# Supplementary material for: TIR1-produced cAMP as a second messenger in transcriptional auxin signalling
Source: Nature. 2025 Mar 5;640(8060):1011–6. doi: 10.1038/s41586-025-08669-w (PMC12018254; doi:10.1038/s41586-025-08669-w)
Supplement: Supplementary file 1 — RNA-seq, gene expression levels and differential expression analysis in this study. [file 41586_2025_8669_MOESM1_ESM.xlsx]

## Sheet: expression level
Supplementary Information 1. RNA-Seq, gene expression levels, and differential expression analysis in this study.
RNA-Seq_expression level_normalized_counts
gene	TIR1-Mock_1	TIR1-Mock_2	TIR1-Mock_3	TIR1-cvxIAA_1	TIR1-cvxIAA_2	TIR1-cvxIAA_3	ccvTIR1-Mock_1	ccvTIR1-Mock_2	ccvTIR1-Mock_3	ccvTIR1-cvxIAA_1	ccvTIR1-cvxIAA_2	ccvTIR1-cvxIAA_3	ccvTIR1Acm1- Mock_1	ccvTIR1Acm1- Mock_2	ccvTIR1Acm1- Mock_3	ccvTIR1Acm1- cvxIAA_1	ccvTIR1Acm1- cvxIAA_2	ccvTIR1Acm1- cvxIAA_3
AT1G01010	10.5274	26.3899	27.2902	15.9475	25.6992	29.7566	4.40377	20.1841	15.8617	39.4013	7.74174	16.5696	29.3326	12.2998	20.4963	22.5889	7.97451	14.8369
AT1G01020	123.457	84.1964	96.6529	111.632	128.496	106.938	122.205	88.9934	140.993	103.976	86.8796	78.9027	64.5317	135.297	88.4578	108.642	105.264	117.047
AT1G01030	46.8946	30.1599	45.4837	55.2028	24.8426	26.037	73.7632	25.6888	47.5852	12.0393	24.9456	11.8354	17.5996	20.1269	61.489	30.1185	28.7082	7.41846
AT1G01040	187.579	149.543	135.314	99.3651	122.5	132.045	117.801	113.765	172.717	111.637	86.0194	84.4259	128.086	95.0437	97.0879	104.339	134.769	132.708
AT1G01046	0	0	0	0	0	0	0	4.58729	0	0	0	0	0	0	0	0	0	0
AT1G01050	269.883	493.868	442.329	406.047	369.212	451.928	516.342	467.903	377.157	457.493	406.872	415.028	423.367	431.61	491.912	421.659	443.383	463.242
AT1G01060	102.403	120.64	137.588	107.952	81.3808	79.9708	118.902	135.784	85.4772	53.6296	65.3747	45.7636	87.9978	114.052	64.7252	57.0101	59.0114	32.9709
AT1G01070	26.7969	17.5933	4.54837	15.9475	26.5558	49.2843	0	11.9269	14.0993	26.2676	26.666	30.772	7.82203	2.23632	10.7875	21.5132	4.78471	44.5108
AT1G01080	237.344	188.499	347.95	170.515	257.849	243.632	340.191	229.364	349.84	291.132	286.445	243.809	207.284	254.941	285.87	281.823	381.182	257.173
AT1G01090	1170.45	1396.15	1457.75	1560.4	1377.48	1723.09	1591.96	1528.48	1593.22	1796.04	1553.51	1536.24	1550.72	1530.76	1685.01	1509.15	1775.92	1476.27
AT1G01100	5664.68	5212.63	4740.54	4752.35	5490.21	4959.12	4705.43	5235.01	4986.76	4418.42	4633.86	4839.1	4192.61	4403.32	4335.51	4337.07	4064.61	4286.22
AT1G01110	22.9688	22.6199	32.9757	11.0406	17.9894	51.1441	4.40377	17.4317	8.81208	13.1338	9.46213	18.9366	11.733	38.0175	30.2051	16.1349	31.898	18.9583
AT1G01120	1078.58	530.311	1095.02	575.336	633.914	565.375	768.458	761.49	961.398	774.893	658.048	731.428	666.828	621.697	546.928	477.594	588.519	533.305
AT1G01130	23.9258	23.8766	19.3306	4.90692	15.4195	6.50925	25.3217	11.9269	27.3175	20.7952	18.9243	22.0927	11.733	2.23632	7.55128	25.8159	15.949	9.89128
AT1G01140	150.254	91.7363	166.016	112.859	119.93	134.835	165.142	191.749	177.123	121.487	174.619	123.877	118.308	150.952	194.176	126.928	132.377	101.386
AT1G01150	1.91407	0	0	2.45346	0	0	2.20189	0	1.76242	0	8.60194	0	0	2.23632	0	0	0	0
AT1G01160	140.684	90.4797	115.983	95.6849	119.073	145.993	94.6811	122.939	118.082	106.165	125.588	111.253	146.663	91.6892	124.057	153.82	140.351	144.248
AT1G01170	216.29	232.482	295.644	341.031	258.705	268.739	291.75	322.028	359.533	360.084	407.732	340.86	279.638	304.14	329.02	362.498	427.434	327.237
AT1G01180	32.5391	50.2665	20.4677	38.0286	18.8461	55.7936	41.8358	58.7173	26.4362	55.8186	64.5145	18.9366	73.3315	38.0175	48.5439	40.8752	47.0496	40.3894
AT1G01183	0	0	0	0	0	0	0	0	0	0	0	0.789027	0	0	0	1.07566	0	0
AT1G01190	4.78517	0	0	8.5871	0	0	2.20189	11.0095	3.52483	0	7.74174	4.73416	7.82203	3.35448	5.39377	11.8323	1.5949	0
AT1G01200	0.957033	0	1.13709	4.90692	6.85312	12.0886	6.60566	10.092	1.76242	5.47241	4.30097	0	1.95551	11.1816	4.31502	0	6.37961	0.824273
AT1G01210	37.3243	69.1164	53.4434	73.6037	65.1046	67.8822	60.5519	48.6253	38.7732	39.4013	55.9126	86.0039	25.4216	84.9802	72.2765	59.1614	67.7833	48.6321
AT1G01220	49.7657	30.1599	42.0724	31.895	43.6886	40.9153	46.2396	43.1205	59.041	56.913	28.3864	30.772	90.9311	35.7812	80.9065	43.0265	21.5312	10.7156
AT1G01225	16.2696	12.5666	22.7419	29.4415	1.71328	1.85979	8.80755	6.4222	11.4557	26.2676	1.72039	1.57805	20.5328	8.94529	8.63003	17.2106	31.898	3.29709
AT1G01230	143.555	209.863	189.895	206.09	197.027	244.562	244.409	254.136	193.866	242.975	221.93	205.147	167.196	221.396	248.113	233.419	227.274	180.516
AT1G01240	100.489	31.4166	54.5805	53.9761	71.1011	47.4246	61.6528	55.9649	83.7148	49.2517	69.6757	51.2867	29.3326	68.2078	37.7564	69.918	71.7706	47.8079
AT1G01250	0.957033	16.3366	6.82256	7.36037	3.42656	0	7.7066	8.25712	6.16846	14.2283	6.88155	12.6244	6.84428	15.6543	0	0	7.97451	2.47282
AT1G01260	23.9258	45.2398	32.9757	47.8424	63.3914	38.1256	33.0283	51.3776	29.0799	58.0075	67.9553	36.2952	44.9767	35.7812	36.6776	66.691	40.67	57.6991
AT1G01270	0	0	0	0	0	0	0	0	0	0	0	0	0	0	0	0	0	0
AT1G01280	0	0	0	0	0	0	0	0	0	0	0	0	0	0	0	0	0	0
AT1G01290	48.8087	55.2931	65.9514	30.6682	41.9754	39.0555	40.7349	47.7078	57.2785	78.8027	60.2136	37.0843	47.9099	50.3172	40.9927	52.7074	68.5808	41.2137
AT1G01300	854.631	743.944	824.392	793.694	887.479	825.745	853.231	843.144	940.249	885.436	786.217	777.98	607.185	712.269	778.86	637.868	790.274	771.52
AT1G01305	0	0	0	0	0	0	0	0	0	0	0	0	0	0	0	0	0	0
AT1G01310	1.91407	0	0	0	0	0	0	0.917458	0	0	0	7.89027	0	0	0	0	3.98725	0.824273
AT1G01320	799.123	1027.95	1027.93	971.569	900.329	888.978	989.748	800.941	1062.74	804.444	799.12	691.976	902.467	866.575	861.924	875.589	1003.19	869.608
AT1G01335	0	0	0	0	0	0	0	0	0	0	0	0	0	0	0	0	0	0
AT1G01340	22.9688	10.0533	20.4677	19.6277	28.2691	13.0185	11.0094	3.66983	21.149	3.28344	15.4835	14.2025	5.86652	21.2451	20.4963	35.4968	16.7465	15.6612
AT1G01350	144.512	119.383	179.661	133.713	98.5136	99.4986	118.902	165.142	126.894	109.448	162.577	142.814	140.797	146.479	141.317	134.458	119.618	125.29
AT1G01355	0	0	0	0	0	0	0	0	0	4.37793	0	0	0	0	1.07875	0	0	0
AT1G01360	27.754	54.0365	51.1692	82.1909	65.1046	56.7235	38.533	59.6347	26.4362	42.6848	25.8058	30.772	64.5317	58.1444	58.2527	45.1778	26.3159	34.6195
AT1G01370	19.1407	35.1865	21.6048	17.1742	18.8461	8.36904	15.4132	29.3586	34.3671	28.4565	24.9456	21.3037	33.2436	15.6543	51.7802	36.5725	53.4292	23.0797
AT1G01380	5.7422	6.28331	6.82256	6.13365	6.85312	5.57936	4.40377	3.66983	1.76242	6.56689	5.16116	4.73416	14.6663	13.4179	11.8663	7.52963	12.7592	4.94564
AT1G01390	4.78517	8.79664	18.1935	26.988	1.71328	14.8783	7.7066	15.5968	4.40604	0	5.16116	0	20.5328	11.1816	7.55128	4.30265	7.97451	0.824273
AT1G01400	0	0	0	0	0	0	0	0	0	0	0	0	0	0	0	0	0	0
AT1G01410	0	0	0	0	0	0	0	0	0	0	0	0	0	0	0	0	0	0
AT1G01420	60.2931	57.8065	81.8707	88.3245	55.6816	77.1811	78.167	84.4061	44.9416	58.0075	69.6757	82.0588	79.1981	74.9168	61.489	48.4048	52.6318	53.5778
AT1G01430	344.532	502.665	444.603	477.198	404.334	466.806	636.345	528.456	434.436	398.391	419.775	486.04	424.345	401.42	471.415	339.909	561.405	459.12
AT1G01440	51.6798	42.7265	46.6208	18.4009	27.4125	30.6865	55.0472	59.6347	28.1987	66.7634	61.0738	43.3965	47.9099	45.8446	51.7802	52.7074	66.1884	33.7952
AT1G01448	21.0547	42.7265	18.1935	23.3079	19.7027	2.78968	22.0189	15.5968	13.2181	19.7007	49.8912	6.31221	3.91102	22.3632	15.1026	36.5725	20.7337	29.6738
AT1G01450	0	0	0	0	0	0	0	0	0	0	0	0	0	0	0	0	0	0
AT1G01453	1.91407	13.8233	2.27419	7.36037	2.56992	0.929893	0	0.917458	0	0	0	1.57805	0.977754	0	0	2.15132	2.39235	0
AT1G01460	0	0	0	0	0	0	0	0	0	0	0	0	0	0	0	1.07566	0	0
AT1G01470	661.31	902.283	749.344	801.054	1059.66	984.757	694.695	845.896	465.278	997.073	912.666	866.351	1038.37	958.264	733.553	931.523	662.682	888.567
AT1G01480	14.3555	18.8499	3.41128	8.5871	34.2656	13.0185	2.20189	10.092	4.40604	22.9841	12.0427	6.31221	6.84428	5.5908	4.31502	6.45397	7.17706	12.3641
AT1G01490	1092.93	825.627	880.11	720.09	749.56	866.661	902.774	998.194	1031.89	916.081	847.291	669.095	748.959	869.929	760.522	642.17	652.315	566.276
AT1G01500	176.094	145.773	163.741	155.795	160.192	119.956	162.94	200.923	248.501	126.96	146.233	157.805	115.375	131.943	144.553	129.079	165.87	150.018
AT1G01510	244.044	212.376	220.596	153.341	204.737	280.828	214.684	228.447	232.639	232.03	251.177	216.193	203.373	230.341	267.531	216.208	220.894	185.462
AT1G01520	0	10.0533	0	1.22673	0.85664	4.64947	0	1.83492	0	13.1338	4.30097	4.73416	2.93326	0	0	3.22699	0	4.12137
AT1G01530	0	0	0	0	0	0	0	0	0	0	0	0	0	0	0	0	0	0
AT1G01540	261.27	219.916	277.451	274.787	258.705	279.898	321.475	242.209	276.699	285.66	288.165	273.792	285.504	304.14	303.13	296.883	276.715	323.115
AT1G01550	1047.95	1144.82	999.505	1077.07	950.014	938.262	1157.09	1206.46	863.584	1072.59	1149.22	991.807	943.532	1061.13	966.564	1079.96	858.855	1026.22
AT1G01560	0	0	0	0	0	0	12.1104	0	0	0	0	0	3.91102	0	0	4.30265	9.56941	0.824273
AT1G01570	3.82813	12.5666	3.41128	1.22673	5.13984	5.57936	0	6.4222	6.16846	15.3227	6.02136	7.89027	12.7108	1.11816	10.7875	8.6053	19.9363	2.47282
AT1G01580	14.3555	64.0898	5.68546	77.2839	28.2691	50.2142	9.90849	29.3586	18.5054	5.47241	4.30097	24.4598	82.1313	11.1816	14.0238	24.7402	6.37961	24.7282
AT1G01590	0	0	0	0	0	0	0	0	0	0	0	0	0	0	0	0	0	0
AT1G01600	20.0977	0	27.2902	12.2673	10.2797	1.85979	9.90849	10.092	21.149	25.1731	9.46213	20.5147	17.5996	24.5995	22.6538	6.45397	18.3414	11.5398
AT1G01610	347.403	284.006	401.394	217.131	346.939	268.739	382.027	343.129	372.751	386.352	310.53	345.594	339.281	281.777	304.209	225.889	331.74	322.291
AT1G01620	1190.55	1323.27	1331.54	1665.9	1472.56	1747.27	1465.36	1789.04	1405.53	1591.38	1687.7	1393.42	1419.7	1450.25	1627.84	1931.89	1576.56	2088.71
AT1G01630	282.325	213.633	210.362	293.188	267.272	227.824	275.236	257.806	355.127	216.707	238.274	276.948	219.995	291.84	283.712	169.955	209.73	170.625
AT1G01640	21.0547	12.5666	35.2499	38.0286	49.6851	19.5278	16.5142	25.6888	21.149	14.2283	40.4291	33.9282	55.732	29.0722	22.6538	27.9672	20.7337	44.5108
AT1G01650	148.34	108.073	138.725	74.8305	192.744	148.783	138.719	155.968	122.488	155.416	125.588	157.805	127.108	108.462	146.711	146.29	120.415	138.478
AT1G01660	3.82813	1.25666	0	13.494	1.71328	3.71957	8.80755	0.917458	0	0	0	0.789027	0.977754	0	0	5.37831	9.56941	0
AT1G01670	1.91407	0	0	0	1.71328	0	2.20189	6.4222	2.64362	0	0	0	3.91102	2.23632	4.31502	2.15132	3.1898	0.824273
AT1G01680	0	0	0	1.22673	5.99648	0	0	0	0	0	0	0	0	5.5908	0	0	0	0.824273
AT1G01690	25.8399	8.79664	17.0564	15.9475	11.993	2.78968	9.90849	19.2666	7.93087	10.9448	5.16116	9.46832	9.77754	16.7724	22.6538	15.0593	11.1643	15.6612
AT1G01695	0	0	2.27419	0	0	0	0	0	0	0	0	0	0	0	0	0	1.5949	0
AT1G01700	1.91407	1.25666	0	1.22673	0.85664	0	0	1.83492	1.76242	1.09448	0.860194	3.94513	5.86652	6.70897	5.39377	4.30265	2.39235	0
AT1G01710	38.2813	65.3464	67.0885	55.2028	37.6922	47.4246	66.0566	71.5617	29.9611	80.9916	62.7941	63.1221	80.1758	77.1531	58.2527	57.0101	55.0241	90.6701
AT1G01715	10.5274	6.28331	2.27419	8.5871	26.5558	15.8082	22.0189	22.9364	14.0993	8.75585	7.74174	6.31221	6.84428	5.5908	32.3626	16.1349	14.3541	23.0797
AT1G01720	118.672	241.279	123.943	184.009	203.88	257.58	264.226	229.364	150.687	156.511	204.726	191.734	219.995	190.087	199.569	278.596	162.68	146.721
AT1G01725	41.1524	38.9565	19.3306	41.7088	23.1293	23.2473	36.3311	36.6983	42.298	37.2124	42.1495	43.3965	22.4883	69.326	46.3864	48.4048	18.3414	37.9166
AT1G01730	145.469	115.613	97.79	157.021	117.36	117.167	144.224	159.638	118.963	154.322	114.406	123.877	124.175	150.952	197.412	117.247	155.503	150.018
AT1G01740	14.3555	3.76999	7.95965	2.45346	2.56992	4.64947	3.30283	1.83492	6.16846	0	7.74174	24.4598	5.86652	0	11.8663	1.07566	19.1388	9.89128
AT1G01750	96.6604	173.419	119.395	132.487	349.509	143.204	67.1575	60.5522	6.16846	64.5744	92.0407	93.8942	177.951	71.5623	84.1428	74.2207	37.4802	80.7788
AT1G01760	4.78517	7.53997	9.09674	12.2673	0	0	13.2113	1.83492	4.40604	0	12.0427	11.8354	9.77754	22.3632	16.1813	0	3.98725	0
AT1G01770	36.3673	36.4432	20.4677	30.6682	23.1293	17.668	25.3217	14.6793	27.3175	29.551	14.6233	18.1476	25.4216	53.6717	21.5751	13.9836	49.442	22.2554
AT1G01780	62.2072	84.1964	80.7336	72.377	71.9578	71.6018	34.1292	60.5522	49.3477	45.9682	62.7941	56.0209	59.643	43.6083	70.119	66.691	85.3272	56.8749
AT1G01790	272.755	262.642	325.209	269.88	215.017	239.912	320.375	251.383	304.898	230.936	265.8	175.164	232.705	237.05	201.727	203.3	307.019	283.55
AT1G01800	402.911	412.185	438.918	468.611	422.324	452.858	443.68	431.205	437.961	465.155	402.571	403.193	450.744	491.991	434.738	452.854	369.22	445.932
AT1G01810	8.6133	11.31	18.1935	29.4415	0.85664	12.0886	17.6151	11.9269	37.0107	14.2283	12.9029	1.57805	17.5996	14.5361	7.55128	15.0593	11.1643	2.47282
AT1G01820	265.098	253.846	213.773	257.613	217.587	257.58	248.813	235.787	240.57	247.353	268.38	249.332	288.437	280.658	303.13	272.142	275.121	335.479
AT1G01830	66.9923	38.9565	75.0481	69.9236	23.9859	45.5648	80.3689	42.2031	34.3671	73.3303	76.5572	42.6074	88.9756	46.9628	38.8351	52.7074	41.4674	64.2933
AT1G01840	3.82813	3.76999	10.2338	11.0406	0	19.5278	14.3123	10.092	5.28725	18.6062	3.44078	0	0.977754	2.23632	2.15751	6.45397	0.797451	9.89128
AT1G01860	26.7969	28.9032	37.5241	20.8544	14.5629	36.2658	28.6245	17.4317	7.04967	18.6062	26.666	3.94513	25.4216	17.8906	28.0476	9.68096	53.4292	20.6068
AT1G01870	0	0	0	0	0	0	0	0	0	0	0	0	0	0	0	0	0	0
AT1G01880	9.57033	0	11.3709	18.4009	7.70976	5.57936	15.4132	11.0095	3.52483	4.37793	0	9.46832	0.977754	10.0634	8.63003	8.6053	9.56941	14.8369
AT1G01890	0	0	0	1.22673	0	0	0	0	0	0	0	0	0	0	0	0	0	0
AT1G01900	14.3555	27.6466	35.2499	14.7207	30.839	45.5648	34.1292	26.6063	25.555	25.1731	31.8272	33.1391	8.79978	15.6543	28.0476	5.37831	29.5057	38.7409
AT1G01910	377.071	256.359	353.636	303.002	399.194	291.057	367.715	354.139	394.781	321.778	362.142	308.509	303.104	355.575	366.776	343.136	381.182	296.738
AT1G01920	30.6251	33.9299	25.016	40.4821	38.5488	20.4577	19.817	7.33966	28.1987	20.7952	30.967	43.3965	10.7553	25.7177	58.2527	34.4212	40.67	28.8496
AT1G01930	53.5939	47.7532	48.895	80.9641	47.9718	67.8822	49.5425	59.6347	68.7342	54.7241	64.5145	57.599	70.3983	54.7899	69.0403	63.4641	52.6318	52.7535
AT1G01940	98.5744	51.5231	68.2256	95.6849	71.1011	63.2327	77.066	100.003	114.557	80.9916	78.2776	54.4428	82.1313	57.0262	88.4578	82.826	69.3782	84.9002
AT1G01950	64.1212	81.683	101.201	76.0572	90.8038	76.2513	70.4604	46.7903	74.0215	75.5192	84.299	80.4807	64.5317	90.571	87.3791	96.8096	93.3018	97.2643
AT1G01960	382.813	351.865	401.394	374.152	411.187	372.887	397.441	300.009	338.384	395.108	371.604	369.265	322.659	348.866	413.163	321.623	458.534	400.597
AT1G01970	72.7345	46.4965	90.9674	104.272	97.657	84.6203	92.4792	62.3871	124.25	112.732	101.503	146.759	130.041	108.462	74.434	107.566	116.428	110.453
AT1G01980	0	0	0	0	0	0	0	0	0	0	0	0	0	0	0	0	0	8.24273
AT1G01990	154.082	290.289	183.072	230.625	203.024	279.898	216.886	195.418	207.084	249.542	260.639	223.295	267.905	305.258	257.822	220.511	220.096	262.943
AT1G02000	53.5939	28.9032	65.9514	50.2959	71.9578	42.7751	56.1481	63.3046	55.5161	79.8972	55.0524	88.371	78.2203	57.0262	71.1978	37.6482	82.9349	55.2263
AT1G02010	27.754	22.6199	13.6451	11.0406	8.5664	37.1957	11.0094	23.8539	22.0302	40.4958	5.16116	8.67929	13.6886	33.5448	26.9688	43.0265	7.17706	7.41846
AT1G02020	100.489	70.3731	114.846	103.045	85.664	69.742	135.416	86.241	109.27	96.3144	93.7611	78.9027	95.8199	52.5536	103.56	87.1286	108.453	93.9672
AT1G02030	13.3985	0	1.13709	3.68019	1.71328	0	5.50472	3.66983	5.28725	4.37793	0	7.10124	2.93326	0	0	5.37831	0	1.64855
AT1G02040	0	0	0	0	0	0.929893	0	0	0	0	0	0	0	0	0	0	4.78471	0
AT1G02050	24.8829	33.9299	20.4677	4.90692	11.993	18.5979	11.0094	18.3492	10.5745	20.7952	21.5048	17.3586	29.3326	5.5908	31.2839	19.3619	20.7337	12.3641
AT1G02060	2.8711	3.76999	1.13709	2.45346	5.13984	14.8783	23.1198	7.33966	0.881208	14.2283	3.44078	10.2573	5.86652	0	4.31502	5.37831	10.3669	3.29709
AT1G02065	12.4414	1.25666	0	8.5871	3.42656	7.43915	12.1104	6.4222	14.9805	20.7952	6.88155	0	7.82203	5.5908	9.70879	10.7566	9.56941	4.12137
AT1G02067	0	0	0	0	0	0	0	0	0	0	0	0	0	0	0	0	0	0
AT1G02070	1.91407	0	0	1.22673	0	2.78968	0	0	0	0	1.72039	0	0	0	0	1.07566	0	4.12137
AT1G02080	472.775	358.149	379.789	436.716	349.509	371.957	360.008	379.827	357.771	360.084	404.291	361.374	392.079	375.702	319.311	364.649	303.031	404.718
AT1G02090	131.114	130.693	145.548	137.394	106.223	108.798	118.902	109.177	119.844	144.472	150.534	176.742	135.908	120.761	126.214	93.5826	98.8839	80.7788
AT1G02100	157.911	145.773	189.895	180.329	224.44	230.614	157.435	146.793	162.142	155.416	153.114	144.392	129.063	148.715	159.656	154.895	165.87	204.42
AT1G02110	74.6486	99.2763	128.491	71.1503	58.2515	105.078	113.397	66.0569	120.726	62.3855	49.031	89.9491	56.7097	83.8621	58.2527	75.2963	87.7196	124.465
AT1G02120	272.755	204.836	175.112	191.37	215.017	187.838	150.829	144.958	170.954	154.322	145.373	142.025	188.706	196.796	154.262	172.106	251.197	203.596
AT1G02130	303.38	354.379	451.426	353.298	398.338	364.518	352.302	354.139	294.324	341.478	370.744	366.108	268.882	353.339	303.13	296.883	272.728	282.726
AT1G02140	498.614	559.215	608.345	592.51	458.302	587.693	595.61	545.887	612.44	563.658	481.709	506.555	526.032	446.146	477.888	620.657	584.532	562.979
AT1G02145	44.0235	50.2665	44.3466	34.3484	25.6992	59.5132	37.4321	52.2951	29.0799	55.8186	73.9767	50.4977	53.7765	70.4441	52.8589	45.1778	65.391	51.9292
AT1G02150	280.411	226.199	256.983	278.468	160.192	249.211	213.583	204.593	272.293	269.242	255.478	256.434	217.061	178.906	253.507	203.3	282.298	150.018
AT1G02160	208.633	234.996	173.975	170.515	177.324	186.909	186.059	207.345	231.758	181.684	250.316	255.645	193.595	230.341	176.916	226.965	232.058	181.34
AT1G02170	203.848	168.393	251.298	258.84	197.027	317.094	259.823	265.145	228.233	270.337	218.489	257.223	169.151	200.151	211.436	261.386	196.97	297.563
AT1G02180	16.2696	8.79664	21.6048	34.3484	12.8496	19.5278	3.30283	20.1841	15.8617	25.1731	28.3864	13.4135	28.3549	15.6543	36.6776	13.9836	18.3414	24.7282
AT1G02190	0	0	1.13709	0	0	5.57936	0	1.83492	0	0	0	0	0	0	0	3.22699	0	1.64855
AT1G02205	26.7969	20.1066	31.8386	36.8019	20.5594	36.2658	8.80755	38.5332	34.3671	39.4013	24.9456	43.3965	30.3104	23.4814	50.7014	22.5889	23.1261	14.0126
AT1G02210	0	0	0	0	0	0	0	0	0	0	0	0	0	0	0	0	0	0
AT1G02220	7.65627	15.0799	14.7822	13.494	5.13984	13.0185	0	9.17458	1.76242	0	1.72039	7.89027	5.86652	4.47264	22.6538	7.52963	4.78471	11.5398
AT1G02230	1.91407	0	0	3.68019	0	0	1.10094	0	0	4.37793	0	0	0	0	1.07875	0	0	0.824273
AT1G02250	0	0	0	0	0	0	0	0	1.76242	0	0	0	0	0	0	0	0	0
AT1G02260	41.1524	32.6732	12.508	35.5751	25.6992	49.2843	9.90849	41.2856	37.0107	18.6062	18.9243	17.3586	49.8654	41.372	22.6538	36.5725	58.2139	22.2554
AT1G02270	78.4767	55.2931	72.7739	84.6443	39.4054	70.6719	92.4792	81.6537	104.864	59.102	68.8155	83.6368	60.6207	57.0262	67.9615	75.2963	61.4037	96.44
AT1G02280	189.493	219.916	218.322	242.892	177.324	207.366	278.539	255.971	275.818	209.046	293.326	238.286	270.838	263.886	295.579	281.823	364.435	229.148
AT1G02290	37.3243	23.8766	27.2902	25.7613	16.2762	17.668	35.2302	42.2031	34.3671	19.7007	41.2893	26.8269	23.4661	42.4901	34.5201	36.5725	26.3159	45.335
AT1G02300	22.0118	21.3633	39.7983	36.8019	14.5629	26.037	25.3217	23.8539	30.8423	19.7007	22.365	16.5696	43.0212	31.3085	58.2527	39.7995	51.8343	52.7535
AT1G02305	289.024	388.309	253.572	344.711	218.443	368.238	235.602	188.996	239.689	247.353	361.281	316.4	320.703	322.03	261.058	345.287	297.449	374.22
AT1G02310	0	0	0	0	0	13.9484	0	2.75237	3.52483	0	0	0	3.91102	0	0	0	0	4.12137
AT1G02320	0	0	0	0	0	0	0	0	0	0	0	0	0	0	0	0	0	0
AT1G02330	109.102	91.7363	151.233	87.0978	118.216	106.008	110.094	126.609	125.132	138.999	99.7825	50.4977	120.264	118.525	113.269	139.836	105.264	165.679
AT1G02335	44.9806	56.5498	43.2095	95.6849	74.5277	75.3214	18.716	46.7903	14.9805	72.2358	43.0097	95.4722	67.465	77.1531	77.6703	65.6154	43.8598	93.1429
AT1G02340	11.4844	13.8233	7.95965	7.36037	7.70976	34.4061	13.2113	22.019	4.40604	4.37793	0.860194	0.789027	23.4661	23.4814	16.1813	24.7402	3.1898	13.1884
AT1G02350	0	0	0	0	0	0	0	2.75237	1.76242	15.3227	4.30097	0	0	7.82713	1.07875	0	0	4.94564
AT1G02360	286.153	344.325	213.773	366.792	310.104	351.5	212.482	338.542	203.559	291.132	352.679	233.552	380.346	315.321	271.846	352.817	151.516	385.76
AT1G02370	49.7657	37.6999	48.895	57.6563	54.825	35.3359	28.6245	30.2761	39.6544	55.8186	40.4291	62.3331	28.3549	36.8993	45.3077	24.7402	37.4802	34.6195
AT1G02380	39.2384	33.9299	34.1128	17.1742	41.9754	31.6164	36.3311	49.5427	20.2678	29.551	21.5048	13.4135	36.1769	5.5908	32.3626	32.2699	19.9363	46.9836
AT1G02390	5.7422	5.02665	17.0564	0	12.8496	7.43915	5.50472	2.75237	0	7.66137	12.0427	0	9.77754	3.35448	1.07875	1.07566	6.37961	5.76991
AT1G02400	36.3673	32.6732	85.282	72.377	53.1117	95.779	55.0472	56.8824	39.6544	76.6137	110.965	97.8393	77.2425	53.6717	57.174	43.0265	64.5935	76.6574
AT1G02405	2.8711	6.28331	7.95965	1.22673	2.56992	3.71957	14.3123	8.25712	21.149	9.85033	16.3437	6.31221	2.93326	0	1.07875	1.07566	0	1.64855
AT1G02410	53.5939	37.6999	55.7176	53.9761	32.5523	60.4431	31.9274	50.4602	26.4362	22.9841	28.3864	20.5147	55.732	45.8446	53.9377	41.9508	39.8725	46.9836
AT1G02420	0	0	0	4.90692	1.71328	0	0	0	0	0	0.860194	0	0	2.23632	2.15751	0	0	2.47282
AT1G02430	0	0	0	0	0	0	0	0	0	0	0	0	0	0	0	0	0	0
AT1G02440	0.957033	0	0	0	0.85664	0	0	6.4222	5.28725	0	0	4.73416	0	3.35448	0	0	0	0
AT1G02450	0.957033	0	0	0	0	0	0	0	0	0	3.44078	0	0	0	0	0	1.5949	0
AT1G02460	24.8829	8.79664	20.4677	2.45346	24.8426	2.78968	11.0094	9.17458	3.52483	1.09448	0	10.2573	18.5773	14.5361	8.63003	2.15132	11.1643	15.6612
AT1G02470	1.91407	0	0	0	6.85312	0	0	4.58729	0	0	6.88155	0	2.93326	13.4179	0	1.07566	3.1898	0
AT1G02475	262.227	219.916	201.265	231.852	212.447	223.174	191.564	251.383	281.105	277.998	233.973	194.101	212.173	245.995	262.137	224.813	300.639	234.094
AT1G02480	0	0	0	0	0	0	0	0	0	0	0	0	0	0	0	0	0	0
AT1G02490	2.8711	0	0	0	0	0	0	0	0.881208	0	5.16116	0	0	11.1816	0	1.07566	0	0
AT1G02500	1646.1	1890.02	2045.63	1768.94	1956.57	1963	1993.81	1722.07	1565.03	1788.38	1686.84	1842.38	2063.06	1871.8	1696.88	1601.66	1512.76	2023.59
AT1G02510	0	0	0	0	0	0	0	0	0	0	0	0	0	0	0	0	0	0
AT1G02520	42.1095	66.6031	39.7983	67.4701	49.6851	100.428	46.2396	42.2031	14.9805	41.5903	28.3864	42.6074	76.2648	77.1531	39.9139	45.1778	25.5184	31.3224
AT1G02530	0	0	0	0	0	3.71957	0	0	0	0	0	0	0	0	0	0	0	0
AT1G02540	0	0	0	0	0	0	0	0	0	0	0	0	0	0	0	0	0	0
AT1G02550	0	0	0	0	0	0	0	0	0	0	0	0	0	0	0	0	0	0
AT1G02560	779.025	946.267	1132.54	948.262	755.556	952.211	1329.94	1145.9	1294.49	1137.17	1202.55	1172.49	1000.24	983.982	1151.03	1128.37	1143.54	881.148
AT1G02570	1.91407	0	1.13709	3.68019	22.2726	0	0	6.4222	0	1.09448	5.16116	13.4135	5.86652	0	0	5.37831	0.797451	11.5398
AT1G02575	0	0	0	0	3.42656	6.50925	0	0	0	0	0	4.73416	0	0	9.70879	4.30265	0	3.29709
AT1G02580	0.957033	0	0	0	0	6.50925	0	0	0	4.37793	0.860194	0	6.84428	4.47264	0	1.07566	0	0
AT1G02590	0	0	0	0	0	0	0	0	0	0	0	0	0	0	0	0	0	0
AT1G02600	0	0	0	0	0	0	0	0	0	0	0	0	0	0	0	0	0	0
AT1G02610	54.5509	37.6999	38.6612	103.045	35.1222	73.4616	64.9557	46.7903	95.1705	35.0234	50.7514	22.8818	62.5762	73.7986	42.0714	62.3884	67.7833	48.6321
AT1G02620	0	6.28331	1.13709	0	3.42656	0	0	0	0	0	3.44078	2.36708	0	5.5908	4.31502	6.45397	0.797451	1.64855
AT1G02630	0.957033	0	0	0	0	0	1.10094	0	0	0	0	0	0.977754	0	0	0	0	0
AT1G02640	98.5744	124.41	198.991	195.05	103.653	273.389	154.132	126.609	208.846	137.905	198.705	160.172	131.019	187.851	132.687	224.813	334.132	181.34
AT1G02650	18.1836	21.3633	18.1935	13.494	3.42656	8.36904	24.2208	23.8539	22.9114	8.75585	21.5048	10.2573	28.3549	22.3632	8.63003	10.7566	23.9235	2.47282
AT1G02660	156.953	135.72	235.378	177.876	173.041	147.853	117.801	122.939	253.788	211.235	196.124	138.08	143.73	126.352	127.293	151.668	220.894	123.641
AT1G02670	7.65627	0	0	0	5.13984	12.0886	8.80755	0.917458	14.0993	7.66137	0	4.73416	4.88877	0	16.1813	0	3.98725	1.64855
AT1G02680	57.422	45.2398	55.7176	44.1622	75.3843	55.7936	39.634	70.6442	46.704	85.3696	43.0097	40.2404	72.3538	63.7352	60.4102	64.5397	59.8088	61.8205
AT1G02690	78.4767	85.453	71.6369	52.7494	89.9472	96.7089	56.1481	74.3141	67.853	86.464	46.4505	81.2698	85.0646	53.6717	73.3553	73.145	86.9221	82.4273
AT1G02700	0	5.02665	0	0	0	3.71957	0	3.66983	0	0	0	1.57805	2.93326	0	1.07875	0	6.37961	0
AT1G02705	36.3673	26.3899	32.9757	52.7494	14.5629	43.705	22.0189	18.3492	33.4859	26.2676	33.5476	19.7257	13.6886	20.1269	33.4414	22.5889	20.7337	9.89128
AT1G02710	0	0	0	0	0	0	0	0	0	0	0	0	0	0	0	0	0	0
AT1G02720	103.36	96.763	54.5805	131.26	77.9542	91.1295	62.7538	74.3141	96.9329	117.11	101.503	95.4722	69.4205	76.0349	76.5915	70.9937	68.5808	66.7662
AT1G02730	202.891	184.729	211.499	202.41	244.999	195.278	158.536	185.326	217.658	194.818	178.92	280.894	175.018	218.041	200.648	167.803	215.312	188.759
AT1G02740	59.3361	60.3198	57.9917	57.6563	25.6992	42.7751	42.9368	28.4412	71.3779	61.291	66.2349	38.6623	65.5095	50.3172	53.9377	40.8752	60.6063	47.8079
AT1G02750	77.5197	72.8864	59.1288	152.114	95.087	105.078	105.691	103.673	76.6651	97.4089	92.0407	51.2867	99.7309	95.0437	134.844	112.945	94.0992	151.666
AT1G02760	0	0	0	0	0	0	0	0	0.881208	0	0	0	0	0	0	0	0	0
AT1G02770	1.91407	0	0	4.90692	0.85664	0.929893	3.30283	0	0	0	0	0	2.93326	0	2.15751	10.7566	3.1898	0.824273
AT1G02780	6098.22	7588.98	6536.01	7332.16	6859.97	7836.21	7164.94	7835.09	6679.56	7116.32	7529.28	8073.32	7352.71	7275.87	7375.44	7646.88	6749.62	6825.81
AT1G02790	0	0	4.54837	0	0	0	0	0	0	0	0	0	0	0	0	0	0	0
AT1G02800	0.957033	6.28331	3.41128	7.36037	9.42304	1.85979	11.0094	6.4222	14.0993	3.28344	7.74174	4.73416	0	0	12.945	6.45397	1.5949	1.64855
AT1G02810	59.3361	131.95	43.2095	65.0166	63.3914	92.9893	34.1292	44.038	10.5745	33.9289	25.8058	34.7172	77.2425	48.0809	23.7326	77.4477	27.9108	83.2516
AT1G02813	2.8711	0	0	0	0.85664	1.85979	1.10094	2.75237	0	5.47241	0	0	0	3.35448	0	0	5.58216	0
AT1G02816	127.285	123.153	178.524	158.248	125.926	153.432	122.205	150.463	114.557	179.495	133.33	154.649	188.706	206.86	145.632	150.593	132.377	93.9672
AT1G02820	29.668	41.4699	52.3063	29.4415	32.5523	43.705	52.8453	79.8188	17.6242	65.6689	30.967	34.7172	44.9767	52.5536	52.8589	81.7503	54.2267	82.4273
AT1G02830	0	0	0	0	0	0	0	0	0	0	0	0	0	0	0	0	0	0
AT1G02840	387.599	394.592	419.587	502.959	458.302	474.246	398.541	417.443	422.099	353.518	406.872	493.142	391.102	455.092	333.335	425.962	561.405	505.28
AT1G02850	83.2619	113.1	88.6932	116.539	104.51	97.6388	101.287	57.7998	59.9222	66.7634	108.384	115.987	96.7976	77.1531	60.4102	78.5233	69.3782	71.7118
AT1G02860	116.758	130.693	109.161	118.993	139.632	135.764	142.022	148.628	150.687	143.377	164.297	157.016	183.818	133.061	167.207	200.073	176.237	227.499
AT1G02870	140.684	126.923	126.217	230.625	141.346	146.923	101.287	139.454	111.032	149.944	189.243	160.172	114.397	172.197	165.049	154.895	161.085	178.043
AT1G02880	47.8517	66.6031	100.064	71.1503	71.1011	67.8822	61.6528	54.13	29.9611	87.5585	58.4932	48.9197	73.3315	55.908	56.0952	69.918	43.8598	111.277
AT1G02890	378.028	389.565	449.152	430.582	350.366	416.592	444.781	389.002	411.524	380.88	392.248	355.062	394.035	345.512	371.091	453.929	485.648	513.522
AT1G02900	332.091	458.682	368.418	552.028	560.243	462.157	262.025	228.447	170.954	443.265	427.516	554.686	640.429	428.256	226.538	421.659	248.007	604.192
AT1G02910	156.953	136.976	151.233	174.196	147.342	132.045	175.05	127.527	161.261	203.574	187.522	163.329	139.819	167.724	172.601	183.938	147.528	196.177
AT1G02920	192.364	154.569	236.515	280.921	202.167	347.78	311.567	323.863	226.471	306.455	316.551	296.674	270.838	222.514	295.579	173.182	236.843	333.006
AT1G02930	2184.91	2230.58	2212.78	1845	2276.09	2158.28	3605.59	3489.09	2559.91	2950.72	3115.62	2490.96	1829.38	2041.76	2844.67	1934.04	2115.64	2626.96
AT1G02940	0.957033	2.51332	11.3709	4.90692	10.2797	0	7.7066	16.5142	0.881208	3.28344	3.44078	0	1.95551	0	0	6.45397	0	0
AT1G02950	106.231	84.1964	44.3466	52.7494	95.9437	60.4431	93.5802	81.6537	27.3175	49.2517	75.6971	69.4344	85.0646	72.6805	77.6703	102.188	86.1247	67.5904
AT1G02952	0	0	0	0	0	0	0	0	0	0	0	0	0	0	0	0	0	0
AT1G02960	36.3673	32.6732	15.9193	35.5751	34.2656	22.3174	20.9179	31.1936	18.5054	36.1179	28.3864	37.0843	38.1324	62.617	32.3626	41.9508	42.2649	30.4981
AT1G02965	0	0	0	0	0	0	0	0	0	3.28344	0	0	0	0	0	0	0	0
AT1G02970	12.4414	10.0533	3.41128	1.22673	2.56992	0.929893	9.90849	4.58729	9.69329	10.9448	1.72039	13.4135	5.86652	11.1816	26.9688	5.37831	7.97451	22.2554
AT1G02980	0	0	0	0	0	0.929893	0	0	0	0	2.58058	2.36708	0	0	0	0	0	0
AT1G02990	39.2384	49.0098	39.7983	26.988	59.9648	60.4431	80.3689	58.7173	58.1597	39.4013	19.7845	40.2404	52.7987	53.6717	52.8589	52.7074	38.2776	23.0797
AT1G03000	28.711	65.3464	42.0724	41.7088	34.2656	16.7381	16.5142	29.3586	39.6544	38.3069	35.2679	29.983	50.8432	36.8993	24.8113	30.1185	40.67	28.8496
AT1G03010	6.69923	3.76999	6.82256	0	5.13984	7.43915	2.20189	1.83492	8.81208	1.09448	12.0427	4.73416	5.86652	0	5.39377	2.15132	3.1898	1.64855
AT1G03020	0	0	0	0	0	1.85979	0	0	0	0	0	9.46832	0	0	15.1026	0	1.5949	0
AT1G03030	68.9064	33.9299	59.1288	49.0692	43.6886	28.8267	40.7349	122.939	51.9913	61.291	81.7184	41.0294	92.8866	88.3347	63.6465	47.3291	52.6318	53.5778
AT1G03040	185.664	178.446	128.491	78.5107	151.625	162.731	126.608	134.866	171.836	120.393	164.297	175.953	127.108	125.234	177.994	135.533	120.415	145.072
AT1G03050	0	0	0	0	0	0	0	0	0	0	0	0	0	0	0	0	0	0
AT1G03055	3.82813	3.76999	4.54837	4.90692	2.56992	7.43915	18.716	0.917458	0	5.47241	10.3223	5.52319	7.82203	38.0175	1.07875	4.30265	0	0
AT1G03060	202.891	234.996	296.781	256.386	274.981	250.141	230.097	216.52	215.896	169.645	201.285	213.037	234.661	172.197	125.135	230.192	197.768	208.541
AT1G03070	1.91407	0	0	1.22673	1.71328	0.929893	3.30283	2.75237	0.881208	4.37793	0	1.57805	12.7108	1.11816	0	2.15132	0	2.47282
AT1G03080	338.79	292.802	349.088	279.694	316.1	278.038	313.769	295.421	301.373	219.991	254.617	286.417	255.194	240.405	329.02	340.985	284.69	252.228
AT1G03090	90.9182	100.533	95.5158	185.236	142.202	180.399	100.186	150.463	86.3584	158.7	192.683	128.611	116.353	124.116	195.254	319.472	306.221	278.604
AT1G03100	6.69923	7.53997	1.13709	4.90692	11.993	13.9484	1.10094	10.092	3.52483	6.56689	1.72039	26.0379	17.5996	4.47264	9.70879	4.30265	9.56941	21.4311
AT1G03103	0	0	0	0	0	0	0	0	0	0	0	0	0	0	0	0	0	0
AT1G03106	17.2266	21.3633	4.54837	0	10.2797	6.50925	9.90849	4.58729	7.93087	2.18896	6.02136	9.46832	0.977754	1.11816	4.31502	3.22699	7.97451	0.824273
AT1G03110	59.3361	50.2665	70.4998	33.1217	50.5418	46.4947	50.6434	50.4602	65.2094	52.5351	43.8699	67.8563	53.7765	65.9715	49.6227	49.4804	37.4802	22.2554
AT1G03120	1.91407	0	2.27419	0	0	3.71957	13.2113	3.66983	0	2.18896	0	0	0	0	0	0	0	0
AT1G03130	3079.73	3359.06	3296.43	3423.8	2712.98	3548.47	3297.33	3161.56	3638.51	3285.63	3748.72	2360.77	2519.67	3230.37	2930.97	2598.8	3258.38	2294.78
AT1G03140	326.348	384.539	440.055	528.72	428.32	477.965	581.298	527.538	442.367	427.942	419.775	473.416	434.123	446.146	503.778	445.324	561.405	499.51
AT1G03150	98.5744	136.976	122.806	150.888	101.94	129.255	129.911	145.876	131.3	140.094	145.373	158.594	97.7754	120.761	90.6153	105.415	129.187	121.168
AT1G03160	26.7969	57.8065	25.016	49.0692	18.8461	19.5278	46.2396	57.7998	72.2591	79.8972	49.8912	44.9745	43.0212	45.8446	44.2289	65.6154	70.1757	38.7409
AT1G03165	1.91407	0	0	0	0	5.57936	3.30283	0	0	0	0	0	2.93326	1.11816	0	0	0	4.94564
AT1G03170	7.65627	0	4.54837	2.45346	0	14.8783	0	1.83492	0	0	2.58058	4.73416	0.977754	0	3.23626	0	3.1898	0
AT1G03180	12.4414	10.0533	2.27419	2.45346	0	9.29893	7.7066	11.0095	4.40604	24.0786	3.44078	13.4135	0	11.1816	3.23626	5.37831	7.17706	0
AT1G03190	35.4102	18.8499	18.1935	9.81383	21.416	21.3875	15.4132	22.9364	29.0799	5.47241	8.60194	23.6708	28.3549	52.5536	18.3388	15.0593	23.1261	20.6068
AT1G03200	0	1.25666	0	1.22673	0	0	0	0	0	0	0	0	0	0	0	0	0	0
AT1G03210	67.9494	70.3731	63.6772	36.8019	70.2445	50.2142	40.7349	51.3776	44.0604	49.2517	50.7514	71.8014	59.643	41.372	79.8278	49.4804	42.2649	70.0632
AT1G03220	1486.27	2652.81	1502.1	2595.76	2333.49	3065.86	2069.77	2001.89	1010.75	1852.96	2296.72	2244.78	3187.48	2492.38	2227.63	2976.36	1716.91	3691.1
AT1G03230	245.958	310.396	219.459	307.909	278.408	340.341	179.454	300.009	198.272	202.479	237.413	361.374	280.615	243.759	251.35	257.083	204.147	184.637
AT1G03240	0	0	0	2.45346	0	0	0	0.917458	0	0	0	0	0	0	0	0	0	0
AT1G03250	133.985	84.1964	138.725	65.0166	75.3843	165.521	116.7	110.095	144.518	120.393	105.804	160.172	91.9089	158.779	126.214	143.063	110.048	89.8458
AT1G03260	35.4102	28.9032	23.879	45.389	37.6922	53.9338	48.4415	36.6983	40.5356	36.1179	62.7941	37.0843	46.9322	78.2713	44.2289	57.0101	51.8343	61.8205
AT1G03270	19.1407	13.8233	2.27419	8.5871	0.85664	1.85979	7.7066	4.58729	15.8617	7.66137	4.30097	1.57805	8.79978	8.94529	10.7875	5.37831	13.5567	8.24273
AT1G03280	179.922	109.33	156.919	147.207	155.052	77.1811	194.867	128.444	135.706	106.165	178.92	138.869	127.108	114.052	154.262	175.333	148.326	172.273
AT1G03290	73.6916	70.3731	77.3223	89.5512	74.5277	58.5833	63.8547	49.5427	73.1403	64.5744	81.7184	63.1221	73.3315	78.2713	57.174	94.6582	78.1502	83.2516
AT1G03300	16.2696	6.28331	9.09674	9.81383	4.2832	6.50925	6.60566	16.5142	25.555	17.5117	12.9029	11.8354	14.6663	14.5361	33.4414	8.6053	29.5057	18.134
AT1G03310	44.0235	79.1697	59.1288	39.2553	39.4054	34.4061	42.9368	66.0569	57.2785	76.6137	77.4174	71.0124	58.6652	73.7986	77.6703	46.2535	74.1629	61.8205
AT1G03320	0	0	3.41128	0	1.71328	0	0	0	0.881208	0	0	0	1.95551	0	0	0	0	4.94564
AT1G03325	0	0	0	0	0	0	0	0	0	0	0	0	0	0	0	0	0	0
AT1G03330	240.215	376.999	286.547	314.043	296.397	318.953	317.072	288.999	271.412	357.895	289.025	329.024	293.326	311.967	275.082	438.87	308.614	431.919
AT1G03340	11.4844	10.0533	12.508	12.2673	6.85312	4.64947	9.90849	11.0095	8.81208	17.5117	13.7631	17.3586	6.84428	36.8993	35.5989	12.9079	11.1643	26.3768
AT1G03350	353.145	374.485	358.184	323.856	372.638	285.477	389.734	320.193	321.641	354.612	380.206	348.75	446.833	336.566	336.571	291.504	446.573	323.939
AT1G03360	63.1642	74.1431	95.5158	62.5632	51.3984	49.2843	62.7538	57.7998	68.7342	103.976	54.1922	77.3246	31.2881	58.1444	57.174	74.2207	70.9731	42.8622
AT1G03365	128.242	138.233	97.79	155.795	165.332	187.838	177.252	166.06	179.766	194.818	161.716	145.181	192.617	157.661	182.309	161.349	186.604	201.123
AT1G03370	82.3049	100.533	61.403	83.4176	68.5312	39.9854	77.066	56.8824	62.5658	80.9916	69.6757	56.0209	66.4873	63.7352	55.0165	77.4477	73.3655	95.6157
AT1G03380	209.59	207.349	183.072	175.422	244.142	210.156	195.968	209.18	201.797	160.889	199.565	169.641	186.751	207.978	171.522	218.359	187.401	246.458
AT1G03390	0	0	0	0	0	0	0	0	0	0	0	0	0	0	0	0	0	0
AT1G03395	0	0	0	0	0	0	4.40377	0	0	0	0	0	0	0	0	0	0	0
AT1G03400	62.2072	31.4166	20.4677	33.1217	11.1363	15.8082	42.9368	32.111	37.0107	24.0786	36.9883	32.3501	43.9989	23.4814	30.2051	43.0265	11.9618	18.134
AT1G03410	63.1642	21.3633	54.5805	19.6277	59.9648	69.742	45.1387	39.4507	68.7342	43.7793	46.4505	18.1476	68.4428	39.1356	71.1978	36.5725	27.1133	51.105
AT1G03430	68.9064	75.3997	47.7579	96.9116	30.839	62.3029	64.9557	89.9108	66.9718	83.1806	67.0951	53.6538	56.7097	57.0262	80.9065	64.5397	75.7578	58.5234
AT1G03440	24.8829	66.6031	44.3466	77.2839	40.2621	79.9708	37.4321	37.6158	46.704	50.3462	37.8485	41.8184	81.1536	57.0262	40.9927	30.1185	57.4165	50.2807
AT1G03445	0.957033	0	3.41128	1.22673	0	0.929893	0	1.83492	1.76242	1.09448	0	0	0	0	0	6.45397	0	0
AT1G03457	48.8087	32.6732	73.911	69.9236	46.2586	68.8121	51.7443	41.2856	49.3477	32.8344	46.4505	71.8014	57.6875	38.0175	59.3315	38.7238	42.2649	47.8079
AT1G03470	27.754	37.6999	20.4677	25.7613	18.8461	15.8082	9.90849	24.7714	32.6047	20.7952	17.2039	11.0464	27.3771	43.6083	47.4652	17.2106	39.8725	28.0253
AT1G03475	729.26	461.195	573.095	663.66	611.641	601.641	788.275	742.223	862.703	732.208	621.92	599.66	492.788	495.345	636.465	508.788	828.551	533.305
AT1G03490	0	0	0	0	0	0	0	0	0	0	0	0	0	0	0	0	0	0
AT1G03495	0	0	0	0	0	0	0	0	0	0	0	0	0	0	0	0	0	0
AT1G03502	0	0	0	0	0	0	0	0	0	0	0	0	0	0	0	0	0	0
AT1G03506	14.3555	2.51332	20.4677	20.8544	23.1293	6.50925	1.10094	6.4222	1.76242	5.47241	22.365	10.2573	1.95551	15.6543	18.3388	8.6053	21.5312	15.6612
AT1G03510	4.78517	5.02665	5.68546	3.68019	3.42656	8.36904	4.40377	9.17458	7.93087	3.28344	4.30097	18.1476	6.84428	5.5908	5.39377	4.30265	3.98725	2.47282
AT1G03515	0	0	0	0	0	0	0	0	0	0	0	0	0	0	0	0	0	0
AT1G03520	25.8399	33.9299	46.6208	46.6157	36.8355	38.1256	12.1104	43.1205	29.0799	37.2124	27.5262	33.1391	51.821	31.3085	24.8113	30.1185	62.2012	30.4981
AT1G03530	315.821	184.729	166.016	193.823	184.178	204.577	156.334	171.565	237.045	157.605	145.373	249.332	220.972	190.087	213.593	181.787	227.274	197.001
AT1G03540	1.91407	3.76999	0	2.45346	0.85664	9.29893	3.30283	3.66983	0.881208	0	0	0	7.82203	7.82713	1.07875	3.22699	3.98725	0.824273
AT1G03545	4.78517	5.02665	7.95965	4.90692	0.85664	0	1.10094	10.092	10.5745	3.28344	10.3223	7.10124	17.5996	8.94529	3.23626	9.68096	8.77196	6.59419
AT1G03550	30.6251	40.2132	15.9193	8.5871	9.42304	34.4061	8.80755	11.9269	6.16846	13.1338	8.60194	26.0379	8.79978	10.0634	20.4963	17.2106	18.3414	9.06701
AT1G03560	81.3478	55.2931	95.5158	62.5632	60.8214	48.3545	57.2491	48.6253	51.9913	91.9365	107.524	33.1391	26.3994	23.4814	93.8516	74.2207	77.3527	73.3603
AT1G03570	0	0	0	0	0	0	0	0	0	0	0	0	0	0	0	0	0	0
AT1G03590	111.016	129.436	179.661	110.406	120.786	129.255	156.334	137.619	131.3	144.472	141.932	109.675	115.375	177.788	135.923	103.264	135.567	115.398
AT1G03600	2600.26	3180.61	3645.52	3558.74	2894.59	3454.55	4148.35	3201.93	3883.48	4013.46	3831.3	3216.07	2701.53	3637.38	3718.46	2787.04	4019.15	3371.28
AT1G03610	334.005	1119.69	626.538	1376.39	1170.17	955	1241.86	1466.1	433.554	1091.2	1694.58	817.432	836.957	770.413	1075.52	1509.15	1035.89	1164.7
AT1G03620	5.7422	3.76999	2.27419	0	1.71328	0	2.20189	1.83492	1.76242	2.18896	10.3223	1.57805	0	13.4179	5.39377	8.6053	8.77196	4.12137
AT1G03630	595.275	547.905	587.877	528.72	493.425	470.526	616.528	555.062	608.034	516.595	605.576	329.024	435.1	502.054	476.809	455.005	501.597	454.999
AT1G03640	0	0	0	0	0	0	0	0	0	0	0	0	0	0	0	0	0	0
AT1G03650	13.3985	13.8233	31.8386	20.8544	20.5594	21.3875	19.817	27.5237	14.0993	41.5903	24.9456	18.9366	40.0879	12.2998	9.70879	19.3619	19.1388	47.8079
AT1G03660	9.57033	0	4.54837	18.4009	7.70976	4.64947	8.80755	4.58729	3.52483	8.75585	2.58058	10.2573	21.5106	4.47264	16.1813	9.68096	7.17706	1.64855
AT1G03670	0	0	0	0	0	0	0	0	0	0	0	0	0	0	0	0	0	0
AT1G03680	1437.46	1922.69	1764.77	1924.74	1369.77	1963	2356.02	1844.09	2327.27	2535.91	2508.33	1922.07	1458.81	1870.68	1734.64	1699.55	1852.48	1544.69
AT1G03687	40.1954	41.4699	40.9353	38.0286	34.2656	61.373	57.2491	21.1015	61.6846	30.6455	46.4505	26.0379	18.5773	64.8533	44.2289	46.2535	39.0751	53.5778
AT1G03700	2.8711	15.0799	4.54837	15.9475	16.2762	8.36904	16.5142	31.1936	0	29.551	6.02136	9.46832	29.3326	36.8993	24.8113	32.2699	12.7592	31.3224
AT1G03710	0	7.53997	0	1.22673	3.42656	0	1.10094	0.917458	0	5.47241	0	3.94513	0	1.11816	1.07875	0	0	2.47282
AT1G03720	0	0	0	0	0	0	0	0	0	0	0	0	0	0	0	0	0	0
AT1G03730	133.028	86.7097	100.064	101.819	121.643	110.657	99.0849	114.682	114.557	78.8027	116.986	101.784	87.0201	87.2166	128.372	106.491	62.9986	126.114
AT1G03740	274.669	250.076	277.451	264.973	246.712	241.772	317.072	303.678	338.384	298.793	432.677	295.885	307.015	298.549	311.76	336.682	220.096	365.977
AT1G03743	2.8711	10.0533	5.68546	12.2673	7.70976	11.1587	6.60566	3.66983	10.5745	18.6062	8.60194	0.789027	4.88877	5.5908	6.47252	21.5132	13.5567	7.41846
AT1G03746	47.8517	61.5764	45.4837	94.4581	45.4019	64.1626	80.3689	98.168	78.4275	75.5192	89.4602	67.0673	42.0434	62.617	79.8278	87.1286	94.8967	74.1846
AT1G03750	33.4962	49.0098	38.6612	44.1622	29.1258	18.5979	22.0189	29.3586	22.0302	33.9289	27.5262	14.2025	62.5762	39.1356	23.7326	26.8915	55.8216	27.201
AT1G03760	35.4102	40.2132	19.3306	41.7088	29.9824	26.9669	39.634	33.0285	41.4168	18.6062	20.6447	27.6159	45.9544	48.0809	39.9139	47.3291	58.2139	30.4981
AT1G03770	41.1524	31.4166	55.7176	22.0811	32.5523	22.3174	25.3217	55.9649	51.9913	42.6848	38.7087	29.194	32.2659	22.3632	36.6776	18.2863	59.0114	21.4311
AT1G03780	24.8829	43.9832	27.2902	18.4009	48.8285	41.8452	41.8358	34.8634	29.0799	50.3462	25.8058	34.7172	46.9322	10.0634	29.1264	51.6318	62.2012	30.4981
AT1G03790	0.957033	26.3899	2.27419	0	1.71328	0	0	0.917458	0	9.85033	5.16116	2.36708	0	1.11816	1.07875	2.15132	0	2.47282
AT1G03800	3.82813	20.1066	2.27419	6.13365	5.99648	18.5979	17.6151	13.7619	4.40604	0	28.3864	2.36708	8.79978	2.23632	3.23626	13.9836	6.37961	3.29709
AT1G03810	0	0	0	0	0	0	0	0	0	0	0	0	0	0	0	0	0	0
AT1G03820	24.8829	15.0799	15.9193	30.6682	35.1222	11.1587	1.10094	9.17458	33.4859	5.47241	13.7631	25.2489	24.4438	10.0634	8.63003	7.52963	19.9363	6.59419
AT1G03830	53.5939	47.7532	53.4434	31.895	48.8285	54.8637	39.634	39.4507	42.298	37.2124	40.4291	39.4513	75.287	34.663	36.6776	58.0857	37.4802	30.4981
AT1G03840	74.6486	55.2931	59.1288	52.7494	66.8179	58.5833	14.3123	25.6888	44.9416	16.4172	30.1068	58.388	56.7097	45.8446	49.6227	34.4212	21.5312	40.3894
AT1G03850	104.317	344.325	163.741	471.064	343.513	468.666	271.933	348.634	122.488	264.865	445.58	261.957	467.366	285.131	307.445	308.715	222.489	477.254
AT1G03860	434.493	483.815	541.256	509.093	478.862	558.866	561.481	523.868	464.397	445.454	558.266	560.998	482.033	389.12	531.826	555.042	419.459	505.28
AT1G03870	2881.63	2304.72	2638.06	2420.34	2030.24	2078.31	1485.17	1621.15	2129.88	1803.71	1524.26	1653.01	2127.59	2036.17	1571.74	1648.99	1604.47	1406.21
AT1G03880	0	94.2497	9.09674	1.22673	1.71328	0.929893	0	3.66983	0.881208	0	0	1.57805	0	0	0	0	2.39235	0.824273
AT1G03890	0	15.0799	0	0	0	0	0	0	0	0	0	0	0	3.35448	0	0	1.5949	0
AT1G03900	601.974	556.701	578.78	691.875	679.316	647.206	491.021	631.211	629.183	570.225	566.008	584.669	681.494	614.989	560.952	641.095	645.138	723.712
AT1G03905	11.4844	8.79664	20.4677	17.1742	13.7062	27.8968	3.30283	15.5968	7.04967	16.4172	12.9029	24.4598	18.5773	12.2998	36.6776	12.9079	3.98725	24.7282
AT1G03910	157.911	222.429	121.669	138.62	156.765	159.942	175.05	166.06	159.499	156.511	196.984	145.97	175.996	184.497	186.624	192.543	197.768	174.746
AT1G03920	3.82813	10.0533	3.41128	0	2.56992	0	0	0.917458	0.881208	0	0.860194	16.5696	1.95551	8.94529	15.1026	9.68096	1.5949	2.47282
AT1G03930	60.2931	43.9832	11.3709	12.2673	24.8426	34.4061	51.7443	31.1936	34.3671	54.7241	20.6447	44.1855	34.2214	29.0722	57.174	18.2863	25.5184	20.6068
AT1G03935	2.8711	5.02665	5.68546	8.5871	5.99648	6.50925	9.90849	13.7619	9.69329	5.47241	5.16116	1.57805	1.95551	4.47264	28.0476	6.45397	12.7592	27.201
AT1G03940	2.8711	0	0	1.22673	1.71328	0	0	0	1.76242	0	0	0.789027	3.91102	1.11816	0	0	0.797451	0
AT1G03950	62.2072	31.4166	53.4434	57.6563	65.9613	42.7751	57.2491	71.5617	65.2094	33.9289	73.9767	46.5526	64.5317	65.9715	36.6776	41.9508	62.2012	32.9709
AT1G03960	22.0118	18.8499	19.3306	18.4009	27.4125	4.64947	16.5142	5.50475	13.2181	5.47241	28.3864	18.1476	13.6886	31.3085	42.0714	29.0429	17.5439	23.0797
AT1G03970	104.317	90.4797	85.282	109.179	85.664	100.428	150.829	115.6	116.319	74.4247	122.148	79.6917	98.7531	70.4441	86.3003	124.777	63.7961	148.369
AT1G03980	0	0	0	0	0	0	0	0	0	0	1.72039	0	0	0	0	3.22699	0	2.47282
AT1G03982	0	0	0	0	0	0	0	0	0	0	0	0	0	0	2.15751	0	0	0
AT1G03987	0.957033	0	0	7.36037	0	0	0	0	0	0	0	0	0	0	0	0	0	4.12137
AT1G03990	0	0	0	0	0	0	0	0	0	0	0	0	0	2.23632	0	0	0	0
AT1G03993	0	0	0	0	0	0	0	0	0	0	0	0	0	0	0	0	0	0
AT1G03997	0	0	0	0	0	0	0	0	0	0	0	0	0	0	0	1.07566	0	0
AT1G04000	70.8205	87.9664	65.9514	83.4176	98.5136	92.0594	77.066	73.3966	81.0712	70.0468	57.633	85.2149	80.1758	49.1991	50.7014	48.4048	79.7451	60.9962
AT1G04003	1.91407	0	0	0	0	0	0	0	0	0	0	0	0	0	0	0	0	0
AT1G04007	0	0	0	0	0	0	0	0	0	0	0	0	0	0	0	0	0	0
AT1G04010	10.5274	11.31	7.95965	7.36037	21.416	3.71957	6.60566	14.6793	18.5054	9.85033	2.58058	5.52319	9.77754	15.6543	11.8663	26.8915	14.3541	1.64855
AT1G04013	0	0	0	0	0	0	0	0	0	0	0	0	0	0	0	0	0	0
AT1G04017	0	0	0	0	0	0	0	0	0	0	0	0	0	0	0	0	0	0
AT1G04020	22.0118	26.3899	10.2338	39.2553	15.4195	15.8082	38.533	58.7173	50.2289	32.8344	16.3437	30.772	22.4883	12.2998	37.7564	12.9079	29.5057	34.6195
AT1G04023	0	0	0	0	0	0	0	0	0	0	0	2.36708	0	0	0	0	0	0
AT1G04027	0.957033	0	0	0	0	0	0	0	0	0	0	0	0	0	0	0	0	0
AT1G04030	4.78517	11.31	4.54837	25.7613	8.5664	5.57936	19.817	11.0095	3.52483	6.56689	6.02136	9.46832	13.6886	6.70897	14.0238	17.2106	1.5949	30.4981
AT1G04033	0	0	0	0	0	0	0	0	0	0	0	0	0	0	0	0	0	0
AT1G04037	0	0	0	0	1.71328	0	0	0	0	0	0	0	0	0	0	0	0	0
AT1G04040	1078.58	1027.95	1048.4	999.784	897.759	1120.52	1206.63	1051.41	934.962	954.388	943.633	956.3	1011.98	1212.09	1218.99	993.912	913.081	1198.49
AT1G04043	0	6.28331	0	0	0	0	0	0	0	0	0	0	0	3.35448	0	0	0	0
AT1G04047	0	0	0	0	0	0	0	0	0	0	6.02136	0	0	3.35448	9.70879	0	0	0
AT1G04050	30.6251	30.1599	22.7419	28.2148	14.5629	10.2288	13.2113	27.5237	21.149	21.8896	15.4835	22.8818	10.7553	24.5995	15.1026	44.1021	20.7337	19.7826
AT1G04053	0	7.53997	12.508	33.1217	2.56992	18.5979	2.20189	13.7619	8.81208	3.28344	12.0427	7.89027	7.82203	25.7177	1.07875	10.7566	5.58216	0.824273
AT1G04057	0	0	0	0	0	0	0	0	0	0	0	0	0	0	0	0	0	0
AT1G04063	0	0	0	0	0	0	0	0	0	0	0	0	0	0	0	0	0	0
AT1G04067	0	0	0	0	0	0	0	0	0	0	0	0	0	0	0	0	0	1.64855
AT1G04070	129.2	91.7363	102.338	143.527	137.062	140.414	114.498	103.673	119.844	164.172	73.9767	116.776	110.486	101.753	96.0091	75.2963	91.7069	110.453
AT1G04073	0	0	0	0	0	0	0	0	0	0	0	0	0	0	0	0	0	0
AT1G04077	0	0	0	0	0	0	0	0	0	0	0	0	0	0	0	0	0	0
AT1G04080	438.321	655.978	544.667	701.689	661.326	774.601	727.724	797.271	495.239	606.343	772.454	453.69	597.408	680.96	804.75	734.677	759.173	900.931
AT1G04083	0	0	0	0	0	0	0	0	0	0	0	0	0	0	0	0	0	0
AT1G04087	2.8711	0	11.3709	0	0	0	0	1.83492	3.52483	0	0	0	3.91102	0	5.39377	7.52963	3.1898	4.94564
AT1G04090	7.65627	0	0	0	5.99648	1.85979	0	0	0	6.56689	0	0	0	0	0	0	1.5949	0
AT1G04093	0	0	0	0	0	0	0	0	0	0	0	0	0	0	0	0	0	0
AT1G04097	0	0	0	0	0	0	0	0	0	0	0	0	0	0	0	0	0	0
AT1G04100	26.7969	38.9565	7.95965	24.5346	31.6957	15.8082	22.0189	16.5142	37.892	20.7952	31.8272	12.6244	13.6886	32.4267	20.4963	40.8752	24.721	30.4981
AT1G04103	0	0	0	0	0	0	0	0	0	0	0	0	0	0	0	1.07566	0	0
AT1G04105	0	0	0	0	0	7.43915	0	0.917458	0	0	0	1.57805	0	0	0	0	0	0.824273
AT1G04110	58.379	72.8864	51.1692	24.5346	29.9824	24.1772	33.0283	58.7173	75.7839	100.692	48.1709	76.5356	66.4873	65.9715	45.3077	65.6154	74.9604	73.3603
AT1G04117	0	1.25666	0	0	0	0	0	0	0	0	0	0	0	0	0	0	0	0
AT1G04120	182.793	194.783	185.346	260.067	214.16	171.1	149.728	154.133	170.073	177.306	160.856	185.421	265.949	172.197	162.892	186.09	163.477	159.085
AT1G04123	0	0	0	0	0	0	1.10094	0	0	0	0	0	0	0	0	0	0	0
AT1G04127	0	0	0	0	0	0	2.20189	1.83492	0	0	0	0	0	0	0	0	0	0
AT1G04130	13.3985	32.6732	22.7419	25.7613	23.9859	21.3875	28.6245	30.2761	39.6544	22.9841	9.46213	22.8818	37.1546	13.4179	32.3626	13.9836	14.3541	18.9583
AT1G04133	0	0	0	0	0	0	0	0	0	0	0	0	0	0	0	0	0	0
AT1G04137	0	0	0	0	0	0	0	1.83492	0	0	0	0	0	0	0	0	0	0
AT1G04140	354.102	478.788	394.571	333.67	442.026	385.906	320.375	374.323	310.185	346.951	391.388	443.433	508.432	323.149	404.533	374.33	494.42	328.061
AT1G04143	0	0	0	0	0	0	0	0	0	0	0	0	0	0	0	0	0	0
AT1G04147	0	0	0	0	0	0	0	0	0	0	0	0	0	0	0	0	0	0
AT1G04150	1.91407	0	0	0	0	1.85979	6.60566	0	10.5745	0	4.30097	0	3.91102	7.82713	0	0	1.5949	0.824273
AT1G04153	0	0	0	0	0	0	0	0	0	0	0	0	0	0	0	0	0	0
AT1G04157	0	0	0	0	0	0	0	0	0	0	0	0	0	0	0	0	0	0
AT1G04160	24.8829	12.5666	27.2902	15.9475	17.1328	14.8783	20.9179	13.7619	19.3866	9.85033	9.46213	6.31221	3.91102	8.94529	20.4963	10.7566	27.1133	3.29709
AT1G04163	0	0	0	0	0	0	0	0	0	0	0	0	0	0	0	0	0	0
AT1G04167	0	0	0	0	0	0	0	0	0	0	0	0	0	0	0	0	0	0
AT1G04170	627.814	707.501	662.925	575.336	790.679	615.589	697.998	676.166	707.61	638.083	613.318	744.841	555.364	623.934	551.243	654.002	650.72	595.125
AT1G04173	0	0	0	0	0	0	0	0	0	0	0	0	0	0	0	0	0	0
AT1G04177	0	0	0	0	0	0	0	0	0	0	0	0	0	0	0	0	0	0
AT1G04180	17.2266	22.6199	7.95965	2.45346	3.42656	29.7566	7.7066	0	4.40604	4.37793	15.4835	26.8269	4.88877	26.8359	10.7875	6.45397	5.58216	9.89128
AT1G04183	151.211	182.216	183.072	185.236	146.485	117.167	224.592	167.895	122.488	157.605	210.747	179.898	151.552	212.451	142.396	166.728	131.579	190.407
AT1G04187	4.78517	7.53997	7.95965	4.90692	2.56992	12.0886	14.3123	11.9269	6.16846	16.4172	9.46213	3.15611	12.7108	11.1816	11.8663	6.45397	6.37961	26.3768
AT1G04190	134.942	115.613	101.201	90.778	174.755	174.82	150.829	153.215	149.805	65.6689	88.6	171.219	163.285	128.589	168.286	146.29	152.313	123.641
AT1G04193	6.69923	7.53997	11.3709	6.13365	0	12.0886	0	5.50475	7.93087	2.18896	0	4.73416	3.91102	2.23632	8.63003	9.68096	2.39235	0.824273
AT1G04197	3.82813	8.79664	7.95965	1.22673	0	0	0	0	0.881208	5.47241	5.16116	1.57805	3.91102	2.23632	1.07875	4.30265	2.39235	0
AT1G04200	87.09	116.87	83.0078	58.883	64.248	78.111	59.4509	53.2125	63.447	68.9523	68.8155	71.0124	73.3315	67.0897	76.5915	81.7503	128.39	101.386
AT1G04203	0	0	0	0	0	0	0	0	0	0	0	0	0	0	0	0	0	0
AT1G04207	0	0	0	0	0	0	0	0	0	0	0	0	0	0	0	0	0	0
AT1G04210	87.09	74.1431	98.9271	120.219	80.5242	76.2513	59.4509	75.2315	138.35	83.1806	54.1922	91.5271	71.376	112.934	122.978	108.642	127.592	78.306
AT1G04213	0	0	0	0	0	0	0	0	0	0	0	0	0	0	0	0	0	0
AT1G04217	4.78517	13.8233	18.1935	4.90692	8.5664	4.64947	7.7066	2.75237	6.16846	12.0393	1.72039	2.36708	6.84428	0	2.15751	3.22699	2.39235	8.24273
AT1G04220	29.668	25.1332	13.6451	19.6277	23.1293	26.9669	6.60566	27.5237	10.5745	27.362	34.4078	19.7257	50.8432	19.0087	19.4176	30.1185	23.9235	39.5651
AT1G04223	8.6133	46.4965	13.6451	45.389	23.1293	12.0886	13.2113	18.3492	7.93087	14.2283	22.365	22.0927	25.4216	55.908	23.7326	36.5725	27.9108	42.8622
AT1G04227	13.3985	11.31	1.13709	14.7207	18.8461	10.2288	3.30283	19.2666	20.2678	7.66137	9.46213	1.57805	10.7553	23.4814	17.2601	18.2863	35.0878	22.2554
AT1G04230	68.9064	31.4166	47.7579	45.389	35.1222	54.8637	28.6245	44.038	79.3087	43.7793	35.2679	48.9197	42.0434	24.5995	48.5439	54.8588	42.2649	45.335
AT1G04233	0	0	0	0	0	0	0	0	0	0	0	0	0	0	0	0	0	0
AT1G04237	0	0	1.13709	0	5.13984	0	0	0	0	0	0	0	0	0	0	0	0	0
AT1G04240	215.333	116.87	254.709	152.114	162.762	107.868	83.6717	91.7458	192.985	195.912	257.198	192.523	163.285	148.715	206.042	137.685	205.742	233.269
AT1G04243	0	0	0	0	0	0	0	0	0	0	0	0	0	0	0	0	0	0
AT1G04247	21.0547	11.31	13.6451	33.1217	45.4019	6.50925	28.6245	18.3492	14.9805	6.56689	10.3223	33.9282	19.5551	27.954	15.1026	12.9079	16.7465	28.0253
AT1G04250	666.095	694.934	533.297	678.381	788.965	543.058	410.652	494.51	369.226	545.052	416.334	548.374	508.432	410.365	344.123	407.676	349.283	406.367
AT1G04253	0	0	0	0	0	0	0	0	0	0	0	0	0	0	0	0	0	0
AT1G04257	0	0	0	0	0	0	0	0	0	0	0	0	0	0	0	0	0	0
AT1G04260	240.215	155.826	203.54	269.88	347.796	216.665	225.693	237.622	238.807	189.345	206.447	207.514	273.771	284.013	197.412	195.77	236.843	290.144
AT1G04263	25.8399	99.2763	64.8143	149.661	59.9648	64.1626	96.883	56.8824	77.5463	135.716	123.008	86.0039	69.4205	71.5623	96.0091	64.5397	181.819	85.7244
AT1G04267	0	0	0	0	0	0	0	0	0	0	0	0	0	0	0	0	0	0
AT1G04270	3421.39	5015.34	4275.47	4844.35	4299.48	5027.93	4026.15	4301.96	3923.14	4562.89	4297.53	4904.59	4072.34	4383.19	4507.03	4533.92	4328.56	4259.85
AT1G04273	0	0	0	0	0	0	0	0	0	0	0	0	0	0	0	0	0	0
AT1G04277	12.4414	23.8766	17.0564	3.68019	5.99648	13.9484	23.1198	18.3492	10.5745	28.4565	15.4835	0	19.5551	8.94529	0	27.9672	34.2904	11.5398
AT1G04280	155.039	66.6031	83.0078	83.4176	136.206	105.078	51.7443	107.343	83.7148	103.976	109.245	92.3161	103.642	135.297	48.5439	70.9937	71.7706	94.7914
AT1G04283	0	0	0	0	0	0	0	0	0	0	0	0	0	0	0	0	0	0
AT1G04287	0	0	0	0	0	0	0	0	0	0	0	0	0	0	0	0	0	0.824273
AT1G04290	98.5744	130.693	153.508	168.062	94.2304	142.274	117.801	164.225	136.587	151.038	98.0621	128.611	132.975	95.0437	168.286	126.928	102.074	140.126
AT1G04293	0	0	0	0	0	0	0	0	0	0	0	0	0	0	0	0	0	0
AT1G04295	5.7422	3.76999	0	12.2673	11.993	1.85979	1.10094	1.83492	1.76242	10.9448	2.58058	8.67929	3.91102	8.94529	3.23626	5.37831	1.5949	4.12137
AT1G04297	0	0	0	0	0	0	0	0	0	0	0	0	0	0	0	0	0	0
AT1G04300	175.137	124.41	147.822	177.876	211.59	152.503	184.958	159.638	161.261	159.794	126.448	161.75	170.129	156.543	145.632	140.912	160.288	159.909
AT1G04303	0	0	0	0	0	0	0	0	0	0	0	0	0	0	0	0	0	0
AT1G04307	0	0	0	0	0	0	0	0	0	0	0	0	0	0	0	0	0	0
AT1G04310	49.7657	45.2398	36.387	65.0166	35.9789	56.7235	38.533	31.1936	62.5658	42.6848	36.1281	25.2489	18.5773	10.0634	47.4652	51.6318	35.0878	28.0253
AT1G04313	0.957033	2.51332	0	0	2.56992	0	5.50472	0	3.52483	4.37793	2.58058	0	0	2.23632	3.23626	3.22699	0	0.824273
AT1G04320	0	0	0	0	0.85664	0	0	0	0	0	0	0	0	0	0	1.07566	0	0
AT1G04323	0	0	0	0	0	0	0	0	0	0	0	0	0	0	0	0	0	0
AT1G04327	0	0	0	0	0	0	0	0	0	0	0	3.15611	0	0	0	0	0	0
AT1G04330	9.57033	21.3633	0	2.45346	36.8355	15.8082	9.90849	6.4222	12.3369	0	4.30097	11.0464	22.4883	3.35448	2.15751	13.9836	4.78471	12.3641
AT1G04333	0	0	0	0	0	0	0	0	0	0	0	0	0	0	0	0	0	0
AT1G04337	0	0	0	0	0	0	0	0	0	0	0	0	0	0	0	0	0	0
AT1G04340	135.899	147.029	193.306	181.556	233.006	173.89	136.517	171.565	109.27	145.566	157.415	186.21	181.862	171.079	155.341	131.231	142.744	150.842
AT1G04343	0	0	0	0	0	0	0	0	0	0	0	0	0	0	0	0	0	0
AT1G04347	0	0	0	0	0	0	0	0	0	0	0	0	0	0	0	0	0	0
AT1G04350	148.34	105.56	125.08	82.1909	101.084	129.255	127.709	117.435	106.626	128.054	116.986	92.3161	128.086	127.47	127.293	132.306	133.972	97.2643
AT1G04353	4.78517	5.02665	0	0	7.70976	0	0	0.917458	2.64362	2.18896	0	2.36708	5.86652	0	5.39377	2.15132	1.5949	0.824273
AT1G04357	0	0	0	0	0	0	0	0	0	0	0	0	0	0	0	0	0	0
AT1G04360	19.1407	16.3366	17.0564	40.4821	10.2797	33.4762	16.5142	20.1841	14.9805	21.8896	19.7845	19.7257	35.1991	20.1269	17.2601	20.4376	17.5439	20.6068
AT1G04363	3.82813	2.51332	3.41128	2.45346	4.2832	0	12.1104	5.50475	14.0993	9.85033	15.4835	3.15611	3.91102	2.23632	3.23626	6.45397	0.797451	9.89128
AT1G04367	0	0	0	0	0	0	0	0	0	0	0	0	0	0	0	0	0	0
AT1G04370	0.957033	0	0	1.22673	0.85664	0	0	0	0	6.56689	0	0	0	1.11816	0	0	0	0.824273
AT1G04373	0	0	0	0	0	0	0	0	0	0	0	0	0	0	0	0	0	0
AT1G04377	0	0	0	0	0	0	0	0	0	0	0	0	0	0	0	0	0	0
AT1G04380	0	0	0	0	0	0	0	0	0	3.28344	0	0	0	3.35448	0	0	0	0
AT1G04383	0	0	0	0	0	0	0	0	0	0	0	0	0	0	0	0	0	0
AT1G04387	0	0	0	0	0	0	0	0	0	0	0	0	0	0	0	0	0	0
AT1G04390	22.0118	18.8499	31.8386	12.2673	26.5558	32.5463	39.634	14.6793	17.6242	25.1731	16.3437	20.5147	26.3994	24.5995	35.5989	25.8159	35.8853	13.1884
AT1G04393	0	0	0	0	0	0	0	0	0	0	0	0	0	0	0	0	0	3.29709
AT1G04397	0	0	0	0	0	0	0	0.917458	0	0	0	0	0	0	0	0	0	0
AT1G04400	418.224	596.915	446.877	656.3	538.827	609.08	506.434	415.608	444.129	494.706	522.138	483.673	550.475	524.417	489.754	562.571	549.444	511.05
AT1G04403	0	0	0	0	0	0	0	0	0	0	0	0	0	0	0	0	0	0
AT1G04407	0	0	0	0	0	0	0	0	0	0	0	0	0	0	0	0	0	0
AT1G04410	3687.45	4947.48	4171.99	4893.42	4264.35	4793.6	4456.62	4252.42	4202.48	4626.37	4967.62	5043.46	4851.61	4787.97	4604.12	4910.4	4453.76	4657.97
AT1G04413	0	0	0	0	0	0	0	0	0	0	0	0	0	0	0	0	0	0
AT1G04417	0	0	0	0	0	0	0	0	0	0	0	0	0	0	0	0	0	0.824273
AT1G04420	271.798	387.052	397.983	314.043	284.404	340.341	432.671	437.627	504.051	416.997	473.967	362.163	270.838	375.702	366.776	330.228	437.801	369.275
AT1G04423	0	0	0	0	0	0	0	0	0	0	0	0	0	0	0	0	0	0
AT1G04425	20.0977	12.5666	6.82256	14.7207	29.9824	26.037	17.6151	8.25712	46.704	36.1179	16.3437	29.194	16.6218	14.5361	21.5751	27.9672	59.8088	11.5398
AT1G04427	0	0	0	0	0	0	0	0	0	0	0	0	0	0	0	0	0	0
AT1G04430	430.665	350.609	484.402	380.286	352.936	411.943	440.377	361.478	441.485	365.557	356.12	460.003	403.812	408.129	382.958	365.725	317.385	315.697
AT1G04433	0	0	0	0	0	0	0	0	0	0	0	0	0	0	0	0	0	0
AT1G04437	0	0	0	0	0	0.929893	0	0	0	0	2.58058	0	0	3.35448	0	0	0	0
AT1G04440	189.493	174.676	177.386	249.026	310.104	279.898	220.189	244.961	218.54	244.069	298.487	235.13	328.525	238.168	243.798	287.202	255.184	339.601
AT1G04443	0	0	0	0	0	0	0	0	0	0	0	0	0	0	0	0	0	0
AT1G04445	0	0	0	0	0	0	0	0	0	0	0	0	0	0	0	2.15132	0	0
AT1G04447	0	0	0	0	0	0	0	0	0	0	0	0	0	0	0	0	0	0
AT1G04450	0	0	0	0	0	0	0	0	0	0	0	0	0	0	0	0	0	0
AT1G04453	0	0	0	0	0	0	0	0	0	0	0	0	0	0	0	0	0	0
AT1G04455	0	0	0	0	0	0	0	0	0	0	0	0	0	0	0	0	0	0
AT1G04463	0	0	0	0	0	0	0	0.917458	2.64362	0	0	0	0	5.5908	0	0	0	0
AT1G04467	0	0	0	0	0	0	0	0	0	0	0	0	0	0	0	0	0	0
AT1G04470	0	0	0	0	0	0	0	0	0	0	0	0	0	0	0	0	0	0
AT1G04473	0	0	0	0	0	0	0	0	0	0	0	0	0	0	0	0	0	0
AT1G04477	0	0	0	0	0	0	0	0	0	0	0	0	0	0	0	0	0	0
AT1G04480	1181.94	1529.36	1361.1	1376.39	1138.47	1543.62	1471.96	1581.7	1461.04	1503.82	1468.35	1515.72	1508.67	1446.9	1600.87	1496.25	1489.64	1349.34
AT1G04483	0	0	0	0	0	0	0	0	0	0	0	0	0	0	0	0	0	0
AT1G04487	0	0	0	0	0	0	0	0	0	0	0	0	0	0	0	0	0	0
AT1G04490	0	1.25666	0	0	0	0	3.30283	1.83492	0	0	0	6.31221	0	0	0	1.07566	3.1898	5.76991
AT1G04493	0	0	0	0	0	0	0	0	0	0	0	0	0	0	0	0	0	0
AT1G04497	0	0	0	0	0	0	0	0	0	0	0	0	0	0	0	0	0	0
AT1G04500	1.91407	0	0	2.45346	0	20.4577	0	0	4.40604	3.28344	5.16116	11.0464	14.6663	0	3.23626	0	6.37961	5.76991
AT1G04503	0	0	0	0	0	0	0	0	0	0	0	0	0	0	0	0	0	0.824273
AT1G04507	0	0	0	0	0	0	0	0.917458	0	0	0	0	0	0	0	0	0	0
AT1G04510	341.661	309.139	322.934	305.456	422.324	285.477	335.788	300.926	401.831	339.289	264.94	302.197	316.792	368.993	333.335	296.883	362.84	408.84
AT1G04513	0	0	0	0	0	0	0	0	0	0	0	0	0	0	0	0	0	0
AT1G04517	7.65627	5.02665	6.82256	29.4415	14.5629	6.50925	16.5142	16.5142	25.555	21.8896	29.2466	21.3037	6.84428	7.82713	20.4963	23.6646	13.5567	10.7156
AT1G04520	49.7657	62.8331	47.7579	30.6682	23.1293	39.9854	42.9368	40.3681	44.9416	37.2124	45.5903	60.7551	23.4661	49.1991	42.0714	38.7238	39.8725	22.2554
AT1G04523	0	0	0	0	0	0	0	0	0	0	0	0	0	0	0	0	0.797451	0
AT1G04527	16.2696	28.9032	22.7419	20.8544	14.5629	16.7381	29.7255	28.4412	21.149	15.3227	26.666	22.0927	8.79978	20.1269	5.39377	40.8752	22.3286	27.201
AT1G04530	225.86	322.962	284.273	415.861	304.964	445.419	405.147	338.542	305.779	348.045	397.41	277.737	239.55	442.792	336.571	346.363	301.436	356.91
AT1G04533	0	1.25666	0	0	0	0	0	0	0	9.85033	0	0	0	0	0	0	0	0
AT1G04537	0	0	0	0	0	0	0	0	0	0	0	0	0	0	0	0	0	0
AT1G04540	5.7422	5.02665	12.508	0	2.56992	8.36904	2.20189	7.33966	10.5745	0	3.44078	3.94513	9.77754	12.2998	0	3.22699	0	30.4981
AT1G04547	0	0	0	0	0	0	0	0	0	0	0	0	0	0	0	0	0	0
AT1G04550	109.102	125.666	121.669	123.9	131.923	106.938	97.984	83.4886	74.9027	72.2358	81.7184	71.0124	110.486	81.6258	65.804	138.76	74.1629	118.695
AT1G04555	24.8829	20.1066	19.3306	7.36037	14.5629	13.9484	29.7255	30.2761	24.6738	27.362	26.666	17.3586	18.5773	11.1816	7.55128	20.4376	27.1133	23.9039
AT1G04557	0	0	0	0	0	0	0	0	0	0	0	0	0	0	0	0	0	0
AT1G04560	0	152.056	0	0	0	0	1.10094	0	0	0	0	0	0	0	0	7.52963	0	0
AT1G04563	0.957033	0	0	0	3.42656	0	0	1.83492	0	0	0	10.2573	0.977754	0	2.15751	1.07566	1.5949	7.41846
AT1G04567	0	0	0	0	0	0	0	0	0	0	0	0	0	0	0	0	0	0
AT1G04570	0.957033	0	0	1.22673	0	0	4.40377	4.58729	0.881208	6.56689	0.860194	1.57805	0	0	0	5.37831	0	8.24273
AT1G04573	0	0	0	0	0	0	0	0	0	0	0	0	0	0	0	0	0	0
AT1G04577	0	0	0	0	0	3.71957	0	0	0	0	0	0	0	0	0	0	0	0
AT1G04580	0	0	0	0	0	12.0886	2.20189	0	0	0	0	0	0	3.35448	0	0	0	0
AT1G04583	0	5.02665	2.27419	1.22673	2.56992	0	0	0	0	0	0.860194	4.73416	14.6663	10.0634	5.39377	6.45397	6.37961	5.76991
AT1G04587	0	0	0	0	0	0	0	0	0	0	0	0	0	0	0	0	0	0
AT1G04590	68.9064	35.1865	13.6451	39.2553	42.832	58.5833	48.4415	38.5332	51.9913	32.8344	23.2252	15.7805	24.4438	29.0722	33.4414	54.8588	39.0751	22.2554
AT1G04593	0	0	0	0	0	0	0	0	0	0	0	0	0	0	0	0	0	0
AT1G04597	0	0	0	0	0	0	0	0	0	0	0	0	0	0	0	0	0	0
AT1G04600	0	0	1.13709	0	1.71328	0	4.40377	1.83492	0	1.09448	0.860194	4.73416	8.79978	0	5.39377	0	6.37961	2.47282
AT1G04603	0	0	0	0	0	0	0	0	0	0	0	0	0	0	0	0	0	0
AT1G04607	0	0	0	0	0	0	0	0	0	0	0	1.57805	0	0	0	0	0	0
AT1G04610	21.0547	22.6199	6.82256	12.2673	27.4125	34.4061	3.30283	20.1841	0.881208	28.4565	16.3437	29.983	18.5773	36.8993	4.31502	27.9672	10.3669	24.7282
AT1G04620	72.7345	32.6732	60.2659	38.0286	50.5418	61.373	96.883	55.9649	72.2591	90.842	79.998	59.966	58.6652	63.7352	74.434	82.826	74.1629	62.6448
AT1G04623	0	0	0	0	0	0	0	0	0	0	0	0	0	0	0	0	0	0
AT1G04625	0	0	0	0	0	0.929893	5.50472	0	0	0	0	3.15611	0	0	0	0	0	0
AT1G04630	246.915	160.853	175.112	152.114	239.003	183.189	184.958	186.244	265.244	217.802	168.598	237.497	273.771	187.851	180.152	157.047	155.503	173.097
AT1G04635	22.9688	16.3366	23.879	6.13365	12.8496	7.43915	1.10094	11.0095	4.40604	2.18896	24.9456	21.3037	7.82203	10.0634	15.1026	30.1185	11.9618	8.24273
AT1G04640	142.598	128.18	178.524	155.795	131.066	215.735	308.264	154.133	163.905	228.747	192.683	163.329	163.285	197.914	169.364	171.03	291.07	171.449
AT1G04643	0	0	0	0	0	0	0	0	0	0	0	0	0	0	0	1.07566	0	0
AT1G04645	0	0	0	0	0	0	0	0	0	0	0	0	0	0	0	0	0	0
AT1G04647	0.957033	5.02665	0	0	0	0.929893	0	4.58729	2.64362	1.09448	6.02136	0	8.79978	2.23632	7.55128	4.30265	3.98725	4.94564
AT1G04650	4.78517	13.8233	2.27419	1.22673	10.2797	0.929893	7.7066	5.50475	1.76242	0	10.3223	8.67929	0	12.2998	2.15751	16.1349	8.77196	11.5398
AT1G04653	0	0	0	0	0	0	0	0	0	0	0	0	0	0	0	0	0	0
AT1G04657	0	0	0	0	0	0	0	0	0	2.18896	0	0	0	0	0	0	0	0
AT1G04660	6.69923	18.8499	5.68546	2.45346	3.42656	0	0	0	9.69329	3.28344	4.30097	1.57805	0	17.8906	0	2.15132	6.37961	9.89128
AT1G04667	0	0	0	0	0	0	0	0	0	0	0	0	0	0	0	0	0	0
AT1G04670	0	0	0	0	0	0	0	0	0	0	0	0	0	0	0	0	0	0
AT1G04673	0	0	0	0	0	0	0	0	0	0	0	0	0	0	0	0	0	0
AT1G04677	0	0	0	0	0	0	0	0	0	0	0	0	0	0	0	0	0	0
AT1G04680	181.836	253.846	195.58	224.491	286.118	253.861	206.977	193.584	240.57	226.558	184.081	265.113	231.728	204.623	190.939	168.879	224.084	139.302
AT1G04683	0	0	0	0	0	0	7.7066	0	0	1.09448	0	0.789027	0	5.5908	0	4.30265	0	3.29709
AT1G04687	0	0	0	0	0	0	0	0	0	0	0	0	0	0	0	0	0	0
AT1G04690	561.779	461.195	428.684	415.861	633.914	397.994	387.532	531.208	498.764	352.423	374.184	377.944	439.989	335.448	446.604	368.952	497.609	463.242
AT1G04693	0	0	0	0	0	0	0	0	0	0	0	0	0	0	0	0	0	0
AT1G04697	0.957033	0	3.41128	0	0	4.64947	0	1.83492	2.64362	0	0	0	0	0	6.47252	0	0	3.29709
AT1G04700	17.2266	30.1599	9.09674	3.68019	7.70976	4.64947	3.30283	20.1841	9.69329	3.28344	5.16116	14.2025	22.4883	5.5908	12.945	3.22699	0	9.89128
AT1G04703	0	0	0	0	0	0	0	0	0	0	0	0	0	0	0	0	0	0
AT1G04707	0	0	0	0	0	0	0	0	0	0	0	0	0	0	0	0	0	0
AT1G04710	44.9806	51.5231	67.0885	41.7088	32.5523	65.0925	50.6434	59.6347	48.4665	51.4406	73.9767	40.2404	44.9767	57.0262	67.9615	29.0429	35.0878	43.6865
AT1G04713	0	0	0	0	0	0	0	0	0	0	0	0	0	5.5908	0	13.9836	0	0
AT1G04717	0	0	0	0	0	0	0	0	0	0	0	0	0	0	0	0	0	0
AT1G04720	0	0	0	0	0	0	0	0	0	0	0	0	0	0	0	0	0	0
AT1G04723	0	0	0	0	0	0	0	0	0	0	0	0	0	0	0	0	0	0
AT1G04730	11.4844	18.8499	17.0564	13.494	4.2832	17.668	31.9274	7.33966	19.3866	31.74	17.2039	23.6708	4.88877	24.5995	17.2601	29.0429	14.3541	19.7826
AT1G04733	0	0	0	0	0	0	0	0	0	0	0	0	0	0	0	0	0	0
AT1G04737	0	0	0	0	0	0	0	0	0	0	0	0	0	0	0	0	0	0
AT1G04743	0	0	0	0	0	0	0	0	0	0	0	2.36708	0	0	0	0	0	0
AT1G04747	0	0	0	0	0	0	0	0	0	0	0	0	0	0	0	0	0	0
AT1G04750	665.138	794.21	816.433	782.653	778.686	797.848	798.184	669.744	756.077	826.334	871.376	793.761	812.513	797.249	766.994	793.839	743.224	847.353
AT1G04753	0	0	0	0	0	0	0	1.83492	0	0	0	0	0	4.47264	0	0	0	0
AT1G04760	15.3125	0	20.4677	4.90692	6.85312	7.43915	17.6151	6.4222	8.81208	21.8896	14.6233	5.52319	10.7553	14.5361	1.07875	6.45397	1.5949	9.89128
AT1G04763	0	0	0	0	0	0	0	0	0	0	0	0	6.84428	0	0	0	0	0
AT1G04767	0	0	0	0	0	0	5.50472	0	0	0	0	0	0	0	0	0	0	0
AT1G04770	244.044	268.926	196.717	174.196	256.135	198.067	269.731	215.603	113.676	183.873	165.157	129.4	222.928	159.897	151.026	173.182	167.465	223.378
AT1G04773	4.78517	0	0	0	0.85664	0	0	0	0	8.75585	0	0	0	1.11816	0	0	0	0
AT1G04778	0	1.25666	2.27419	4.90692	5.13984	9.29893	0	0	0.881208	7.66137	4.30097	0	0	6.70897	0	4.30265	11.1643	9.06701
AT1G04780	292.852	203.579	229.693	231.852	217.587	233.403	249.914	281.659	225.589	230.936	221.93	211.459	277.682	210.214	177.994	249.554	197.768	145.896
AT1G04783	0	0	0	0	0	0	0	0	0	0	0	0	0	0	0	0	0	0
AT1G04787	0	0	0	0	0	0	0	0	0	0	0	0	0	0	0	0	0	0
AT1G04790	103.36	100.533	103.475	131.26	64.248	137.624	81.4698	82.5712	77.5463	126.96	116.986	85.2149	86.0423	121.88	156.419	96.8096	78.1502	124.465
AT1G04793	0	0	0	0	0	0	0	0	0	0	0	0	0	0	0	0	0	0
AT1G04797	0	0	0	0	0	0	0	0	0	0	0	0	0	0	0	0	0	0
AT1G04800	1370.47	981.453	1157.56	1102.83	1226.71	1096.34	1331.04	1409.21	1453.11	1767.59	1765.12	1817.92	1430.45	1540.83	1579.3	1550.03	1909.89	1683.17
AT1G04803	0	0	0	0	0	0	0	0	0	0	0	0	0	0	0	0	0	0
AT1G04807	0	0	0	0	0	0	0	0	0	0	0	0	0	0	0	0	0	0
AT1G04810	192.364	236.252	230.83	260.067	259.562	236.193	182.757	194.501	247.62	293.321	219.349	207.514	281.593	242.641	209.278	240.948	243.223	233.269
AT1G04813	0	0	0	0	0	0	0	0	0	0	0	0	0	0	0	0	0	0
AT1G04817	0	0	0	0	0	0	0	0	0	0	0	0	0	0	0	0	0	0
AT1G04820	2258.6	2018.2	1813.66	2154.14	2810.64	2172.23	1967.39	1920.24	1952.76	2064.19	2055	2213.22	2215.59	2105.5	1880.27	1758.71	1712.92	1802.69
AT1G04823	0	0	0	0	0	0	0	0	8.81208	0	0	0.789027	0	0	0	0	0	0
AT1G04827	0	0	0	0	0	0	0	0	0	0	0	0	0	0	0	0	0	0
AT1G04830	42.1095	31.4166	47.7579	63.7899	41.9754	15.8082	69.3594	42.2031	40.5356	22.9841	49.031	55.2319	41.0657	62.617	74.434	81.7503	62.9986	61.8205
AT1G04833	1.91407	0	0	0	0	0	0	0	0	0	0	0	0	0	0	0	2.39235	0
AT1G04837	0	0	0	0	0	0	0	1.83492	0	0	0	0	1.95551	0	0	0	0	1.64855
AT1G04840	0	10.0533	4.54837	18.4009	15.4195	18.5979	12.1104	11.0095	1.76242	1.09448	0	11.0464	3.91102	12.2998	14.0238	0	7.17706	3.29709
AT1G04847	0	0	0	0	0	0	0	0	0	0	0	0	0	0	0	0	0	0
AT1G04850	454.591	398.362	426.41	447.756	531.973	449.138	391.936	446.802	385.969	455.304	367.303	366.897	433.145	479.691	426.108	479.745	423.446	402.245
AT1G04853	0	0	0	0	0	0	0	0	0	0	0	0	0	0	0	0	0	0
AT1G04857	0	0	0	0	0	0	0	0	0	0	0	0	0	0	0	0	0	0
AT1G04860	103.36	95.5063	158.056	122.673	148.199	132.975	104.59	151.381	99.5765	160.889	135.05	98.6283	139.819	131.943	153.183	144.139	172.249	158.261
AT1G04863	0	0	0	0	2.56992	1.85979	0	0	0	0	0	0	0	3.35448	2.15751	0	2.39235	0
AT1G04867	0	0	0	0	0	0	0	0	0	0	0	0	0	0	0	0	0	0
AT1G04870	145.469	213.633	141	159.475	107.937	161.801	135.416	179.822	119.844	189.345	160.856	214.615	173.062	195.678	140.238	189.316	156.3	141.775
AT1G04873	2.8711	0	0	0	0	0	0	0	0	0	0	0	0	0	0	0	0	0
AT1G04877	0	0	0	0	0	0	0	0	0	0	0	0	0	0	0	0	0	0
AT1G04880	0	5.02665	3.41128	8.5871	0.85664	0	2.20189	0	0	0	0	0	0.977754	0	0	0	3.1898	4.94564
AT1G04883	0	0	0	0	0	0	0	0	0	0	0	0	0	0	0	0	0	0
AT1G04887	0	0	0	0	0	0	0	0	0	0	0	0	0	0	0	0	0	0
AT1G04890	0	0	0	0	0	0	0	0	0	0	0	0	0	0	0	0	0	0
AT1G04893	0	0	0	0	0	0	0	0	0	0	0	0	0	0	0	0	0	0
AT1G04895	0	0	0	0	0	0	0	0	0	0	0	0	0	0	0	0	0	0
AT1G04897	12.4414	50.2665	30.7015	68.6968	22.2726	61.373	59.4509	44.038	50.2289	51.4406	49.8912	25.2489	54.7542	51.4354	59.3315	63.4641	56.619	60.9962
AT1G04900	70.8205	41.4699	59.1288	56.4295	65.1046	54.8637	52.8453	78.9014	44.9416	71.1413	82.5786	55.2319	64.5317	61.4989	57.174	48.4048	63.7961	66.7662
AT1G04907	60.2931	231.226	133.04	176.649	136.206	150.643	202.574	243.126	74.9027	154.322	209.887	160.961	220.972	167.724	132.687	261.386	208.932	250.579
AT1G04910	40.1954	94.2497	52.3063	49.0692	31.6957	64.1626	55.0472	43.1205	59.041	43.7793	60.2136	93.8942	31.2881	38.0175	40.9927	65.6154	43.8598	45.335
AT1G04913	0	0	0	0	0	0	0	0	0	0	0	0	0	0	0	0	0	0
AT1G04917	3.82813	0	0	0	0	0	7.7066	0	0	0	0	0	0	0	0	0	0	0
AT1G04920	3.82813	13.8233	5.68546	4.90692	2.56992	16.7381	5.50472	0	5.28725	5.47241	0	13.4135	6.84428	0	5.39377	1.07566	15.949	9.06701
AT1G04923	0	0	0	0	0	0	0	0	0	0	0	0	0	0	0	0	0	0
AT1G04927	0	0	0	0	0	0	0	0	0	0	0	0	0	0	0	0	0	0
AT1G04930	4.78517	6.28331	43.2095	6.13365	3.42656	13.0185	20.9179	13.7619	17.6242	16.4172	16.3437	18.1476	5.86652	7.82713	12.945	13.9836	23.9235	23.0797
AT1G04933	0	0	2.27419	0	0	0	6.60566	1.83492	6.16846	0	3.44078	4.73416	0	2.23632	10.7875	0	0	4.12137
AT1G04937	0	0	0	0	0	0	0	0	0	0	0	0	0	0	0	0	0	0
AT1G04940	91.8752	111.843	101.201	87.0978	59.9648	83.6904	115.599	110.095	111.032	128.054	98.9223	119.932	89.9533	112.934	162.892	121.55	97.289	79.1303
AT1G04943	0	0	0	0	0	0	0	0	0	0	0	0	0	0	0	0	0	0
AT1G04945	69.8634	84.1964	51.1692	84.6443	77.9542	64.1626	113.397	96.3331	113.676	91.9365	67.9553	62.3331	91.9089	121.88	70.119	106.491	86.1247	57.6991
AT1G04947	0	0	0	0	0	0	0	0	0	0	0	0	0	0	0	0	0	0
AT1G04950	151.211	160.853	103.475	125.126	105.367	162.731	100.186	100.92	148.043	153.227	147.093	94.6832	175.996	101.753	92.7728	138.76	114.035	120.344
AT1G04953	0	0	0	0	0	0	0	0	0	0	0	0	0	0	0	0	0	0
AT1G04957	0	0	0	0	0	0	0	0	0	0	0	1.57805	0	0	0	0	0	0
AT1G04960	148.34	174.676	184.209	233.079	174.755	114.377	143.123	189.914	147.162	145.566	179.781	156.227	171.107	167.724	131.608	187.165	177.832	208.541
AT1G04963	0	0	0	0	0	0	0	0	0	0	0	0	0	0	0	0	0	0
AT1G04967	0	0	0	0	0	0	0	0	0	0	0	0	0	0	0	0	0	0
AT1G04970	95.7033	87.9664	94.3787	96.9116	41.9754	106.008	83.6717	60.5522	110.151	103.976	98.9223	109.675	80.1758	43.6083	101.403	81.7503	83.7323	75.8332
AT1G04973	0	0	0	0	2.56992	0	0	0	0	0	0	0	0	0	1.07875	0	0	0
AT1G04977	0	0	0	0	0	0	0	0	0	5.47241	0	0	0	0	0	0	0	0
AT1G04980	32.5391	77.9131	37.5241	45.389	41.9754	87.41	47.3406	51.3776	36.1295	36.1179	25.8058	46.5526	88.9756	44.7264	9.70879	39.7995	42.2649	50.2807
AT1G04983	0	0	0	0	0	0	0	0	0	0	0	0	0	0	0	0	0	0
AT1G04985	145.469	125.666	168.29	141.074	161.048	169.241	160.738	150.463	162.142	189.345	147.953	143.603	132.975	137.534	165.049	147.366	171.452	187.934
AT1G04987	0	0	0	0	0	0	0	0	0	0	0	0	0	0	0	0	0	0
AT1G04990	25.8399	65.3464	34.1128	13.494	13.7062	26.037	39.634	40.3681	25.555	32.8344	25.8058	26.8269	50.8432	36.8993	43.1502	27.9672	54.2267	76.6574
AT1G04993	0.957033	0	0	0	3.42656	0	0	0	0	0	0	0	0	0	0	0	0	0
AT1G04997	0	0	0	0	0	0	0	0	0	0	0	0	0	0	0	0	0	0
AT1G05000	77.5197	51.5231	32.9757	65.0166	41.9754	80.9007	40.7349	48.6253	66.0906	35.0234	66.2349	66.2782	90.9311	54.7899	34.5201	65.6154	47.8471	78.306
AT1G05003	0	0	0	0	0	0	0	0	0	0	0	0	0	0	0	0	0	0
AT1G05005	0	0	0	0	0	0	0	0	0	0	0	0	0	0	0	0	0	0
AT1G05007	0	0	0	0	0	0	0	0	0	0	0	0	0	0	0	0	0	0
AT1G05010	2312.19	1590.93	2092.25	1587.39	1264.4	1174.46	1863.9	1808.31	2630.41	2112.35	1839.09	1888.93	1027.62	1538.59	2018.35	1877.03	2420.26	1297.41
AT1G05013	0.957033	1.25666	2.27419	6.13365	0.85664	3.71957	0	0.917458	0	2.18896	13.7631	4.73416	12.7108	0	0	0	0	0
AT1G05017	0	0	0	0	0	0	0	0	0	0	0	0	0	0	0	0	0	0
AT1G05020	12.4414	27.6466	21.6048	24.5346	20.5594	14.8783	23.1198	22.019	9.69329	50.3462	43.0097	33.9282	8.79978	20.1269	31.2839	4.30265	21.5312	42.8622
AT1G05023	0	0	5.68546	2.45346	0	0.929893	0	0	0	0	1.72039	5.52319	0	0	0	0	1.5949	0
AT1G05027	0	0	0	0	0	0	0	0	0	0	0	0	0	0	0	0	0	0
AT1G05030	52.6368	32.6732	47.7579	30.6682	37.6922	44.6349	42.9368	39.4507	54.6349	26.2676	42.1495	43.3965	47.9099	17.8906	20.4963	54.8588	49.442	26.3768
AT1G05033	0	0	0	0	0	0	0	0	0	0	0	0	0	0	0	0	0	0
AT1G05035	0	0	0	0	0	0	0	0	0	0	0	0	0	0	0	0	0	0
AT1G05037	0	0	0	0	0	0	0	0	0	0	0	0	0	0	0	0	0	0
AT1G05040	0	0	0	0	0	0	0	0	0	0	0	0	0	0	0	0	0	0
AT1G05043	0	0	0	0	0	0	0	0	0	0	0	0	0	0	0	0	0	0
AT1G05047	0	0	0	0	0	0	0	0	0	0	0	0	0	0	0	0	0	0
AT1G05053	0	0	0	0	0	0	0	0	0	0	0	0	0	0	0	0	0	0
AT1G05055	33.4962	28.9032	43.2095	50.2959	24.8426	48.3545	31.9274	36.6983	36.1295	38.3069	28.3864	23.6708	32.2659	42.4901	24.8113	39.7995	35.8853	39.5651
AT1G05057	46.8946	183.473	156.919	199.957	108.793	205.506	195.968	151.381	113.676	195.912	240.854	142.025	132.975	145.361	155.341	216.208	195.375	205.244
AT1G05060	29.668	60.3198	40.9353	24.5346	41.1187	33.4762	29.7255	54.13	33.4859	33.9289	23.2252	27.6159	20.5328	27.954	36.6776	45.1778	30.3031	25.5525
AT1G05065	2.8711	21.3633	6.82256	38.0286	9.42304	13.0185	8.80755	11.0095	4.40604	10.9448	21.5048	21.3037	6.84428	22.3632	12.945	26.8915	34.2904	13.1884
AT1G05067	0	0	0	0	0	0	0	0	0	0	0	0	0	0	0	0	0	0
AT1G05070	81.3478	70.3731	84.1449	90.778	84.8074	76.2513	81.4698	66.9744	106.626	67.8579	79.998	65.4892	84.0868	74.9168	121.899	64.5397	119.618	101.386
AT1G05073	0	0	0	2.45346	0	0	0	0	0	0	0	0	0	0	0	0	0	0
AT1G05077	0	0	0	0	0	0	0	0	0	0	0	0	0	0	0	0	0	0
AT1G05080	0	0	0	0	0.85664	0	0	0	0	0	0	0	0	0	0	0	0	0
AT1G05083	0	6.28331	0	0	0	0	0	0	0	0	0	0	0	0	0	0	0	0
AT1G05085	0	0	0	0	0	0	0	0	0	0	5.16116	0	0	0	0	0	3.98725	0
AT1G05087	0	0	0	0	0	0	0	0	0	0	0	0	0	0	0	0	0	0
AT1G05090	0	5.02665	0	0	0	0.929893	0	0	0.881208	0	0	0	0	0	0	0	0	1.64855
AT1G05093	0	0	0	0	1.71328	0	0	0	0	0	0	0	0	0	0	0	0	0
AT1G05097	0	0	0	0	0	0	0	0	0	0	0	0	0	0	0	0	0	0
AT1G05100	5.7422	2.51332	14.7822	1.22673	10.2797	0	3.30283	0.917458	0.881208	0	9.46213	1.57805	4.88877	0	6.47252	2.15132	0	9.89128
AT1G05103	0	0	0	0	0	0	2.20189	0	0	0	0	0	0	0	0	0	0	0
AT1G05107	5.7422	0	1.13709	6.13365	0.85664	0	0	5.50475	0.881208	9.85033	0.860194	0	0	0	0	0	0.797451	0
AT1G05113	0	0	3.41128	0	0	0	0	0	0	0	0	0	0	0	0	0	0	0
AT1G05117	0	0	0	0	0	0	0	0	0	0	0	0	0	0	0	0	0	0
AT1G05120	155.996	96.763	141	103.045	210.733	123.676	118.902	173.399	142.756	61.291	153.114	94.6832	171.107	117.407	111.112	151.668	151.516	121.992
AT1G05123	0	0	0	0	0	0	0	0	0	0	0	0	0	0	0	0	0	0
AT1G05127	0	0	0	0	0	0	0	0	0	0	0	0	0	0	0	0	0	0
AT1G05133	0	0	0	0	0	0	0	0	0	0	0	0	0	0	0	0	0	0
AT1G05136	0	0	0	0	0	0	0	0	0	0	0	0	0	0	0	0	0	0
AT1G05137	0	0	0	0	0	0	0	0	0	0	0	0	0	0	0	0	0	0
AT1G05140	98.5744	123.153	121.669	131.26	88.2339	123.676	124.407	110.095	118.963	110.543	81.7184	81.2698	152.53	124.116	66.8827	117.247	68.5808	81.6031
AT1G05143	0	0	0	0	0	0	0	0	0	0	0	0	0	0	0	0	0	0
AT1G05147	0	0	0	0	0	0	0	0	0	0	0	0	0	0	0	0	0	0
AT1G05150	128.242	100.533	145.548	133.713	87.3773	122.746	121.104	181.657	147.162	166.361	109.245	164.118	164.263	203.505	124.057	108.642	145.136	154.139
AT1G05153	6.69923	10.0533	7.95965	15.9475	6.85312	27.8968	9.90849	3.66983	7.04967	6.56689	7.74174	15.7805	15.6441	7.82713	11.8663	2.15132	3.98725	0.824273
AT1G05160	31.5821	64.0898	70.4998	56.4295	53.1117	26.037	60.5519	44.038	48.4665	62.3855	70.5359	56.0209	58.6652	44.7264	69.0403	84.9773	92.5043	65.1176
AT1G05163	0	0	0	0	0	0	0	0	0	0	1.72039	0	0	0	0	0	0	0
AT1G05170	26.7969	23.8766	22.7419	22.0811	31.6957	17.668	22.0189	25.6888	32.6047	13.1338	12.0427	21.3037	27.3771	31.3085	32.3626	20.4376	22.3286	20.6068
AT1G05173	0	0	0	0	0	0	0	0	0	0	0	0	0	0	0	0	4.78471	0
AT1G05177	0	0	0	0	0	0	0	0	0	0	0	0	0	0	2.15751	0	0	0
AT1G05180	65.0783	69.1164	73.911	127.58	77.9542	70.6719	85.8736	69.7268	89.8832	111.637	110.105	93.1052	113.419	97.28	129.45	104.339	108.453	104.683
AT1G05183	0	0	0	0	0	0	0	0	0	0	0	0	0	0	0	0	0	0
AT1G05187	0	0	0	0	0	0	0	0	0	0	0	0	0	0	0	0	0	0
AT1G05190	1961.92	2130.04	2202.55	2188.48	1656.74	2176.88	2749.06	2367.96	2524.66	2463.68	2528.11	2034.9	1782.45	2108.85	2075.52	2216.94	2469.71	2026.06
AT1G05193	0	0	0	0	0	0	0	0	0	0	0	0	0	0	0	0	0	0
AT1G05197	0	0	0	0	0	0	0	0	0	0	0	0	0	0	0	0	0	0
AT1G05200	58.379	56.5498	38.6612	39.2553	47.9718	51.1441	85.8736	36.6983	74.9027	52.5351	86.8796	38.6623	38.1324	59.2625	8.63003	47.3291	52.6318	53.5778
AT1G05203	0	0	0	0	0	0	0	0	0	0	0	0	0	0	0	0	0	0
AT1G05205	199.063	304.112	244.475	339.804	299.824	312.444	243.308	264.228	185.935	201.385	197.845	273.003	379.368	285.131	288.027	253.856	228.071	244.809
AT1G05207	0	1.25666	0	0	0	0	0	0	0	0	0	0	0	0	0	0	0	0
AT1G05210	79.4338	140.746	95.5158	93.2314	108.793	122.746	100.186	68.8093	52.8725	84.2751	105.804	124.666	100.709	92.8074	76.5915	114.02	66.1884	89.8458
AT1G05213	0	0	0	0	0.85664	0	2.20189	0	0.881208	0	0	0	2.93326	1.11816	0	0	0	0.824273
AT1G05217	0	0	0	0	0	0	0	0	0	0	0	0	0	0	0	0	0	0
AT1G05220	0	0	1.13709	0	0	0	0	0.917458	0	0	0	0	0.977754	0	1.07875	1.07566	0	0
AT1G05223	0	0	0	0	0	0	0	0	0	0	0	0	0	0	0	0	0	0
AT1G05227	0	0	0	0	0	0	0	0	0	0	0	0	0	0	0	0	0	0
AT1G05230	58.379	62.8331	59.1288	80.9641	49.6851	46.4947	85.8736	112.847	67.853	119.298	75.6971	70.2234	73.3315	74.9168	77.6703	78.5233	105.264	70.0632
AT1G05233	0	0	0	0	0	0	0	0	0	0	0	0	0	0	0	0	0	0
AT1G05237	6.69923	6.28331	4.54837	0	5.99648	0.929893	0	0.917458	0	0	5.16116	0	0.977754	0	0	6.45397	13.5567	0.824273
AT1G05240	0	0	0	0	0	0	0	0	0	0	0	0	0	0	0	0	0	0
AT1G05243	0	0	0	0	0	0	0	0	0	0	0	0	0	0	0	0	0	0
AT1G05247	0	0	0	0	0	0	0	0	0	0	0	0	0	0	0	0	0	0
AT1G05250	0	0	0	0	0	0	0	0	0	0	0	0	0	0	0	0	0	0
AT1G05253	0	0	0	0	0	0	0	0	0	0	0	0	1.95551	0	0	0	0	0
AT1G05257	0	0	0	0	0	0	0	0	0	0	0	0	0	0	0	0	0	0
AT1G05260	669.923	427.265	399.12	464.93	1041.67	546.777	222.391	340.377	95.1705	283.471	277.843	394.513	531.898	432.728	276.161	367.876	210.527	354.438
AT1G05263	0	0	0	0	0	0	0	0	0	0	0	0	0	0	0	0	0	0
AT1G05267	0	0	0	0	0	0	0	0	0	0	0	0	0	0	0	0	0	0
AT1G05270	164.61	138.233	164.878	188.916	165.332	153.432	166.242	107.343	182.41	121.487	141.932	114.409	139.819	172.197	179.073	214.057	210.527	191.231
AT1G05273	69.8634	158.339	163.741	181.556	169.615	125.536	243.308	204.593	183.291	157.605	204.726	190.155	118.308	65.9715	114.348	185.014	169.06	104.683
AT1G05277	0	0	0	0	0	0	0	0	0	0	0	0	0	0	0	0	0	0
AT1G05280	7.65627	8.79664	0	4.90692	12.8496	3.71957	0	4.58729	0	0	0.860194	2.36708	0.977754	8.94529	5.39377	3.22699	3.98725	2.47282
AT1G05283	0	1.25666	0	0	0	0	0	0	0	0	0	0	0	0	0	0	0	0
AT1G05287	0	0	0	0	0	0	0	0	0	0	0	0	0	0	0	0	0	0
AT1G05290	0	0	0	0	0	4.64947	1.10094	0.917458	0	4.37793	0	0	0	0	0	1.07566	0	0
AT1G05291	0	0	0	0	0	0	0	0	0	0	0	0	0	0	0	0	0	0
AT1G05293	0	3.76999	0	0	0	0	0	0	0	0	0.860194	0	0	0	0	2.15132	0	0
AT1G05297	0	0	0	0	0	0	0	0	0	0	0	0	0	0	0	0	0	0
AT1G05300	87.09	74.1431	89.8303	117.766	99.3702	85.5502	72.6623	94.4981	74.9027	155.416	125.588	104.152	105.597	82.7439	142.396	109.718	101.276	84.0759
AT1G05303	0	0	0	0	0	0	0	0	0	0	0	0	0	0	0	0	0	0
AT1G05307	0	0	0	0	0	0	0	0	0	0	0	0	0	0	0	0	0	0
AT1G05310	2.8711	0	1.13709	0	3.42656	10.2288	0	11.0095	0	3.28344	6.88155	6.31221	9.77754	7.82713	0	5.37831	7.17706	25.5525
AT1G05313	0	0	0	0	0	0	0	0	0	0	0	0	0	0	0	0	0	0
AT1G05317	0	0	0	0	0	0	0	0	0	0	0	1.57805	0	0	0	1.07566	0	0
AT1G05320	80.3908	135.72	123.943	78.5107	102.797	73.4616	78.167	106.425	74.0215	132.432	101.503	82.8478	113.419	61.4989	112.19	117.247	106.061	113.75
AT1G05323	0	0	0	0	0	0	0	0	0	0	0	0	0	0	0	0	0	0
AT1G05327	0	0	0	0	0	0	0	0	2.64362	0	0	0	0	0	0	0	0	0
AT1G05330	1.91407	0	0	0	0	0	0	0.917458	0	0	0	0	0	0	0	0	0	0
AT1G05333	0	0	0	0	0	0	0	0	0	0	0	0	0	0	0	0	0	0
AT1G05337	0	0	0	0	0	0	0	0	0	0	0	0	0	0	0	0	0	0
AT1G05340	131.114	339.299	226.281	234.305	258.705	215.735	117.801	170.647	80.19	131.338	124.728	158.594	274.749	213.569	112.19	115.096	110.048	261.295
AT1G05343	0	0	0	0	0	0	0	0	0	0	0	0	0	0	0	0	0	0
AT1G05347	0	0	0	0	0	0	0	0	0	0	1.72039	0	0	0	0	0	0	0
AT1G05350	92.8322	75.3997	100.064	60.1097	101.084	60.4431	83.6717	66.9744	80.19	89.7475	81.7184	82.8478	92.8866	60.3807	79.8278	76.372	82.9349	64.2933
AT1G05353	0	0	0	0	0	0	0	0	0	0	0	0	0	0	0	0	0	0
AT1G05357	0	0	0	0	0	0	0	0	0	0	0	0	0	0	0	0	0	0
AT1G05360	5.7422	0	3.41128	0	13.7062	0	2.20189	2.75237	0	2.18896	2.58058	7.10124	5.86652	6.70897	0	3.22699	11.1643	3.29709
AT1G05363	0	0	0	0	0	0	0	0	0	0	0	0	0	0	0	0	0	0
AT1G05367	0	0	0	0	0	0	0	0	0	0	0	0	0	0	0	0	0	0
AT1G05370	5.7422	1.25666	9.09674	11.0406	3.42656	7.43915	4.40377	1.83492	1.76242	3.28344	2.58058	5.52319	3.91102	0	3.23626	6.45397	9.56941	3.29709
AT1G05373	0	0	0	1.22673	0	0.929893	0	0	2.64362	0	0	0	0	1.11816	0	0	0	0
AT1G05377	0	0	0	0	0	0	0	0	0	0	0	0	0	0	0	0	0	0
AT1G05380	301.466	243.792	269.491	161.928	277.551	154.362	206.977	189.914	177.123	203.574	203.866	175.953	221.95	233.696	214.672	208.678	200.958	164.03
AT1G05383	2.8711	0	0	0	5.13984	0	0	0	0	0	0	0.789027	1.95551	2.23632	0	6.45397	0	0
AT1G05385	94.7463	101.79	121.669	155.795	94.2304	143.204	122.205	126.609	126.013	141.188	158.276	125.455	93.8644	164.37	118.663	176.409	156.3	127.762
AT1G05387	0	0	0	0	0	0	0	0	0	0	0	0	0	0	0	0	0	0
AT1G05390	0	0	0	0	0	0	0	0	0	0	0	0	0	0	0	0	0	0
AT1G05397	0	0	0	0	0	0	0	0	3.52483	0	0	0	0	0	0	0	0	2.47282
AT1G05400	10.5274	10.0533	2.27419	3.68019	0	0	0	1.83492	2.64362	0	0.860194	0	10.7553	13.4179	15.1026	3.22699	0	0.824273
AT1G05407	0	0	0	0	0	0	0	0	0	0	0	0	0	0	0	0	0	0
AT1G05410	69.8634	86.7097	61.403	42.9355	62.5347	76.2513	67.1575	53.2125	67.853	122.582	55.9126	111.253	97.7754	54.7899	78.749	86.053	86.1247	110.453
AT1G05413	0	0	0	0	0	0	0	0	0	0	0	0	0	0	0	1.07566	0	0
AT1G05417	0	0	0	0	0	0	0	0	0	0	0	0	0	0	0	0	0	0
AT1G05420	15.3125	10.0533	18.1935	20.8544	26.5558	18.5979	6.60566	5.50475	6.16846	4.37793	12.9029	2.36708	12.7108	19.0087	11.8663	6.45397	14.3541	7.41846
AT1G05423	0	0	0	0	0	0	0	0	0	0	0	0	0	0	0	0	0	0
AT1G05427	0	0	0	0	0	0	0	0	0	0	0	0	0	0	0	0	0	0
AT1G05430	95.7033	95.5063	105.75	117.766	106.223	86.4801	86.9745	111.93	110.151	103.976	85.1592	104.152	85.0646	81.6258	134.844	90.3556	118.023	95.6157
AT1G05433	0	0	0	0	0	0	0	0	0	0	0	0	0	0	0	0	0	0
AT1G05440	13.3985	11.31	2.27419	0	10.2797	5.57936	2.20189	11.9269	9.69329	10.9448	0	5.52319	10.7553	12.2998	6.47252	7.52963	7.17706	9.89128
AT1G05443	0	0	0	0	0	0	0	0	0	0	0	0	0	0	0	0	0	0
AT1G05447	0	0	0	0	0	0	0	0	0	0	0	0	0	0	0	0	0	0
AT1G05450	0	8.79664	0	0	0	0	0	0.917458	0	0	0.860194	0	9.77754	0	0	0	0	0
AT1G05453	0	0	0	0	0	0	0	0	0	0	0	0	0	0	0	0	0	0
AT1G05460	89.9611	49.0098	78.4594	89.5512	76.241	61.373	55.0472	84.4061	76.6651	44.8737	62.7941	79.6917	36.1769	71.5623	73.3553	27.9672	72.568	28.0253
AT1G05463	0	0	1.13709	0	0	0	0	0	0	0	0	0	0	0	0	0	0	0
AT1G05467	0	0	0	0	0	0	0	0	0	0	0	0	0	0	0	0	0	0
AT1G05470	31.5821	51.5231	31.8386	42.9355	35.1222	62.3029	13.2113	61.4697	35.2483	26.2676	18.0641	50.4977	50.8432	30.1903	37.7564	68.8424	62.2012	79.1303
AT1G05473	0	0	0	0	0	0	0	0	0	0	0	0	0	0	0	0	0	0
AT1G05477	0	0	0	0	0	0	0	0	0	0	0	0	0	0	0	2.15132	0	0
AT1G05483	0	0	0	0	0	0	0	0	0	0	0	0	0	0	0	0	0	0
AT1G05487	0	0	0	0	0	0	0	0	0	0	0	0	0	0	0	0	0	0
AT1G05490	1.91407	2.51332	3.41128	7.36037	5.99648	3.71957	17.6151	0.917458	8.81208	5.47241	0	0.789027	1.95551	3.35448	16.1813	3.22699	11.1643	9.89128
AT1G05493	0	0	0	0	0	0	0	0	0	0	0	0	0	0	0	0	0	0
AT1G05497	0	0	0	0	0	0	0	0	0	0	0	0	0	0	0	0	0	0
AT1G05500	155.996	194.783	178.524	226.945	186.748	196.207	161.839	175.234	114.557	218.896	147.093	142.814	194.573	223.632	206.042	118.323	136.364	169.8
AT1G05507	0	0	0	0	0	0	0	0	0	0	0	0	0	0	0	0	0	0
AT1G05510	1.91407	85.453	0	0	0	0	0	0	0	0	0	2.36708	0	0	0	0	0	0.824273
AT1G05517	0	0	0	0	0	0	0	0	0	0	0	0	0.977754	0	0	0	0	0
AT1G05520	140.684	126.923	189.895	130.033	171.328	133.905	143.123	126.609	124.25	154.322	123.868	172.008	132.975	128.589	143.474	159.198	137.162	155.788
AT1G05523	0.957033	0	6.82256	9.81383	0	0	0	0	0	0	0	0	0	0	0	0	0.797451	2.47282
AT1G05527	0	0	0	0	0	0	0	0	0	0	0	0	0	0	0	0	0	0
AT1G05530	2.8711	7.53997	1.13709	3.68019	0.85664	10.2288	0	1.83492	0	1.09448	2.58058	3.94513	1.95551	15.6543	19.4176	0	0	1.64855
AT1G05533	0	0	0	0	0	0	0	0	0	0	0	0	0	0	0	0	0	0
AT1G05537	0	0	0	0	0	0	0	0	0	0	0	0	0	0	0	0	0	0
AT1G05540	3.82813	0	3.41128	9.81383	1.71328	4.64947	1.10094	7.33966	0.881208	6.56689	9.46213	2.36708	3.91102	5.5908	3.23626	13.9836	0	3.29709
AT1G05543	0	0	0	0	0	0	0	0	0	0	0	0	0	0	0	0	0	0
AT1G05547	0	0	0	0	0	0	0	0	0	0	0	0	0	0	0	0	0	0
AT1G05550	0	0	1.13709	0	0	0	0	0	2.64362	0	0	8.67929	0	0	3.23626	0	0	0
AT1G05553	0	0	0	0	0	0	0	0	0	0	0	0	0	0	0	0	0	0
AT1G05557	0.957033	0	4.54837	2.45346	4.2832	6.50925	0	3.66983	7.93087	5.47241	4.30097	11.8354	0	2.23632	3.23626	1.07566	12.7592	2.47282
AT1G05560	158.868	80.4264	202.403	122.673	101.084	113.447	150.829	123.857	123.369	138.999	153.975	127.822	165.24	73.7986	126.214	204.376	118.023	79.1303
AT1G05562	45.9376	32.6732	57.9917	65.0166	38.5488	53.0039	42.9368	36.6983	23.7926	53.6296	32.6874	19.7257	28.3549	30.1903	46.3864	59.1614	37.4802	41.2137
AT1G05563	0	0	0	0	0	0	0	0	0	0	0	0	0	0	0	0	0	0
AT1G05567	0	0	0	0	0	0	0	0	0	0	0	0	0	0	0	0	0	0
AT1G05570	219.161	228.713	103.475	206.09	173.041	172.96	123.306	98.168	147.162	166.361	194.404	194.101	260.083	197.914	174.758	221.586	183.414	225.027
AT1G05575	45.9376	74.1431	47.7579	100.592	71.1011	94.8491	66.0566	79.8188	47.5852	44.8737	92.0407	57.599	156.441	153.188	85.2216	112.945	43.0623	101.386
AT1G05577	0.957033	6.28331	0	0	0	0	1.10094	0	3.52483	0	0.860194	3.94513	0.977754	2.23632	0	0	0	3.29709
AT1G05580	0	0	0	0	0	0	0	0	0	0	0	0	0	0	0	0	0	0
AT1G05583	0	0	0	0	0	0	0	0	0	0	0	0	0	0	0	0	0	0
AT1G05587	0	0	0	0	0	0	0	0	0	0	0	0	0	0	0	0	0	0
AT1G05590	63.1642	66.6031	48.895	40.4821	26.5558	67.8822	38.533	55.0475	32.6047	41.5903	30.967	52.0758	52.7987	43.6083	31.2839	35.4968	43.0623	28.0253
AT1G05593	0	0	0	0	0	0	0	0	0	0	0	0	0	0	0	0	0	0
AT1G05597	0	0	0	0	0	0	0	0	0	0	0	0	0	0	0	0	0	0
AT1G05600	66.9923	47.7532	23.879	52.7494	30.839	48.3545	33.0283	18.3492	66.9718	40.4958	39.5689	18.9366	28.3549	54.7899	44.2289	58.0857	53.4292	24.7282
AT1G05603	0	0	0	0	0	0	0	0	2.64362	0	0	0	0	0	0	0	0	0
AT1G05607	0	0	0	0	0	0	0	0	0	0	0	0	0	0	0	0	0	0.824273
AT1G05610	0	0	3.41128	0	0	1.85979	0	0.917458	3.52483	0	0	0	0	0	0	0	0.797451	3.29709
AT1G05613	0	0	0	0	0	0	0	0	0	0	0	0	0	0	0	0	0	0
AT1G05615	0	0	0	0	0	0	0	0	0	0	0	0	0	0	0	0	0	0
AT1G05617	0	0	0	0	0	0	0	0	0	0	0	0	0	0	0	0	0	0
AT1G05620	130.157	147.029	89.8303	88.3245	109.65	154.362	80.3689	106.425	49.3477	51.4406	111.825	136.502	122.219	70.4441	96.0091	128.004	84.5298	115.398
AT1G05623	0	0	0	0	0	0	0	0	0	0	0	0	0	0	0	0	0	0
AT1G05627	0	0	0	0	0	0	0	0	0	0	0	0	0	0	0	0	0	0
AT1G05630	9.57033	10.0533	4.54837	6.13365	5.99648	1.85979	2.20189	8.25712	5.28725	3.28344	8.60194	15.7805	16.6218	1.11816	10.7875	2.15132	2.39235	2.47282
AT1G05633	0	0	0	0	0	0	0	0	0	0	0	0	0	0	0	0	0	0
AT1G05637	0	0	0	0	0	0	0	0	0	0	0	0	0	0	0	0	4.78471	0
AT1G05640	5.7422	7.53997	6.82256	6.13365	2.56992	4.64947	5.50472	0	2.64362	4.37793	1.72039	3.94513	4.88877	1.11816	4.31502	4.30265	2.39235	0
AT1G05643	0	0	0	0	0	0	0	0	0	0	0	0	0	0	0	0	0	0
AT1G05647	0	0	0	0	0	0	0	0	0	0	0	0	0	0	0	0	0	0
AT1G05650	1.91407	8.79664	0	0	2.56992	0.929893	2.20189	11.9269	0	0	0	0	1.95551	24.5995	0	3.22699	0	0
AT1G05653	0	0	0	0	0	0	0	0	0	0	0	0	0	0	0	0	0	0
AT1G05657	0	0	0	0	0	0	0	0	0	0	0	0	0	0	0	0	0	0
AT1G05660	29.668	8.79664	13.6451	31.895	35.1222	37.1957	23.1198	22.019	7.04967	1.09448	14.6233	1.57805	25.4216	32.4267	19.4176	12.9079	5.58216	26.3768
AT1G05663	0	0	0	0	0	0	0	0	0	0	0	0	0	0	0	0	0	0
AT1G05667	0	0	0	0	0	0	0	0	0	0	0	0	0	0	0	0	0	0
AT1G05670	6.69923	7.53997	10.2338	9.81383	2.56992	16.7381	6.60566	7.33966	7.93087	8.75585	0.860194	3.94513	2.93326	10.0634	4.31502	2.15132	8.77196	5.76991
AT1G05673	0	0	0	0	0	0	0	0	0	0	0	0	0	0	0	0	0	0
AT1G05675	15.3125	5.02665	42.0724	26.988	17.1328	22.3174	19.817	22.019	26.4362	40.4958	82.5786	24.4598	19.5551	11.1816	22.6538	37.6482	22.3286	23.0797
AT1G05680	66.0353	35.1865	77.3223	53.9761	42.832	37.1957	33.0283	13.7619	21.149	40.4958	61.934	91.5271	114.397	60.3807	37.7564	80.6746	34.2904	31.3224
AT1G05683	0	0	0	0	0	0	0	0	0	0	0	0	0	0	0	0	0	0
AT1G05687	0	0	0	0	0	0	0	0	0	0	0	0	0	0	0	0	0	0
AT1G05690	11.4844	12.5666	1.13709	22.0811	11.1363	10.2288	5.50472	12.8444	8.81208	26.2676	0.860194	5.52319	8.79978	2.23632	23.7326	6.45397	14.3541	18.134
AT1G05693	0	0	0	0	0	0	0	0	0	0	0	0	0	0	0	0	0	0
AT1G05697	0	0	0	0	0	0	0	0	0	6.56689	0	0	0	0	0	0	0	0
AT1G05700	64.1212	28.9032	11.3709	25.7613	11.993	17.668	8.80755	11.9269	14.0993	8.75585	12.9029	17.3586	27.3771	36.8993	7.55128	13.9836	5.58216	14.0126
AT1G05703	0	0	0	0	0	0	0	0	0	0	0	0	0	0	0	0	0	0
AT1G05707	0	0	0	0	0	0	0	0	0	0	0	0	0	0	0	0	0	0
AT1G05710	26.7969	21.3633	18.1935	20.8544	58.2515	35.3359	26.4226	42.2031	25.555	22.9841	36.1281	63.9112	32.2659	10.0634	31.2839	24.7402	11.9618	31.3224
AT1G05713	0	0	0	0	0	0	0	0	0	0	0	0	0	0	0	0	0	0
AT1G05717	0	0	0	0	0	0	0	0	0	0	0	0	0	0	0	0	0	0
AT1G05720	152.168	192.269	152.37	185.236	149.912	116.237	123.306	155.968	153.33	116.015	114.406	203.569	171.107	143.125	126.214	133.382	134.769	144.248
AT1G05723	0	0	0	0	0	0	0	0	0	0	0	0	0	0	0	0	0	0
AT1G05727	0	0	0	0	0	0	0	0	0	0	0	0	0	0	1.07875	0	7.17706	0
AT1G05730	7.65627	2.51332	7.95965	8.5871	20.5594	12.0886	1.10094	6.4222	9.69329	2.18896	1.72039	21.3037	7.82203	0	14.0238	2.15132	6.37961	9.06701
AT1G05733	0	0	0	0	0	6.50925	0	0	0	0	0	0	0	0	0	0	0	0
AT1G05737	0	0	0	0	0	0	0	0	0	0	0	0	0	0	0	0	0	0
AT1G05740	0	0	0	0	0	0	0	0	0	0	0	0	0	0	0	0	0	0
AT1G05747	0	0	0	0	0	0	0	1.83492	0	0	0	0	0	0	0	0	0	0
AT1G05750	22.9688	13.8233	9.09674	9.81383	14.5629	23.2473	16.5142	21.1015	10.5745	13.1338	10.3223	23.6708	10.7553	25.7177	11.8663	11.8323	19.1388	9.06701
AT1G05753	0	0	0	0	0	0	0	0	0	0	5.16116	0	0	0	0	0	0	0
AT1G05757	0	0	0	0	0	0	0	0	0	0	0	0	0	0	0	0	0	0
AT1G05760	32.5391	21.3633	37.5241	29.4415	51.3984	59.5132	20.9179	31.1936	16.743	25.1731	33.5476	26.8269	43.9989	29.0722	26.9688	41.9508	16.7465	32.9709
AT1G05763	0	0	0	0	0	0.929893	0	0	0	0	0	0	0	0	0	0	0	0
AT1G05767	0	0	0	0	0	0	0	0	0	0	0	0	0	0	0	0	0	0
AT1G05770	3.82813	0	6.82256	0	3.42656	0	0	0	7.93087	8.75585	5.16116	0	0	0	10.7875	5.37831	3.98725	11.5398
AT1G05773	0	0	0	0	0	0	0	0	0	0	0	0	0	0	0	0	0	0
AT1G05777	0	0	0	0	0	0	0	0	0	0	0	4.73416	0	0	0	0	0	2.47282
AT1G05780	35.4102	13.8233	42.0724	17.1742	23.9859	6.50925	35.2302	23.8539	19.3866	13.1338	27.5262	48.1306	26.3994	27.954	18.3388	24.7402	14.3541	16.4855
AT1G05783	0	0	0	0	0	0	0	0	0	2.18896	0	0	0	0	0	0	0	0
AT1G05785	23.9258	35.1865	67.0885	24.5346	51.3984	91.1295	62.7538	30.2761	35.2483	58.0075	43.0097	50.4977	49.8654	60.3807	44.2289	58.0857	35.8853	37.9166
AT1G05787	0	0	0	0	0	0	0	0	0	0	0	0	0	0	0	0	0	0
AT1G05790	45.9376	28.9032	70.4998	35.5751	17.1328	32.5463	55.0472	33.9459	36.1295	48.1572	23.2252	35.5062	54.7542	57.0262	30.2051	27.9672	96.4916	34.6195
AT1G05793	0	0	0	0	0	0	0	0	0	0	0	0	0	0	0	0	0	0
AT1G05797	0	0	0	0	0	0	0	0	0	0	0	0	0	0	0	0	0	0
AT1G05800	0	0	0	0	0	0	0	0	0	4.37793	0	0	0	0	0	0	0	0
AT1G05803	0	0	0	0	0	0	0	0	0	0	0	0	0	0	0	0	0	0
AT1G05805	120.586	139.489	159.193	170.515	104.51	145.063	164.041	155.968	122.488	145.566	142.792	98.6283	164.263	145.361	112.19	140.912	171.452	131.059
AT1G05807	0	0	0	0	0	0	0	0	0	0	0	0	0	0	0	0	0	0
AT1G05810	65.0783	96.763	119.395	82.1909	137.919	106.008	99.0849	95.4156	99.5765	96.3144	115.266	115.987	76.2648	99.5163	111.112	93.5826	98.0865	151.666
AT1G05813	7.65627	1.25666	0	0	0	0.929893	3.30283	1.83492	1.76242	6.56689	0	7.10124	4.88877	0	10.7875	5.37831	0.797451	4.94564
AT1G05817	0	0	0	0	0	0	0	0	0	0	0	0	0	0	0	0	0	0
AT1G05820	6.69923	5.02665	6.82256	14.7207	9.42304	9.29893	13.2113	6.4222	10.5745	12.0393	8.60194	6.31221	8.79978	10.0634	10.7875	2.15132	12.7592	4.12137
AT1G05823	0	0	0	0	0	0	0	0	0	0	0	0	0	0	0	0	0	0
AT1G05827	0	0	0	0	0	0	0	0	0	0	0	0	0	0	0	0	0	0
AT1G05830	67.9494	71.6297	79.5965	65.0166	53.9683	72.5317	69.3594	63.3046	54.6349	83.1806	87.7398	55.2319	59.643	99.5163	91.6941	64.5397	85.3272	59.3477
AT1G05833	0	0	0	0	0	0	0	0	0	0	0	0	0	0	0	0	0	0
AT1G05835	18.1836	18.8499	39.7983	41.7088	29.1258	17.668	28.6245	33.0285	30.8423	39.4013	34.4078	37.0843	25.4216	31.3085	28.0476	23.6646	27.1133	31.3224
AT1G05837	0	7.53997	12.508	0	0	0	2.20189	0	0	1.09448	2.58058	0	0	0	0	0	0	0
AT1G05840	55.5079	71.6297	56.8546	92.0047	85.664	84.6203	96.883	106.425	137.468	68.9523	112.685	98.6283	60.6207	105.107	85.2216	79.599	107.656	105.507
AT1G05843	0	0	0	0	0	0	0	0	0	0	0	0	0	0	0	0	0	0
AT1G05847	0	0	0	0	0	0	0	0	0	0	0	0	0	0	0	0	0	0
AT1G05850	2946.71	3641.81	3327.13	3275.37	3403.43	3090.97	3361.18	3049.63	3310.7	3247.33	3254.11	3077.99	3052.55	2995.55	2971.97	2642.9	2900.33	3132.24
AT1G05853	11.4844	17.5933	26.1531	80.9641	47.1152	72.5317	27.5236	16.5142	22.9114	38.3069	70.5359	37.0843	51.821	55.908	37.7564	50.5561	66.9859	47.8079
AT1G05857	0	0	0	0	0	0	0	0	0	0	0	0	0	0	0	0	0	0.824273
AT1G05860	46.8946	47.7532	39.7983	78.5107	29.1258	26.037	47.3406	42.2031	50.2289	65.6689	48.1709	67.8563	46.9322	63.7352	49.6227	72.0693	74.1629	37.9166
AT1G05863	0	0	0	0	0	0	0	0	0	0	0	0	0	0	0	0	0	0
AT1G05867	0	0	0	0	0	0	0	0	0	0	0	0	0	0	0	0	0	0
AT1G05870	62.2072	103.046	36.387	34.3484	35.9789	49.2843	30.8264	24.7714	25.555	37.2124	49.031	26.8269	72.3538	61.4989	34.5201	41.9508	35.0878	46.1593
AT1G05873	0	0	0	0	0	0	0	0	0	0	0	0	0	0	0	0	0	0
AT1G05880	0	0	0	0	0	0	0	1.83492	0	1.09448	0	0	0	0	0	0	1.5949	0
AT1G05887	0	0	0	0	0	0	0	0	0	0	0	0	0	0	0	0	0	0
AT1G05890	144.512	167.136	193.306	157.021	200.454	185.979	160.738	188.079	137.468	151.038	240.854	199.624	152.53	156.543	175.837	223.738	231.261	181.34
AT1G05893	0	0	0	0	0	0	0	0	0	0	0	0	0	0	0	0	0	0
AT1G05894	0	0	0	0	1.71328	0	0	0	0	0	0	0	4.88877	0	0	4.30265	3.1898	0
AT1G05897	0	0	0	0	0	0	0	0	0	0	0	0	0	0	0	0	0	0
AT1G05900	13.3985	11.31	9.09674	26.988	23.9859	14.8783	4.40377	17.4317	5.28725	9.85033	24.0854	14.9915	5.86652	11.1816	26.9688	22.5889	6.37961	7.41846
AT1G05903	0	0	0	0	0	0	0	0	0	0	0	0	0	0	0	0	0	0
AT1G05907	0	0	0	0	0	2.78968	0	0	0	0	2.58058	0	0	0	1.07875	0	0	0
AT1G05910	93.7893	64.0898	38.6612	69.9236	50.5418	40.9153	47.3406	41.2856	33.4859	18.6062	18.9243	33.9282	86.0423	53.6717	26.9688	29.0429	55.0241	76.6574
AT1G05913	1.91407	2.51332	3.41128	0	4.2832	2.78968	4.40377	3.66983	1.76242	2.18896	8.60194	0	4.88877	0	0	2.15132	5.58216	6.59419
AT1G05917	0	0	0	0	0	0	0	0	0	0	0	0	0	0	0	0	0	0
AT1G05920	0	0	0	0	0	0	0	0	0	0	0	0	0	0	0	0	0	0
AT1G05927	0	0	0	0	0	0	0	0	0	0	0	0	0	0	0	0	0	0
AT1G05930	5.7422	0	1.13709	0	0	0	1.10094	0	0	0	0	0	0	0	1.07875	1.07566	2.39235	3.29709
AT1G05933	0	0	0	0	0	0	0	0	0	0	0	0	0	0	0	0	0	0
AT1G05937	0	0	0	3.68019	0	0	0	0	0	0	0	0	2.93326	0	1.07875	0	0	4.12137
AT1G05940	127.285	114.356	90.9674	104.272	98.5136	98.5687	92.4792	99.0854	112.795	126.96	130.749	81.2698	134.93	103.989	99.2454	102.188	123.605	94.7914
AT1G05943	0	0	0	0	0	0	0	0	0	0	0	0	0	0	0	0	0	0
AT1G05947	0	0	0	0	0	0	0	0	0	0	0	4.73416	0	0	0	0	0	0
AT1G05950	11.4844	13.8233	3.41128	1.22673	22.2726	3.71957	1.10094	23.8539	3.52483	3.28344	7.74174	0	7.82203	7.82713	1.07875	0	27.1133	9.89128
AT1G05953	0	0	0	0	0	0	0	0	0	0	0	0	0	0	0	0	0	0
AT1G05957	0	0	0	0	0	0	0	0	0	0	0	0	0	0	0	0	0	0
AT1G05960	445.021	330.502	326.346	350.845	373.495	316.164	320.375	300.009	323.403	380.88	412.033	388.201	324.614	314.203	334.414	320.547	444.978	348.668
AT1G05963	0	0	0	0	0	0	0	0	0	0	0	0	0	0	0	0	0	0
AT1G05967	0	0	0	0	0	0	0	0	0	0	0	0	0	0	0	0	0	0
AT1G05970	36.3673	70.3731	47.7579	45.389	61.6781	87.41	62.7538	87.1585	71.3779	89.7475	87.7398	101.784	59.643	54.7899	89.5366	36.5725	92.5043	91.4944
AT1G05973	0	0	0	0	0	0	0	0	0	0	0	0	0	0	1.07875	0	0	0
AT1G05977	0	0	0	0	0	0	0	0	0	0	0	0	0	0	0	1.07566	0	0
AT1G05980	0	0	0	0	0	0	0	0	0	0	0	0	0	0	0	0	0	0
AT1G05983	0	0	0	0	0	0	0	0	0	0	0	0	0	0	0	0	0	0
AT1G05987	0	0	0	0	0	0	0	0	0	0	0	0	0	0	0	0	0	0
AT1G05990	2.8711	6.28331	1.13709	0	11.993	5.57936	8.80755	8.25712	0	8.75585	1.72039	6.31221	0	0	0	8.6053	0.797451	0
AT1G05993	53.5939	72.8864	61.403	71.1503	55.6816	83.6904	68.2585	103.673	83.7148	60.1965	74.8369	40.2404	81.1536	63.7352	74.434	98.9609	62.2012	67.5904
AT1G05997	1.91407	1.25666	0	0	0.85664	0	0	0.917458	1.76242	5.47241	2.58058	8.67929	0	4.47264	1.07875	0	0	0.824273
AT1G06000	112.93	86.7097	72.7739	58.883	152.482	139.484	117.801	125.692	61.6846	87.5585	129.029	127.033	107.553	116.289	137.002	103.264	28.7082	117.047
AT1G06002	27.754	36.4432	25.016	34.3484	46.2586	32.5463	62.7538	47.7078	33.4859	27.362	59.3534	50.4977	43.0212	51.4354	45.3077	20.4376	27.9108	37.9166
AT1G06003	0	0	0	0	0	0	0	0	0	0	0.860194	0	0	0	0	0	0	0
AT1G06007	0	0	0	0	0	0	0	0	0	0	0	0	0	0	0	0	0	0
AT1G06010	117.715	54.0365	143.274	182.783	112.22	134.835	126.608	141.288	94.2893	108.354	73.1165	104.152	108.531	161.015	85.2216	73.145	109.251	124.465
AT1G06013	0	0	2.27419	0	0	0	0	0	0	0	0	0	0	0	0	0	0	0
AT1G06017	0	0	0	0	0	0	0	0	0	0	0	0	0	0	0	0	0	0
AT1G06020	3.82813	0	0	2.45346	0	0	3.30283	0	0	0	0	0	0	0	0	0	4.78471	0
AT1G06023	0	5.02665	4.54837	0	0	0.929893	0	0	0.881208	0	0	7.89027	0	0	2.15751	0	0	0
AT1G06027	0	0	0	0	0	0	1.10094	0	0	0	0	0	0	0	0	0	0	0
AT1G06030	0	0	0	0	0	0	0	0	0.881208	0	0	0	0	2.23632	0	0	3.1898	0
AT1G06033	62.2072	114.356	65.9514	90.778	75.3843	100.428	101.287	89.9108	77.5463	64.5744	86.8796	78.1136	106.575	65.9715	86.3003	117.247	74.1629	63.4691
AT1G06037	0	1.25666	0	0	0	0	0	0.917458	0	1.09448	1.72039	2.36708	0	0	0	2.15132	0	0
AT1G06040	934.065	1172.47	1124.58	1106.51	848.074	1073.1	1236.36	1002.78	851.247	956.577	1106.21	724.327	1065.75	1063.37	1131.61	815.352	640.353	921.538
AT1G06043	0	0	0	0	0	0	0	0	0	0	0	0	0	0	0	0	0	0
AT1G06045	0	0	0	0	0	0	0	0	0	0	0	0	0	0	0	0	0	0
AT1G06047	0	0	0	0	0	0	0	0	0	0	0	0	0	0	0	0	0	0
AT1G06050	12.4414	17.5933	25.016	30.6682	23.9859	30.6865	19.817	24.7714	10.5745	19.7007	12.9029	23.6708	17.5996	23.4814	21.5751	10.7566	9.56941	9.06701
AT1G06053	0	1.25666	0	0	0	0	0	0	0	0	0	0	0	0	0	0	0	0
AT1G06057	0	0	0	0	0	0	0	0	0	0	0	0	0	0	0	0	0	0
AT1G06060	523.497	300.342	413.902	268.654	489.141	223.174	383.128	430.288	388.613	434.509	274.402	241.442	293.326	399.183	266.452	360.347	326.955	522.589
AT1G06063	0	0	0	0	0	0	0	0	0	0	0	0	0	0	0	0	0	0
AT1G06067	0	0	0	0	0	0	0	0	0	0	0	0	0	0	0	0	0	0
AT1G06070	95.7033	111.843	98.9271	103.045	102.797	82.7605	108.993	172.482	74.0215	91.9365	73.9767	123.088	89.9533	99.5163	89.5366	149.517	135.567	96.44
AT1G06073	0	0	0	0	0	0	0	0	0	0	0	0	0	0	0	0	0	0
AT1G06080	24.8829	37.6999	51.1692	29.4415	39.4054	49.2843	40.7349	45.8729	27.3175	37.2124	24.9456	42.6074	45.9544	35.7812	29.1264	23.6646	36.6827	27.201
AT1G06083	0	0	0	0	0	0	0	0	0	0	0	0	0	0	0	0	0	0
AT1G06087	7.65627	26.3899	17.0564	11.0406	15.4195	18.5979	16.5142	11.9269	19.3866	19.7007	16.3437	38.6623	31.2881	16.7724	3.23626	9.68096	24.721	22.2554
AT1G06090	11.4844	6.28331	1.13709	29.4415	35.1222	45.5648	9.90849	8.25712	5.28725	15.3227	17.2039	30.772	65.5095	49.1991	17.2601	38.7238	4.78471	29.6738
AT1G06093	0	0	0	0	0	0	0	0	0	0	0	0.789027	0	0	0	0	0	2.47282
AT1G06097	0.957033	0	0	4.90692	0	0	0	0	0	0	0	0	0	0	0	0	0	2.47282
AT1G06100	0	0	0	2.45346	0	1.85979	0	0.917458	4.40604	4.37793	0	2.36708	0	0	0	6.45397	0	0
AT1G06103	0	0	0	0	0	0	0	0	0	0	0	0	0	0	0	0	0	0
AT1G06110	81.3478	86.7097	64.8143	52.7494	85.664	120.886	70.4604	62.3871	89.002	67.8579	77.4174	44.1855	90.9311	111.816	43.1502	83.9016	70.9731	78.306
AT1G06113	1.91407	0	0	3.68019	7.70976	11.1587	0	0	7.04967	1.09448	0	11.0464	8.79978	0	0	2.15132	7.17706	1.64855
AT1G06117	0	0	0	7.36037	0.85664	0	0	1.83492	0	0	0	0.789027	0	0	0	7.52963	4.78471	0
AT1G06120	13.3985	11.31	6.82256	7.36037	10.2797	16.7381	4.40377	28.4412	4.40604	10.9448	2.58058	10.2573	43.9989	8.94529	15.1026	8.6053	6.37961	28.8496
AT1G06123	0	0	1.13709	0	4.2832	0	0	0	0	0	0	0	0	0	0	0	0	0
AT1G06127	0	0	0	0	0	0	0	0	0	0	0	0	0	0	0	0	0	0
AT1G06130	119.629	96.763	98.9271	107.952	109.65	128.325	107.892	91.7458	171.836	147.755	126.448	120.721	82.1313	95.0437	144.553	150.593	164.275	136.829
AT1G06133	0	0	0	0	0	0	0	0	0	0	0	0	0	0	0	0	0	0
AT1G06135	0	0	6.82256	1.22673	0	0	9.90849	1.83492	5.28725	4.37793	11.1825	0	0.977754	0	7.55128	0	0	0
AT1G06137	0	0	0	0	0	0	0	0	0	0	5.16116	0	0	0	0	0	0	0
AT1G06140	0	10.0533	3.41128	1.22673	4.2832	0	2.20189	2.75237	4.40604	0	6.02136	4.73416	5.86652	11.1816	3.23626	4.30265	1.5949	3.29709
AT1G06143	22.0118	23.8766	21.6048	13.494	31.6957	40.9153	12.1104	22.019	11.4557	41.5903	29.2466	13.4135	22.4883	21.2451	15.1026	22.5889	18.3414	22.2554
AT1G06147	0	0	0	0	0	11.1587	0	0	0	0	3.44078	0	0	0	0	0	0	0
AT1G06148	0	0	0	0	0	0	0	0	0	0	0	0	5.86652	0	0	0	0	0
AT1G06150	93.7893	27.6466	65.9514	40.4821	40.2621	42.7751	66.0566	61.4697	94.2893	39.4013	74.8369	25.2489	35.1991	45.8446	67.9615	51.6318	59.0114	51.9292
AT1G06153	0	0	0	0	0	0	0	0	0	0	0	0	0	0	0	0	0	0
AT1G06157	0	0	0	0	0	0	0	0	0	0	0	0	0	0	0	0	0	0
AT1G06160	141.641	128.18	129.629	101.819	119.073	79.0409	126.608	167.895	109.27	126.96	100.643	130.189	86.0423	98.3982	121.899	119.398	92.5043	104.683
AT1G06163	0	0	3.41128	0	0	0	0	0	0	0	0	0	0	0	0	0	0	0
AT1G06170	0	0	0	0	0	0	0	0	0	0	4.30097	2.36708	1.95551	0	0	4.30265	0	0
AT1G06173	0	0	0	0	0	0	0	0	0	0	0	0	0	0	0	0	0	0
AT1G06177	0	0	1.13709	0	0	3.71957	2.20189	1.83492	0	0	0	0	0	0	0	0	0	0
AT1G06180	72.7345	116.87	92.1045	87.0978	122.5	81.8306	125.508	108.26	53.7537	95.2199	49.031	119.932	55.732	96.1618	93.8516	83.9016	70.1757	83.2516
AT1G06187	0	0	0	0	0	0	0	0	0	0	0	0	0	0	0	0	0	0
AT1G06190	670.88	725.094	731.151	672.248	697.305	756.933	848.827	838.556	803.662	817.578	809.442	671.462	632.607	655.242	759.443	666.91	776.717	663.54
AT1G06197	0	0	0	0	0.85664	0	0	0	0	0	0	0	0	0	0	0	0	0
AT1G06200	492.872	508.948	377.515	418.315	534.543	481.685	439.276	397.259	391.256	407.147	380.206	347.961	521.143	421.547	386.194	387.238	483.255	503.631
AT1G06203	0	0	0	0	0	0	0	0	0	0	0	0	0	0	0	0	0	0
AT1G06207	0	0	0	0	0	0	0	0	0	0	0	0	0	0	0	0	0	0
AT1G06210	105.274	86.7097	114.846	138.62	88.2339	78.111	127.709	101.838	100.458	82.0861	82.5786	155.438	139.819	92.8074	90.6153	123.701	82.9349	92.3186
AT1G06213	0	0	0	0	0	0	2.20189	0	0	0	0	0	0	0	0	0	0	0
AT1G06217	0	0	0	0	0	0	0	0	0	0	0	0	0	0	0	6.45397	0	0
AT1G06220	195.235	204.836	262.668	218.358	227.01	212.016	180.555	166.977	204.44	190.44	224.511	207.514	218.039	168.842	218.987	187.165	247.21	179.692
AT1G06225	0	0	0	0	0	0	0	0	0	0	0	0	0	0	0	0	0	0
AT1G06227	0	0	0	0	0	0	0	0	0	0	0	0	0	0	0	0	0	0
AT1G06230	582.833	487.585	343.402	434.262	546.536	350.57	503.131	405.516	490.833	379.785	356.12	463.159	461.5	356.693	322.547	480.821	441.788	439.338
AT1G06233	25.8399	17.5933	45.4837	28.2148	29.9824	15.8082	29.7255	26.6063	51.9913	31.74	33.5476	31.5611	31.2881	27.954	32.3626	20.4376	35.8853	37.9166
AT1G06237	103.36	106.816	98.9271	184.009	90.8038	102.288	122.205	176.152	152.449	147.755	108.384	97.0503	105.597	96.1618	117.584	136.609	153.111	132.708
AT1G06240	38.2813	50.2665	48.895	63.7899	41.1187	50.2142	40.7349	41.2856	37.0107	55.8186	28.3864	32.3501	49.8654	51.4354	32.3626	29.0429	19.1388	34.6195
AT1G06243	0	0	0	0	0	0	0	0	0	0	0	0	0	0	0	0	0	0
AT1G06247	0	0	0	0	0	0	0	0	0	0	0	0	0	0	0	0	0	0
AT1G06250	0	0	0	0	0.85664	0	5.50472	0	0	0	0	0	0	0	0	0	0	0
AT1G06253	0	0	0	0	0	0	0	0	0	0	0	0	0	0	0	0	0	0
AT1G06257	0	0	0	0	0	0	0	0	0	0	0	0	0	0	1.07875	0	0	1.64855
AT1G06260	0	0	0	0	0	0	0	4.58729	0	0	0	0	0	0	0	0	0	0
AT1G06263	0.957033	0	1.13709	0	0	0	0	0	0	0	0	0	0	0	0	0	1.5949	0
AT1G06265	0	0	5.68546	14.7207	0	6.50925	5.50472	5.50475	9.69329	13.1338	6.88155	3.15611	8.79978	2.23632	4.31502	7.52963	14.3541	2.47282
AT1G06267	7.65627	7.53997	5.68546	7.36037	2.56992	5.57936	3.30283	6.4222	10.5745	9.85033	9.46213	7.89027	4.88877	3.35448	6.47252	11.8323	16.7465	7.41846
AT1G06270	15.3125	6.28331	3.41128	7.36037	4.2832	0	6.60566	11.9269	12.3369	2.18896	12.9029	3.15611	16.6218	16.7724	6.47252	2.15132	2.39235	7.41846
AT1G06273	2.8711	0	4.54837	0	5.13984	9.29893	3.30283	3.66983	0	0	0	3.94513	0.977754	5.5908	8.63003	11.8323	11.1643	2.47282
AT1G06277	0	0	0	2.45346	0	0	2.20189	0	2.64362	0	0	0	0	0	0	0	0	0
AT1G06280	8.6133	5.02665	6.82256	0	5.13984	0	2.20189	7.33966	0.881208	0	5.16116	0	0	0	1.07875	3.22699	5.58216	4.12137
AT1G06283	0	5.02665	4.54837	3.68019	5.13984	5.57936	2.20189	0	0	6.56689	1.72039	3.94513	3.91102	0	3.23626	1.07566	0	0
AT1G06287	0	0	0	0	0	0	0	0	0	0	0	0	0	0	0	0	0	0
AT1G06290	155.996	250.076	194.443	234.305	188.461	251.071	273.034	199.088	140.112	188.251	153.114	234.341	244.438	201.269	245.956	262.462	189.793	164.03
AT1G06293	0	0	0	0	0	0	0	0	0	1.09448	2.58058	0	0	0	0	0	0	0
AT1G06297	0	0	0	0	0	0	0	0	0	0	0	0	0	0	0	0	0	0
AT1G06303	0	0	0	0	0	0	0	0	0	0	0	0	0	0	0	0	0	0
AT1G06307	0	0	0	0	0	0	0	0	0	0	0	0	0	0	0	0	0	0
AT1G06310	0	2.51332	0	4.90692	6.85312	0	0	4.58729	0	0	0	3.94513	0	0	2.15751	0	0	6.59419
AT1G06313	0	0	0	0	0	0	0	0	0	0	0	0	0	0	0	0	0	0
AT1G06317	0	0	0	0	0	0	0	0	0	0	0	0	0	0	0	0	0	0
AT1G06320	0	3.76999	0	2.45346	0.85664	0	0	0	0	0	0	0	0	2.23632	2.15751	0	0	0
AT1G06323	0	0	0	0	0	0	4.40377	0	0	0	0	0	0	0	0	0	0	0
AT1G06327	0	0	0	0	0	0	0	0	0	0	0	0	0	0	0	0	0	0
AT1G06330	1.91407	17.5933	4.54837	0	23.9859	10.2288	1.10094	2.75237	0	13.1338	0	3.94513	0	4.47264	1.07875	4.30265	0	4.94564
AT1G06333	0	0	0	0	0	0	0	0	0	0	0	0	0	0	0	0	0	0
AT1G06337	0	0	0	0	0	0	0	0	0	0	0	0	0	0	0	3.22699	0	0
AT1G06340	3.82813	0	1.13709	1.22673	0	0	0	1.83492	0.881208	0	0	1.57805	0	0	4.31502	0	0	0
AT1G06343	0	0	0	0	0	0	0	0	0	0	0	0	0	0	0	0	0.797451	0
AT1G06347	0	0	0	0	0	0	0	0	0	0	0	0	0	0	0	0	0	0
AT1G06350	15.3125	12.5666	4.54837	3.68019	3.42656	0.929893	2.20189	6.4222	20.2678	18.6062	6.88155	12.6244	22.4883	25.7177	6.47252	7.52963	10.3669	14.8369
AT1G06353	0	0	0	0	0	0	0	0	0	0	0	0	0	0	0	0	0	0
AT1G06357	0	0	0	0	0	0	0	0	0	0	0	0	0	0	0	0	0	0
AT1G06360	62.2072	62.8331	70.4998	45.389	32.5523	49.2843	71.5613	61.4697	71.3779	43.7793	35.2679	58.388	25.4216	43.6083	55.0165	55.9344	69.3782	56.8749
AT1G06363	0	0	0	0	0	0	0	0	0	0	0	0	0	0	0	0	0	0
AT1G06373	0	0	0	0	0	0	0	0	0	0	0	0	0	0	0	0	0	0
AT1G06377	0	0	0	0	0	0	0	0	0	0	0	0	0	0	0	0	0	0
AT1G06380	147.383	59.0631	93.2416	33.1217	96.8003	72.5317	44.0377	65.1395	94.2893	90.842	78.2776	123.877	87.9978	109.58	65.804	93.5826	94.8967	65.1176
AT1G06383	0	0	0	0	0	0	0	0	0	0	0	0	0	0	0	0	0	0
AT1G06387	0	0	0	0	0	0	0	0	0	0	0	0	0	0	0	0	0	0
AT1G06390	136.856	111.843	141	153.341	145.629	127.395	186.059	155.05	152.449	123.676	128.169	153.86	122.219	116.289	156.419	151.668	168.262	81.6031
AT1G06393	0	0	0	0	0	0	0	0	0	0	0	0	0	0	0	0	0	0
AT1G06397	0	0	0	0	0	0	0	0	0	0	0	0	0	0	0	0	0	0
AT1G06400	574.22	393.335	380.926	517.68	422.324	467.736	376.523	547.722	434.436	536.296	608.157	433.176	517.232	525.536	453.077	441.021	330.942	511.874
AT1G06403	0	0	0	0	0	0	0	0	0	0	0	0	0	0	0	0	0	0
AT1G06407	0	0	0	0	0	0	0	0	0	0	0	0	0	0	0	0	0	0
AT1G06410	1056.56	666.031	967.666	549.575	937.164	615.589	1015.07	967	1016.91	890.908	761.272	729.061	830.113	683.196	754.049	733.601	739.237	712.172
AT1G06413	0	0	0	0	0	0	0	0	0	0	0	0	0	0	0	0	0	0
AT1G06417	0	0	0	0	0	0	0	0	0	0	0	0	0	0	0	0	0	0
AT1G06420	14.3555	1.25666	14.7822	24.5346	9.42304	18.5979	4.40377	0.917458	13.2181	10.9448	0	9.46832	21.5106	29.0722	6.47252	15.0593	19.9363	3.29709
AT1G06423	3.82813	0	0	29.4415	9.42304	18.5979	24.2208	21.1015	6.16846	2.18896	2.58058	9.46832	5.86652	13.4179	1.07875	11.8323	17.5439	8.24273
AT1G06427	0.957033	0	0	0	0	0	0	0	0	0	0	0	0	0	0	1.07566	0	0
AT1G06430	321.563	261.386	350.225	230.625	274.981	237.123	334.687	277.072	369.226	213.424	250.316	140.447	206.306	241.523	253.507	279.672	290.272	290.969
AT1G06433	0	0	0	0	0	0	0	0	0	0	0	0	0	0	0	0	0	0
AT1G06437	0	0	0	0	0	0	0	0	0	0	0	0	0	0	0	0	0	0
AT1G06440	6.69923	1.25666	9.09674	0	20.5594	21.3875	14.3123	5.50475	12.3369	6.56689	0	14.2025	2.93326	3.35448	3.23626	5.37831	9.56941	0
AT1G06443	0	0	0	0	0	0	0	0	0	0	0	0	0	0	0	0	0	0
AT1G06447	0	0	0	0	0	0	0	0	0	0	0	0	0	0	0	0	0	0
AT1G06450	17.2266	23.8766	10.2338	29.4415	1.71328	13.9484	16.5142	18.3492	30.8423	13.1338	19.7845	13.4135	27.3771	8.94529	10.7875	6.45397	17.5439	9.06701
AT1G06453	0	0	0	0	0	0	0	0	0	0	0	0	0	0	0	0	0	0
AT1G06457	0.957033	2.51332	5.68546	0	0	0	0	6.4222	3.52483	4.37793	0	0	2.93326	1.11816	2.15751	0	0.797451	5.76991
AT1G06460	286.153	353.122	325.209	267.427	316.1	403.574	476.708	342.212	575.429	538.485	393.969	440.277	327.548	351.103	548.007	546.436	596.493	563.803
AT1G06463	63.1642	125.666	185.346	116.539	104.51	143.204	144.224	104.59	108.389	128.054	76.5572	112.042	123.197	124.116	156.419	138.76	152.313	150.018
AT1G06467	0	0	0	0	0	0	0	0	0	0	0	0	0	0	0	0	0	0
AT1G06470	46.8946	30.1599	57.9917	38.0286	31.6957	52.074	60.5519	30.2761	55.5161	76.6137	32.6874	71.8014	24.4438	35.7812	47.4652	45.1778	59.8088	35.4438
AT1G06473	0	2.51332	2.27419	0	7.70976	2.78968	4.40377	0.917458	4.40604	0	0.860194	0	0	11.1816	0	4.30265	9.56941	8.24273
AT1G06475	36.3673	22.6199	48.895	28.2148	34.2656	27.8968	44.0377	28.4412	74.9027	13.1338	18.9243	29.194	29.3326	63.7352	49.6227	37.6482	29.5057	24.7282
AT1G06480	0	0	0	0	0	0	0	0	0	0	0	0	0	0	0	0	0	0
AT1G06483	0	0	0	0	0	0	0	0	0	0	0	0	0	0	0	0	0	0
AT1G06487	0	0	0	0	0	0	0	0	0	0	0	0	0	0	0	0	0	0
AT1G06490	5.7422	1.25666	9.09674	7.36037	20.5594	6.50925	16.5142	2.75237	3.52483	1.09448	8.60194	3.94513	8.79978	13.4179	21.5751	8.6053	14.3541	2.47282
AT1G06493	0	0	0	0	0	0	0	0	0	0	0	0	0	0	0	0	0	0
AT1G06497	0	0	0	0	0	0	0	0	0	0	0	0	0	0	0	0	0	0
AT1G06500	36.3673	32.6732	43.2095	39.2553	36.8355	36.2658	38.533	40.3681	68.7342	52.5351	58.4932	44.9745	56.7097	42.4901	50.7014	46.2535	55.8216	35.4438
AT1G06507	0	0	0	0	0	0	0	0	0	0	0	0	0	0	0	0	0	0
AT1G06510	52.6368	66.6031	54.5805	63.7899	61.6781	56.7235	72.6623	66.0569	56.3973	86.464	59.3534	47.3416	44.9767	67.0897	79.8278	35.4968	81.34	29.6738
AT1G06513	0	0	0	0	0	0	0	0	0	0	0	0	0	0	0	0	0	0
AT1G06515	212.461	178.446	191.032	143.527	210.733	172.03	168.444	177.069	212.371	211.235	248.596	207.514	161.329	248.232	189.861	196.846	270.336	158.261
AT1G06517	0	0	0	0	0	0	0	0	0	0	0	0	0	0	0	0	0	0
AT1G06520	8.6133	6.28331	11.3709	1.22673	11.1363	2.78968	11.0094	14.6793	7.04967	9.85033	0	3.94513	23.4661	21.2451	4.31502	2.15132	4.78471	9.89128
AT1G06523	0	0	0	0	0	0	0	0	0	0	0	0	0	0	0	0	0	0
AT1G06527	0	0	0	0	0	0	0	0	0	2.18896	0	0	0	0	0	0	0	0
AT1G06530	566.564	452.398	509.418	390.1	450.593	492.843	535.058	442.215	440.604	554.902	477.408	460.792	433.145	515.472	451.998	424.886	481.66	462.417
AT1G06533	0	0	0	0	0	0	0	0	0	0	0	0	0	0	0	0	0	0
AT1G06537	109.102	114.356	181.935	144.754	112.22	117.167	147.526	159.638	126.894	112.732	104.944	115.987	111.464	105.107	90.6153	134.458	130.782	121.992
AT1G06540	0	0	0	0	0	0	0	0	0	0	0	0	0	0	0	5.37831	0	0
AT1G06543	0	0	0	0	0	0	0	0	0	0	0	0	0	0	0	0	0	0
AT1G06547	0.957033	2.51332	0	7.36037	9.42304	0.929893	0	0.917458	6.16846	3.28344	0	7.10124	12.7108	2.23632	2.15751	1.07566	2.39235	1.64855
AT1G06550	66.9923	79.1697	81.8707	51.5226	80.5242	83.6904	52.8453	75.2315	58.1597	61.291	64.5145	80.4807	104.62	50.3172	55.0165	72.0693	71.7706	95.6157
AT1G06553	69.8634	98.0196	43.2095	99.3651	86.5206	116.237	74.8641	99.0854	54.6349	94.1254	101.503	112.831	91.9089	131.943	87.3791	74.2207	85.3272	85.7244
AT1G06557	0	0	0	0	0	0	0	0	0	0	0	0	0	0	0	0	0	0
AT1G06560	38.2813	54.0365	52.3063	39.2553	28.2691	55.7936	42.9368	46.7903	31.7235	65.6689	36.1281	52.0758	63.554	51.4354	53.9377	73.145	59.8088	123.641
AT1G06567	0	0	0	0	0	0	0	0	0	0	0	0	0	0	0	0	0	0
AT1G06570	157.911	74.1431	95.5158	153.341	173.898	208.296	249.914	224.777	150.687	165.267	190.103	118.354	135.908	186.733	213.593	232.343	145.934	199.474
AT1G06573	1.91407	0	4.54837	8.5871	1.71328	0	4.40377	11.0095	0.881208	2.18896	1.72039	1.57805	0.977754	5.5908	0	15.0593	2.39235	6.59419
AT1G06577	0	0	0	0	0	0	0	0	0	0	0	0	0	0	0	0	0	0
AT1G06580	23.9258	28.9032	3.41128	19.6277	12.8496	14.8783	19.817	7.33966	22.0302	20.7952	20.6447	23.6708	19.5551	11.1816	8.63003	20.4376	34.2904	13.1884
AT1G06583	0	0	0	0	0	0	0	0	0	0	0	0	0	0	0	0	0	0
AT1G06587	14.3555	6.28331	2.27419	6.13365	1.71328	12.0886	1.10094	7.33966	10.5745	4.37793	1.72039	16.5696	14.6663	6.70897	1.07875	6.45397	10.3669	17.3097
AT1G06590	11.4844	8.79664	7.95965	13.494	20.5594	3.71957	5.50472	8.25712	3.52483	21.8896	11.1825	13.4135	15.6441	22.3632	20.4963	8.6053	18.3414	5.76991
AT1G06593	0	0	0	0	0	0	0	0	0	0	0	1.57805	0	0	0	0	0	0
AT1G06597	0	0	0	0	0	0	0	0	0	0	0	0	0	0	0	0	0	0
AT1G06603	0	0	1.13709	1.22673	0	0	0	0	0	0	0	3.94513	0	0	0	3.22699	0	0
AT1G06607	0	0	0	0	0	0	0	0	0	0	0	0	0	0	0	0	0	0
AT1G06610	0	0	0	0	0	0	0	0	0	0	0	0	0	0	0	0	0	0
AT1G06613	0	0	0	0	0	0	0	0	0	0	0	0	0	0	0	0	0	0
AT1G06617	0	0	0	0	0	0	0	0.917458	0	0	0	0	0	0	0	0	0	0
AT1G06620	124.414	118.126	85.282	106.725	159.335	114.377	154.132	170.647	74.0215	152.133	153.114	109.675	94.8421	140.888	143.474	110.793	102.871	142.599
AT1G06623	0	0	0	0	0	0	0	0	0	0	0	0	0	0	0	0	0	0
AT1G06627	0	0	0	0	0	0	0	0.917458	0	0	0	0	2.93326	0	0	0	0	0
AT1G06630	97.6174	87.9664	95.5158	127.58	111.363	146.923	99.0849	101.838	62.5658	100.692	98.9223	90.7381	67.465	74.9168	114.348	130.155	120.415	115.398
AT1G06633	0	0	0	0	0	0	0	0	0	0	0	0	0	0	0	0	0	0
AT1G06637	0	0	0	0	0	0	4.40377	0	2.64362	0	0	0	0	0	0	0	0	0
AT1G06640	384.727	410.929	327.483	425.675	331.52	372.887	280.741	315.605	197.391	216.707	298.487	314.822	406.746	353.339	314.996	371.103	281.5	425.325
AT1G06643	0	0	0	0	0	0	0	0	0	0	0	0	0	0	0	0	0	0
AT1G06645	15.3125	10.0533	11.3709	13.494	13.7062	7.43915	3.30283	10.092	12.3369	20.7952	15.4835	13.4135	17.5996	20.1269	9.70879	21.5132	21.5312	7.41846
AT1G06647	0	0	0	0	0	0	0	0	0	0	0	0	0	0	0	0	0	0
AT1G06650	105.274	80.4264	92.1045	127.58	92.5171	152.503	193.766	162.39	131.3	118.204	162.577	112.831	131.997	134.179	112.19	138.76	90.9094	112.101
AT1G06653	0	0	0	0	0	0	0	0	0	0	0	0	0	0	0	0	0	0
AT1G06657	0	0	0	0	0	0	0	0	0	0	0	0	0	0	0	0	0	0
AT1G06660	4.78517	18.8499	9.09674	2.45346	8.5664	9.29893	4.40377	11.9269	5.28725	13.1338	13.7631	3.15611	17.5996	11.1816	10.7875	16.1349	4.78471	7.41846
AT1G06663	0	0	0	0	0	0	0	0	0	0	0	0	0	0	0	0	0	0
AT1G06667	112.93	139.489	152.37	184.009	160.192	154.362	170.646	156.885	117.201	151.038	111.825	108.886	131.997	102.871	144.553	105.415	124.402	129.411
AT1G06670	478.517	413.442	375.241	410.954	424.037	402.644	434.873	378.91	476.734	409.336	359.561	380.311	359.813	480.809	403.454	343.136	445.775	373.396
AT1G06673	5.7422	1.25666	0	4.90692	0	1.85979	22.0189	11.0095	0	6.56689	0.860194	0.789027	4.88877	0	2.15751	4.30265	8.77196	2.47282
AT1G06677	0	0	0	0	0	0	0	0	0	0	0	0	0	0	0	0	0	0
AT1G06680	15404.4	14427.7	18375.4	16237	14906.4	15532.9	18332.9	15653.7	22217	19337.3	18618.9	14692.5	14261.5	17239.8	17118.7	15567	19830.2	16675.9
AT1G06683	0	0	0	0	0	0	0	0	0	0	0	0	0	0	0	0	0	0
AT1G06687	0	0	0	0	0	0	0	0	0	0	0	0	0	0	0	0	0	0
AT1G06690	187.579	272.696	230.83	269.88	141.346	252.931	260.924	195.418	319.879	240.786	289.885	239.075	189.684	262.768	179.073	217.284	237.64	174.746
AT1G06693	0	0	0	0	0	0	0	0	0	0	0	0	0	0	0	0	0	0
AT1G06697	0	0	0	0	0.85664	0	0	0	0	0	0.860194	0	0	7.82713	0	3.22699	3.98725	0
AT1G06700	238.301	173.419	254.709	177.876	176.468	229.684	219.088	211.015	237.045	171.834	172.899	211.459	202.395	171.079	179.073	259.235	195.375	221.73
AT1G06703	0	0	0	0	0	0	0	0	0	0	0	0	0	0	0	0	0	0
AT1G06707	0	0	0	0	0	0	0	0	0	0	0	0	0	0	0	0	0	0
AT1G06710	7.65627	2.51332	7.95965	11.0406	5.99648	0	6.60566	3.66983	7.93087	21.8896	14.6233	20.5147	20.5328	23.4814	9.70879	31.1942	21.5312	4.94564
AT1G06713	0	0	0	0	0	0	0	0	0	0	0	0	0	0	0	0	0	0
AT1G06717	0	0	0	0	0	0	0	0	0	0	0	0	0	0	0	0	0	0
AT1G06720	146.426	60.3198	146.685	101.819	176.468	92.9893	116.7	71.5617	157.736	99.5978	96.3417	96.2613	120.264	109.58	101.403	121.55	110.048	103.858
AT1G06723	0	0	0	0	0	0	0	0	0	0	0	0	0	0	0	0	0	0
AT1G06727	0	0	0	0	0	0	0	0	0	0	0	0	0	0	0	0	0	0
AT1G06730	84.2189	49.0098	32.9757	61.3365	76.241	50.2142	38.533	59.6347	87.2396	35.0234	60.2136	46.5526	32.2659	34.663	35.5989	73.145	49.442	48.6321
AT1G06733	0	0	0	0	0	0	0	0	0	0	0	0	0	0	0	0	0	0
AT1G06737	0	0	0	0	0	0	0	0	0	0	0	0	0	0	0	0	0	0
AT1G06740	0	0	1.13709	0	0	0	0	3.66983	0	0	0	0	0	0	1.07875	6.45397	0	0
AT1G06743	0	0	0	0	0	0	0	0	0	0	0	0	0	0	0	0	0	0
AT1G06747	0	0	0	0	0	0	0	0	0	0	0	0	0	0	0	0	0	0
AT1G06750	0	0	0	0	0	0	0	0	0	0	0	0	0	0	0	0	0	0
AT1G06753	0	0	0	0	0	0	0	0	0	0	0	0	0	0	0	0	0	0
AT1G06757	0	0	0	0	0	0	0	0	0	0	0	0	0	0	0	0	0	0
AT1G06760	2110.26	2507.04	2350.37	2289.08	2272.67	2598.12	2438.59	2356.03	2017.97	2254.63	2007.69	2184.82	2554.87	2444.3	2869.49	2366.46	2344.51	2685.48
AT1G06770	43.0665	49.0098	51.1692	40.4821	42.832	65.0925	38.533	55.9649	32.6047	37.2124	48.1709	44.9745	48.8877	70.4441	46.3864	39.7995	51.0369	56.8749
AT1G06773	0	0	0	2.45346	0	0	0	0	0	0	0	0	0	1.11816	0	0	0	0
AT1G06777	0	0	0	0	0	0	0	0	0	0	0	0	0	0	0	0	0	0
AT1G06780	70.8205	87.9664	85.282	94.4581	127.639	86.4801	74.8641	82.5712	75.7839	59.102	60.2136	88.371	101.686	103.989	91.6941	86.053	61.4037	79.1303
AT1G06783	0	0	0	0	0	0	0	0	0	0	0	0	0	0	0	0	0	0
AT1G06787	0	0	0	0	0	0	0	0	0	0	0	0	0	0	0	0	0	0
AT1G06790	59.3361	26.3899	42.0724	29.4415	73.671	30.6865	24.2208	45.8729	57.2785	45.9682	21.5048	52.8648	26.3994	42.4901	31.2839	46.2535	35.0878	51.9292
AT1G06797	0	0	0	0	0	0	0	0	0	0	0	0	0	0	0	0	0	0
AT1G06800	41.1524	41.4699	29.5644	46.6157	50.5418	30.6865	52.8453	54.13	29.0799	58.0075	66.2349	59.966	69.4205	39.1356	43.1502	40.8752	39.8725	46.9836
AT1G06810	0	2.51332	0	0	0	0	0	0	0	0	0	0	0	0	0	0	0	0
AT1G06817	0	0	0	0	0	0	0	0	0	0	0	0	0	0	0	0	0	0
AT1G06820	74.6486	86.7097	98.9271	73.6037	68.5312	43.705	89.1764	66.0569	85.4772	93.0309	133.33	111.253	90.9311	88.3347	74.434	81.7503	132.377	93.9672
AT1G06823	0	0	0	0	0	0	0	0	0	0	0	0	0	0	0	0	0	0
AT1G06827	0	0	0	0	0	0	0	0	0	0	0	0	0	0	0	0	0	0
AT1G06830	97.6174	76.6564	79.5965	58.883	34.2656	68.8121	74.8641	41.2856	43.1792	62.3855	81.7184	29.983	61.5985	52.5536	45.3077	45.1778	27.1133	60.172
AT1G06837	0	0	0	0	0	0	0	0	0	0	0	0	0	0	0	0	0	0
AT1G06840	65.0783	74.1431	72.7739	85.871	75.3843	103.218	66.0566	63.3046	66.0906	83.1806	93.7611	52.8648	75.287	88.3347	79.8278	75.2963	66.9859	89.0215
AT1G06850	123.457	99.2763	155.782	133.713	147.342	115.307	84.7726	128.444	136.587	95.2199	87.7398	109.675	74.3093	64.8533	106.797	86.053	135.567	77.4817
AT1G06853	0	0	0	0	0	0	0	0	0	0	0	0	0	0	0	0	0	0
AT1G06857	0	0	0	0	0	0	0	0	0	0	0	0	0	0	0	0	0	0
AT1G06860	0	0	0	0	0	0	0	0	0	0	0	0	0	0	0	0	0	0
AT1G06863	0	0	0	0	0	0	0	0	0	0	0	0	0	0	0	0	0	0
AT1G06867	0	0	0	0	0	0	0	0	0	0	0	0	0	0	0	0	0	0
AT1G06870	46.8946	25.1332	62.5401	51.5226	31.6957	38.1256	20.9179	33.0285	41.4168	42.6848	24.9456	59.177	69.4205	38.0175	25.8901	30.1185	34.2904	16.4855
AT1G06873	0	0	0	0	0	0	0	0	0	0	0	7.89027	0	0	0	0	0	0
AT1G06877	0	1.25666	0	1.22673	0	0	0	0	0	0	0	0	1.95551	0	0	0	0	0
AT1G06880	0	0	0	0	0	0	0	0	0	0	0	0	0	0	0	0	0	0
AT1G06883	0	0	0	0	0	0	0	0	0	0	1.72039	0	0	0	4.31502	0	0	0
AT1G06890	186.622	201.066	212.636	176.649	176.468	195.278	136.517	169.73	116.319	111.637	141.932	201.991	186.751	149.834	188.782	159.198	182.616	167.328
AT1G06897	0	0	0	0	0	0	0	0	0	0	0	0	0	0	0	0	0	0
AT1G06900	96.6604	96.763	101.201	120.219	141.346	141.344	125.508	139.454	151.568	98.5033	156.555	195.679	199.462	145.361	221.145	84.9773	149.921	176.395
AT1G06903	0	0	0	0	0	0	0	0	0	0	0	0	0	0	0	0	0	0
AT1G06907	0	0	0	0	0	0	0	0	0	0	0	0	0	0	0	0	0	0
AT1G06910	14.3555	25.1332	21.6048	12.2673	29.9824	29.7566	35.2302	5.50475	7.04967	22.9841	11.1825	11.8354	16.6218	23.4814	45.3077	11.8323	35.0878	14.8369
AT1G06913	0	0	0	0	0	0	0	0	0	0	0	0	0	0	0	0	0	0
AT1G06917	0	0	0	0	0	0	5.50472	0	0	3.28344	0	0	0	0	0	0	0	4.94564
AT1G06920	0	0	0	0	0	0	0	0	0	1.09448	0	0	0	2.23632	0	0	0	0
AT1G06923	7.65627	0	0	1.22673	8.5664	0.929893	1.10094	3.66983	0	20.7952	6.02136	10.2573	0.977754	3.35448	0	8.6053	3.1898	5.76991
AT1G06925	0	0	0	0	0	0	0	0	0	0	0	0.789027	0	0	0	0	0	0
AT1G06927	0	0	0	0	0	0	0	0	0	0	0	0	0	0	0	0	0	0
AT1G06930	0.957033	43.9832	3.41128	4.90692	11.1363	22.3174	3.30283	9.17458	0	2.18896	12.0427	7.10124	28.3549	34.663	9.70879	10.7566	16.7465	9.06701
AT1G06933	1.91407	0	0	0	0	0	0	0	0	0	0	0	0	0	0	1.07566	0	0
AT1G06937	0	0	0	0	0	0	0	0	0	0	0	0	0	0	0	0	0	0
AT1G06943	0	0	0	0	0	0	0	0	0	0	0	0	0	0	0	0	0	0
AT1G06947	0	0	0	0	0	0	0	0	0	0	0	0	0	0	0	0	0	0
AT1G06950	607.716	529.055	477.579	388.873	579.089	423.101	558.178	469.738	642.401	541.768	556.545	479.728	439.989	512.118	501.621	566.874	473.686	437.689
AT1G06953	0	0	0	0	0	0	0	0	0	0	0	0	0	0	0	0	0	0
AT1G06957	0	0	0	0	0	0	0	0	0	0	0	0	0	0	0	0	0	0
AT1G06960	90.9182	67.8598	54.5805	79.7374	60.8214	81.8306	88.0755	87.1585	89.8832	38.3069	71.3961	58.388	52.7987	46.9628	100.324	43.0265	64.5935	60.172
AT1G06963	0	2.51332	0	7.36037	1.71328	0	0	0	0	0	0	0	0	0	0	0	0	0.824273
AT1G06967	0	0	0	0	0	0	0	0	0	0	0	0	0	0	0	1.07566	0	0
AT1G06970	0	0	0	0	0	0	0	0	0	0	0	0	0	0	5.39377	0	0	0
AT1G06973	0	0	0	0	0	0	0	0	0	0	0	0	0	0	0	0	0	0
AT1G06977	0	0	0	0	0	0	0	0	0	0	0	0	0	0	0	0	0	0
AT1G06980	10.5274	10.0533	7.95965	13.494	11.1363	18.5979	15.4132	15.5968	5.28725	12.0393	11.1825	15.7805	9.77754	25.7177	18.3388	4.30265	9.56941	7.41846
AT1G06983	13.3985	2.51332	6.82256	11.0406	9.42304	11.1587	11.0094	10.092	11.4557	10.9448	12.0427	7.10124	18.5773	13.4179	8.63003	21.5132	3.1898	16.4855
AT1G06987	0	0	0	0	0	0	0	0	1.76242	0	0	0	0	0	0	0	0	0
AT1G06990	0	0	0	0	0	0	3.30283	0	0	0	0	0	0	0	0	0	0	0
AT1G06993	0	0	0	0	2.56992	0	0	0	0	0	0	0	0	0	0	0	0	4.12137
AT1G06997	0	0	0	0	0	0	0	0	0	0	0	0	0	0	0	0	0	0
AT1G07000	66.0353	69.1164	56.8546	79.7374	47.1152	73.4616	135.416	92.6632	65.2094	68.9523	143.652	70.2234	78.2203	78.2713	86.3003	95.7339	70.1757	39.5651
AT1G07003	0	3.76999	0	0	0.85664	4.64947	0	0	0	0	0	0	0	0	0	0	0	0
AT1G07007	0	0	0	0	0	0	0	0	0	0	0	0	0	0	0	0	0	0
AT1G07010	58.379	124.41	84.1449	104.272	64.248	62.3029	82.5708	66.0569	72.2591	44.8737	55.0524	61.5441	82.1313	98.3982	47.4652	65.6154	62.9986	89.8458
AT1G07013	3.82813	0	0	0	6.85312	1.85979	0	0	0	0	0	0	0	0	0	0	0	0
AT1G07017	0	0	0	0	0	0	0	0	0	0	0	0	0	0	0	0	0	0
AT1G07020	69.8634	72.8864	83.0078	85.871	65.1046	93.9192	81.4698	75.2315	108.389	143.377	105.804	105.73	60.6207	64.8533	75.5128	94.6582	86.1247	110.453
AT1G07023	2.8711	0	0	4.90692	0.85664	0	0	1.83492	0	0	4.30097	2.36708	2.93326	0	4.31502	0	15.1516	13.1884
AT1G07025	0	0	0	0	0	0	0	0	0	0	0	0	0	0	0	0	0	0
AT1G07027	0	0	0	0	0	0	0	0	0	0	0	0	0	0	0	0	0	0
AT1G07030	66.0353	49.0098	61.403	88.3245	68.5312	58.5833	58.35	38.5332	61.6846	63.4799	74.8369	66.2782	53.7765	38.0175	85.2216	64.5397	98.8839	54.402
AT1G07040	50.7228	33.9299	46.6208	80.9641	65.1046	60.4431	62.7538	59.6347	98.6953	95.2199	98.0621	64.7002	30.3104	63.7352	86.3003	95.7339	77.3527	126.114
AT1G07050	0	0	12.508	1.22673	10.2797	2.78968	24.2208	1.83492	16.743	9.85033	5.16116	0.789027	5.86652	10.0634	8.63003	20.4376	33.4929	23.0797
AT1G07051	0	0	0	0	0	0	0	0	0	0	0	0	0	0	0	0	0	0
AT1G07060	0	0	0	0	0	0	3.30283	0	0	0	0	0	0	3.35448	0	0	0.797451	0
AT1G07070	206.719	278.979	235.378	287.055	302.394	349.64	282.942	277.99	170.954	218.896	272.681	328.235	219.017	186.733	264.295	244.175	237.64	314.872
AT1G07080	380.899	398.362	380.926	431.809	364.929	512.371	431.57	356.891	378.038	425.753	386.227	346.383	431.189	381.293	349.516	365.725	378.789	331.358
AT1G07090	110.059	148.286	80.7336	92.0047	160.192	121.816	58.35	108.26	61.6846	161.983	101.503	89.9491	143.73	90.571	90.6153	120.474	74.1629	99.7371
AT1G07100	0	0	0	0	0	0	0	0	0	0	0	0.789027	0	2.23632	0	0	0	0.824273
AT1G07110	238.301	287.776	336.579	256.386	181.608	314.304	295.053	255.053	289.918	276.904	278.703	280.894	305.059	277.304	341.965	315.169	303.031	329.709
AT1G07117	0	0	0	0	0	0	0	0	0	0	0	0	0	0	0	0	0	0
AT1G07119	0	0	0	0	3.42656	0	0	1.83492	0.881208	0	0	0	1.95551	0	2.15751	0	0	0
AT1G07120	4.78517	0	0	0	0	0.929893	0	9.17458	0	2.18896	0	0	0	2.23632	0	1.07566	0	4.12137
AT1G07123	0	0	0	0	0	0	0	0	0	0	0	0	0	0	0	0	0	0
AT1G07127	0	0	0	0	0	0	0	0	0	0	0	0	0	0	0	0	0	0
AT1G07128	60.2931	106.816	64.8143	98.1383	87.3773	142.274	68.2585	109.177	50.2289	78.8027	112.685	99.4174	137.863	87.2166	98.1666	96.8096	94.8967	143.424
AT1G07130	50.7228	41.4699	39.7983	36.8019	31.6957	34.4061	57.2491	59.6347	61.6846	56.913	43.8699	36.2952	37.1546	42.4901	33.4414	38.7238	58.2139	75.0089
AT1G07133	0	0	0	0	0	0	0	0	0	0	0	0	0	0	0	0	0	0
AT1G07135	591.447	345.582	404.805	489.465	394.054	441.699	629.74	551.392	573.667	492.517	1202.55	578.357	543.631	413.72	614.89	558.269	438.598	396.476
AT1G07137	0	0	0	0	2.56992	6.50925	3.30283	3.66983	0.881208	0	6.88155	0	0	0	3.23626	0	0.797451	0
AT1G07140	4141.08	3114.01	2722.2	3018.98	3968.81	3215.57	3836.79	3954.24	3343.3	3103.95	3419.27	3109.55	3045.7	3077.18	3188.8	3303.36	3426.65	3832.05
AT1G07143	0	0	5.68546	0	0.85664	0	1.10094	6.4222	0.881208	0	0	7.89027	0	0	0	0	0	0
AT1G07147	0	0	0	0	0	0	0	0	0	0	0	0	0	0	0	0	3.98725	0
AT1G07150	47.8517	87.9664	35.2499	71.1503	90.8038	42.7751	63.8547	66.9744	19.3866	48.1572	38.7087	26.8269	35.1991	13.4179	25.8901	64.5397	51.8343	53.5778
AT1G07157	0	0	0	0	0	0	0	0	0	0	0	0	0	0	0	0	0	0
AT1G07160	6.69923	16.3366	9.09674	12.2673	7.70976	7.43915	23.1198	26.6063	36.1295	27.362	37.8485	42.6074	2.93326	7.82713	24.8113	19.3619	21.5312	43.6865
AT1G07163	0	0	0	0	0	0	0	0	0	0	0	0	0	0	0	0	0	0
AT1G07167	0	0	0	0	0	0	0	0	0	0	0	0	0	0	0	0	0	0
AT1G07170	168.438	185.986	158.056	241.666	164.475	266.879	137.618	177.069	218.54	189.345	133.33	168.852	130.041	149.834	202.806	224.813	185.806	229.972
AT1G07173	0	0	0	0	0	0	0	0	0	0	5.16116	0	0	0	0	0	0	1.64855
AT1G07175	16.2696	5.02665	3.41128	13.494	8.5664	22.3174	0	11.9269	5.28725	3.28344	0	12.6244	9.77754	15.6543	6.47252	5.37831	0	20.6068
AT1G07177	0	0	0	0	0	0	0	0	0	0	0	0	0	0	0	0	0	0
AT1G07180	613.458	604.454	761.852	606.004	622.777	549.567	821.304	633.963	645.044	546.146	590.953	415.028	601.319	403.656	437.974	451.778	393.941	468.187
AT1G07183	0	0	0	0	0	0	0	0	0	0	0	0	0	0	0	0	0	0
AT1G07187	0	0	0	0	0	0	0	0	0	0	0	0	0	0	0	0	0	0
AT1G07190	0	0	0	0	0	0	0	0	0	0	0	0	0	0	0	0	0	0
AT1G07193	0	0	0	0	0	0	0	0	0	0	0	0	0	0	0	0	0	0
AT1G07197	0	0	0	0	0	0	0	0	0	0	0	0	0	0	0	0	0	0
AT1G07200	70.8205	66.6031	79.5965	80.9641	65.9613	102.288	83.6717	66.9744	37.892	80.9916	49.031	56.8099	77.2425	60.3807	52.8589	78.5233	51.8343	85.7244
AT1G07210	294.766	329.245	335.442	296.868	327.236	257.58	251.015	228.447	267.006	313.022	267.52	318.767	328.525	316.44	234.09	285.05	239.235	244.809
AT1G07220	40.1954	22.6199	30.7015	22.0811	22.2726	10.2288	23.1198	20.1841	12.3369	9.85033	12.0427	5.52319	13.6886	23.4814	5.39377	9.68096	23.1261	22.2554
AT1G07230	122.5	124.41	83.0078	90.778	78.8109	118.096	116.7	125.692	96.9329	108.354	123.008	119.143	103.642	124.116	98.1666	88.2043	98.0865	93.1429
AT1G07233	0	0	0	0	0	0	0	0	0	0	0	0	0	0	0	0	0	0
AT1G07237	0	0	0	0	0	0	0	0	0	0	0	0	0	0	0	0	0	0
AT1G07240	267.969	212.376	141	249.026	235.576	172.96	172.848	187.161	207.965	246.258	249.456	246.176	190.662	225.869	235.168	198.997	160.288	285.199
AT1G07243	0	0	0	0	0	1.85979	0	0	0	2.18896	0	2.36708	0	0	0	0	0	0
AT1G07247	0	0	0	0	0	0	0	0	0	0	0	0	0	0	0	0	0	0
AT1G07250	194.278	253.846	238.79	284.601	245.856	292.916	276.337	257.806	263.481	178.401	236.553	178.32	242.483	226.987	250.271	235.57	168.262	235.742
AT1G07253	0	0	0	0	0	0	0	0	0	0	0	0	0	0	0	0	0	0
AT1G07257	0	0	0	0	0	0	0	0	0	0	0	0	0	0	0	0	0	0
AT1G07260	90.9182	42.7265	55.7176	68.6968	114.79	76.2513	61.6528	66.0569	65.2094	84.2751	61.934	65.4892	77.2425	45.8446	48.5439	67.7667	58.2139	122.817
AT1G07263	0	0	0	0	0	0	0	0	0	0	0	0	0	0	0	0	0	0
AT1G07267	0	0	2.27419	0	0	0	0	0	0	0	0	0	0	0	0	0	0	0
AT1G07270	4.78517	0	1.13709	1.22673	3.42656	0	1.10094	5.50475	5.28725	1.09448	0	0.789027	16.6218	0	0	6.45397	9.56941	4.12137
AT1G07273	0	0	0	0	0	0	0	0	0	0	0	0	0	0	0	0	0	0
AT1G07277	0	0	0	0	0	0	0	0	0	0	0	0	0	0	0	0	0	0
AT1G07280	166.524	206.093	197.854	110.406	228.723	177.61	208.078	177.987	239.689	212.329	170.318	159.383	149.596	221.396	297.736	166.728	223.286	238.215
AT1G07283	0	0	0	0	0	0	0	0	0	0	0	0	0	0	0	0	0	0
AT1G07287	0	0	0	0	0	0	0	0	0	0	0	0	0	0	0	0	0	0
AT1G07290	12.4414	6.28331	1.13709	4.90692	11.993	5.57936	4.40377	11.0095	2.64362	6.56689	0.860194	2.36708	0.977754	0	3.23626	6.45397	3.1898	5.76991
AT1G07293	0	0	0	0	0	0	0	0	0	0	0	0	0	0	0	0	0	0
AT1G07297	0	0	0	0	0	0	0	0	0	0	0	0	0	0	0	0	0	0
AT1G07300	10.5274	18.8499	15.9193	38.0286	11.993	17.668	12.1104	13.7619	21.149	29.551	22.365	18.9366	21.5106	30.1903	32.3626	10.7566	23.1261	18.9583
AT1G07303	0	0	0	0	0	0	0	0	0	0	0	0	0	0	0	0	0	0
AT1G07310	782.853	667.288	818.707	667.341	763.266	714.158	920.389	896.356	790.444	661.067	657.188	661.204	687.361	781.595	660.197	634.641	662.682	628.921
AT1G07313	0	1.25666	0	3.68019	0	0	0	1.83492	0	0	0	0	0	0	0	0	0	0
AT1G07317	0	0	0	0	0	0	0	0	0	0	0	0	0	0	0	0	0	0
AT1G07320	1923.64	2189.11	2180.94	2111.2	1440.01	2095.98	2327.39	2126.67	2466.5	2663.97	2573.7	1942.58	1895.86	2073.07	1978.43	1911.45	2364.44	1949.41
AT1G07323	0	0	0	0	0	0	0	0	0.881208	1.09448	0	0	0	0	3.23626	0	0	0
AT1G07327	0	0	0	0	0	0	0	0	0	0	0	0	0	0	0	0	0	0
AT1G07330	0	0	0	0	0	5.57936	1.10094	0	3.52483	0	0	3.15611	0	0	0	0	0	0
AT1G07333	0	0	0	0	0	0	0	0	0	0	0	0	0	0	0	0	0	0
AT1G07337	1.91407	0	0	0	0	0	0	0	0	0	0	0	0	0	0	0	0	0
AT1G07340	0	0	0	0	0	0	0	0	0	0	0	0	0	0	0	0	0	0
AT1G07343	0	0	0	0	0	0	0	0	0	4.37793	0	0	0	0	0	2.15132	0	0
AT1G07347	0	0	0	0	0	0	0	0	0	0	0	0	0	0	0	0	0	0
AT1G07350	86.133	99.2763	84.1449	73.6037	144.772	112.517	164.041	120.187	127.775	116.015	149.674	130.189	156.441	59.2625	121.899	234.494	122.01	126.938
AT1G07353	0	0	0	0	0	0	0	0	0	0	0	0	0	0	0	0	0	0
AT1G07357	0	0	3.41128	0	0	0	0	0	0	0	0	0	0	0	0	2.15132	0	0
AT1G07360	222.989	228.713	214.911	160.702	237.289	222.244	202.574	194.501	213.252	224.369	197.845	211.459	191.64	175.551	180.152	192.543	232.856	209.365
AT1G07367	7.65627	32.6732	3.41128	4.90692	12.8496	20.4577	11.0094	7.33966	16.743	17.5117	7.74174	26.8269	29.3326	15.6543	14.0238	3.22699	23.1261	34.6195
AT1G07370	82.3049	86.7097	100.064	71.1503	114.79	66.9523	52.8453	107.343	122.488	84.2751	88.6	106.519	49.8654	55.908	65.804	92.5069	124.402	79.9545
AT1G07373	0	0	0	0	0	0	0	0	0	0	0	0	0	0	0	0	0	0
AT1G07380	31.5821	32.6732	6.82256	13.494	23.9859	17.668	5.50472	21.1015	15.8617	16.4172	7.74174	29.983	9.77754	30.1903	11.8663	33.3455	13.5567	11.5398
AT1G07383	0	0	0	0	0	0	0	0	0	0	0.860194	0	0	0	0	0	0	0
AT1G07390	22.0118	8.79664	5.68546	2.45346	15.4195	39.0555	26.4226	13.7619	24.6738	36.1179	21.5048	28.405	19.5551	34.663	25.8901	10.7566	15.1516	11.5398
AT1G07393	1.91407	10.0533	25.016	12.2673	17.1328	2.78968	9.90849	10.092	8.81208	8.75585	17.2039	5.52319	5.86652	12.2998	16.1813	4.30265	14.3541	4.94564
AT1G07397	0	0	0	0	0	0	0	0	0	0	0	0	0	0	0	0	0	0
AT1G07400	30.6251	12.5666	54.5805	26.988	17.9894	46.4947	49.5425	98.168	28.1987	48.1572	75.6971	17.3586	39.1102	58.1444	58.2527	67.7667	15.949	76.6574
AT1G07407	0	0	0	9.81383	5.13984	0	0	0	0	0	0	0	0	0	4.31502	1.07566	0	0
AT1G07410	28.711	10.0533	15.9193	15.9475	20.5594	16.7381	14.3123	13.7619	6.16846	10.9448	3.44078	10.2573	6.84428	29.0722	5.39377	8.6053	11.1643	15.6612
AT1G07413	0	0	0	0	0	0	0	0	0	0	0	0	0	0	0	0	0	0
AT1G07417	0	0	0	0	0	0	0	0	0	0	0	0	0	0	0	0	0	0
AT1G07420	277.54	297.829	198.991	218.358	283.548	287.337	201.473	266.063	217.658	203.574	243.435	220.138	228.794	278.422	262.137	263.537	220.096	340.425
AT1G07423	0	0	0	0	0	0	0	0	0	0	0	0	0	0	0	0	0	0
AT1G07430	0.957033	6.28331	0	2.45346	1.71328	0.929893	5.50472	0	0	0	1.72039	1.57805	0	0	7.55128	0	1.5949	6.59419
AT1G07433	0	0	0	0	0	0	0	0	0	0	0	0	0	0	0	0	0	0
AT1G07437	0	0	0	0	0	0	0	0	0	0	0	0	0	0	1.07875	0	0	0
AT1G07440	67.9494	94.2497	64.8143	121.446	39.4054	70.6719	131.012	118.352	88.1208	73.3303	77.4174	86.0039	64.5317	117.407	74.434	112.945	140.351	136.005
AT1G07447	0	0	0	0	0	0	0	0	0	0	0	0	0	0	0	0	0	0
AT1G07450	14.3555	20.1066	4.54837	9.81383	6.85312	19.5278	6.60566	4.58729	6.16846	4.37793	0.860194	0	15.6441	24.5995	4.31502	7.52963	0	0
AT1G07453	0	0	0	0	0	0	0	0	0	0	0	0	0	0	0	0	0	0
AT1G07457	25.8399	37.6999	48.895	22.0811	35.9789	53.9338	7.7066	31.1936	36.1295	26.2676	28.3864	48.1306	47.9099	15.6543	24.8113	21.5132	18.3414	24.7282
AT1G07460	0	0	0	0	0	0	0	0	0	0	0	0	0	0	0	0	0	0
AT1G07463	0.957033	0	1.13709	0	0	0	3.30283	2.75237	0	2.18896	0	9.46832	0	0	2.15751	4.30265	0	5.76991
AT1G07467	0	0	0	0	0	0	0	0	0	0	0	0	0	0	0	0	0	0
AT1G07470	59.3361	50.2665	56.8546	62.5632	60.8214	48.3545	57.2491	77.0664	62.5658	36.1179	52.4718	69.4344	47.9099	84.9802	55.0165	55.9344	48.6445	40.3894
AT1G07473	0	0	0	0	0	0	0	0	0	0	0	0	0	0	0	0	0	0
AT1G07476	0	0	0	0	0	0	0	0	2.64362	0	0	0.789027	0	0	0	0	0	0
AT1G07477	0	6.28331	2.27419	7.36037	0.85664	0.929893	0	3.66983	0.881208	2.18896	0	0	0	0	1.07875	0	3.1898	0
AT1G07480	55.5079	106.816	89.8303	71.1503	94.2304	82.7605	91.3783	125.692	78.4275	66.7634	66.2349	60.7551	70.3983	135.297	89.5366	79.599	105.264	90.6701
AT1G07483	0	0	0	0	0	0	0	0	0	0	0	0	0	0	0	0	0	0
AT1G07485	0.957033	0	0	0	0	1.85979	0	0	0	0	0	0	0	0	0	0	0	0
AT1G07487	0	0	0	0	0	0	0	0	0	0	0	0	0	0	0	0	0	0
AT1G07490	2.8711	0	6.82256	1.22673	8.5664	0	6.60566	1.83492	0	1.09448	3.44078	13.4135	0.977754	1.11816	1.07875	0	1.5949	0
AT1G07493	0	0	1.13709	0	0	0	0	0	0	0	0	0	0	0	0	0	0	0
AT1G07497	0	0	0	0	0	0	0	0	0	0	0	0	0	0	0	0	0	0
AT1G07500	0	10.0533	0	0	3.42656	0	0	1.83492	0	3.28344	0	0	2.93326	0	1.07875	0	0	0
AT1G07503	0	0	0	0	0	0	0	0	0	0	0	0	0	0	0	0	0	0
AT1G07507	0	0	0	0	0	0	0	0	0	0	0	0	0	0	0	0	0	0
AT1G07510	275.626	159.596	277.451	150.888	230.436	174.82	200.372	237.622	160.38	181.684	190.963	175.164	233.683	244.877	169.364	172.106	139.554	194.529
AT1G07513	0.957033	0	7.95965	4.90692	2.56992	14.8783	4.40377	0	0.881208	2.18896	8.60194	3.15611	0.977754	3.35448	0	0	0	1.64855
AT1G07517	0	0	0	0	0	0	0	0	0	0	0	0	0	0	0	0	0	0
AT1G07520	44.0235	38.9565	37.5241	28.2148	40.2621	37.1957	36.3311	35.7808	28.1987	31.74	17.2039	57.599	61.5985	35.7812	46.3864	32.2699	34.2904	52.7535
AT1G07523	0	0	0	0	0	0	0	0	0	0	0	0	0	0	0	0	0	0
AT1G07527	0	0	0	0	0	0	0	0	0	0	0	0	0	0	0	0	0	0
AT1G07530	162.696	201.066	217.185	225.718	193.601	214.805	216.886	180.739	181.529	197.007	258.058	183.843	197.506	220.278	217.908	203.3	158.693	186.286
AT1G07533	0	0	0	0	0	0	0	0	0	0	0	0	0	0	0	0	0	0
AT1G07537	0	0	0	0	0	0	0	0	0	0	0	0	0	0	0	0	0	0
AT1G07540	0	0	0	0	0	0	0	0	0	0	0	0	0	0	0	0	0.797451	0
AT1G07543	0	0	0	0	0	0	0	0	0	0	0	0	0	0	0	0	0	0
AT1G07547	0	0	0	0	0	0	0	0	3.52483	1.09448	0	0	0	0	0	0	0.797451	0
AT1G07550	0.957033	0	2.27419	0	1.71328	0	0	0	7.93087	12.0393	2.58058	0.789027	0.977754	8.94529	2.15751	3.22699	3.98725	2.47282
AT1G07553	0	0	3.41128	0	0	0	0	0	0	0	0	0	3.91102	0	0	0	0	0
AT1G07557	0	0	0	0	0	0	0	0	0	0	0	0	0	0	0	0	0	0
AT1G07560	32.5391	35.1865	25.016	15.9475	23.1293	15.8082	12.1104	9.17458	20.2678	10.9448	13.7631	29.983	31.2881	12.2998	23.7326	31.1942	8.77196	22.2554
AT1G07563	0	0	0	0	0	0	0	0	0	0	0	0	0	0	0	0	0	0
AT1G07567	0	0	0	0	0	0	0	0	0	0	0	0	0	0	0	0	0	0
AT1G07570	141.641	131.95	194.443	199.957	129.353	136.694	136.517	137.619	163.905	123.676	166.017	146.759	138.841	168.842	175.837	120.474	123.605	126.114
AT1G07573	0	0	0	0	0	0	0	0	0	0	0	0	0	0	0	0	0	0
AT1G07580	0	0	0	0	0	0	0	0	0	0	0	0	0	0	0	0	0	0
AT1G07583	0	0	0	0	0	0	0	0	0	0	0	0	0	0	0	0	0	0
AT1G07587	0.957033	0	0	0	0.85664	0	0	0	0	0	0	0	0	0	1.07875	0	1.5949	0
AT1G07590	46546.3	41145.6	30208	38661.6	44367.1	35766.5	25338.2	33112	20657.3	22636.1	27307.7	22629.3	33882.1	26275.7	20325.9	29867.9	19378.1	39303.8
AT1G07593	8.6133	6.28331	22.7419	4.90692	3.42656	10.2288	6.60566	13.7619	9.69329	5.47241	17.2039	14.2025	4.88877	26.8359	11.8663	23.6646	10.3669	8.24273
AT1G07597	0	0	0	0	0	0	0	0	0	0	0	0	0	0	0	0	0	0
AT1G07600	0	0	0	0	0	0	0	0	0	0	0	0	0	0	0	0	0	0
AT1G07603	0	0	0	0	0	0	0	0	1.76242	0	0	0	0	0	0	0	0	0
AT1G07607	0	0	0	0	0	0	0	0	0	0	0	0	0	0	0	0	0	0
AT1G07610	3578.35	5053.04	3115.63	4785.47	3913.99	4051.55	2418.77	3093.67	1850.54	1984.3	2539.29	2078.3	4757.75	3357.84	2385.12	3071.01	1732.06	3930.14
AT1G07613	1.91407	3.76999	0	0	0	0	0	0	7.04967	0	0	4.73416	0	0	0	0	0	0
AT1G07615	65.0783	66.6031	42.0724	57.6563	50.5418	65.0925	58.35	65.1395	50.2289	71.1413	101.503	41.0294	57.6875	59.2625	36.6776	57.0101	56.619	46.1593
AT1G07617	0	0	0	0	0	0	0	0	0	0	0	0	0	0	0	0	0	0
AT1G07620	3.82813	11.31	1.13709	9.81383	9.42304	11.1587	7.7066	5.50475	11.4557	2.18896	14.6233	2.36708	6.84428	21.2451	2.15751	5.37831	21.5312	4.94564
AT1G07623	1.91407	0	1.13709	0	11.993	0	4.40377	0	0	0	0	1.57805	0	0	5.39377	0	0	9.06701
AT1G07627	0	0	0	0	0	0	0	0	0	0	0	0	0	0	0	0	0	0
AT1G07630	166.524	115.613	93.2416	93.2314	70.2445	89.2698	113.397	134.866	116.319	77.7082	111.825	116.776	93.8644	121.88	104.639	108.642	123.605	69.239
AT1G07633	0	0	0	0	0	0	0	0	0	0	0	0	0	0	0	0	0	0
AT1G07637	0	0	0	0	0	0	0	0	0	0	0	0	0	0	0	0	0	0
AT1G07640	158.868	148.286	178.524	89.5512	95.9437	123.676	129.911	117.435	103.983	135.716	98.0621	127.822	92.8866	100.634	92.7728	134.458	81.34	82.4273
AT1G07645	0	6.28331	0	0	0	0	0	0	1.76242	0	0	0	0	0	0	0	0	0
AT1G07647	0	0	0	0	0	0	0	0	0	0	0	0	0	0	0	0	0	0
AT1G07650	88.0471	72.8864	77.3223	82.1909	53.9683	94.8491	80.3689	71.5617	97.8141	74.4247	97.2019	101.784	73.3315	54.7899	112.19	107.566	110.846	77.4817
AT1G07653	0	0	0	0	0	0	0	0	0	0	0	0	0	0	0	0	0	0
AT1G07657	0	0	0	0	0	0	0	0	0	0	0	0	0	0	0	0	0	0
AT1G07660	477.56	356.892	358.184	338.577	335.803	284.547	373.22	317.44	326.047	288.943	369.883	347.961	307.015	344.394	319.311	288.277	301.436	329.709
AT1G07663	0	0	0	0	0	0	0	0	0	0	0	0	0	0	0	0	0	0
AT1G07667	0	0	0	0	0	0	3.30283	0	0	0	0	0	0	0	0	0	0	0
AT1G07670	249.786	287.776	224.007	196.277	261.275	252.001	158.536	200.006	169.192	251.731	171.179	272.214	262.038	196.796	233.011	194.695	165.87	260.47
AT1G07673	0	0	0	0	0	0	0	0	0	0	0	0	0	0	0	0	0	0
AT1G07680	0	0	0	0	0	0	0	0	0	2.18896	0	0	0	0	0	0	0	0
AT1G07683	0	0	0	0	0	0	0	0	0	0	0	0	0	0	0	0	0	0
AT1G07690	4.78517	6.28331	0	6.13365	0	0.929893	4.40377	3.66983	0	10.9448	2.58058	29.983	24.4438	0	0	12.9079	4.78471	2.47282
AT1G07693	0	0	0	0	0	0	0	0	0	0	0	0	0	2.23632	0	2.15132	0	0
AT1G07697	0	0	0	0	0	0	0	0	0	0	0	0	0	0	0	0	0	0
AT1G07700	87.09	157.083	128.491	161.928	79.6675	128.325	178.353	104.59	163.024	142.283	160.856	127.033	134.93	165.488	140.238	131.231	96.4916	123.641
AT1G07702	0	0	0	0	0	0	0	0	0	0	0	0	0	0	0	0	0	0
AT1G07703	0	0	0	0	0	0	0	0	0	0	0	0	0	0	0	0	0	0
AT1G07705	44.9806	82.9397	55.7176	65.0166	35.9789	45.5648	50.6434	43.1205	84.596	95.2199	91.1805	52.8648	31.2881	48.0809	80.9065	73.145	97.289	51.105
AT1G07707	1.91407	0	0	3.68019	0	0	0	0	0	0	0	0	0	0	0	0	0	0
AT1G07710	0.957033	1.25666	0	0	0.85664	0	2.20189	5.50475	0	2.18896	0	0	0	0	1.07875	0	0	0
AT1G07717	0	0	0	0	0	0	0	0	0	0	0	0	0	0	0	0	0	0
AT1G07720	136.856	55.2931	175.112	82.1909	81.3808	78.111	91.3783	129.362	155.093	122.582	122.148	98.6283	53.7765	118.525	141.317	79.599	100.479	57.6991
AT1G07723	0	0	0	0	0	0	0	0	0	0	0	0	0	0	0	0	0	0
AT1G07725	0	2.51332	0	0	0	0	0	0	0	0	0	0	0	0	0	3.22699	0	0
AT1G07727	0	0	0	0	0	0	0	0	0	0	0	0	0	0	0	0	0	0
AT1G07728	43.0665	40.2132	51.1692	85.871	66.8179	80.9007	102.388	88.9934	33.4859	55.8186	29.2466	56.8099	32.2659	65.9715	70.119	105.415	98.8839	79.1303
AT1G07730	0	0	0	0	0	0	0	0	0	0	0	0	0	0	0	0	0	0
AT1G07733	0	0	0	0	0	0	0	0	0	0	0	0	0	0	0	0	0	0
AT1G07737	0	0	0	0	0	0	0	0	0	0	0	0	0	0	0	0	0	0
AT1G07740	4.78517	11.31	10.2338	2.45346	2.56992	8.36904	13.2113	9.17458	1.76242	0	4.30097	3.94513	2.93326	5.5908	18.3388	4.30265	6.37961	12.3641
AT1G07743	3.82813	0	0	0	0	0.929893	2.20189	6.4222	4.40604	0	6.88155	0.789027	0	13.4179	0	10.7566	0	7.41846
AT1G07745	14.3555	13.8233	4.54837	12.2673	9.42304	9.29893	5.50472	2.75237	4.40604	3.28344	5.16116	4.73416	1.95551	6.70897	9.70879	12.9079	16.7465	8.24273
AT1G07747	0	0	0	0	0	0	0	0	0	0	0	0	0	0	0	0	0	0
AT1G07750	146.426	180.959	138.725	208.544	250.996	153.432	166.242	174.317	105.745	163.078	204.726	202.78	197.506	199.033	175.837	188.241	180.224	226.675
AT1G07753	0	0	0	0	0	0	0	0	0	0	0	0	0	0	0	0	0	0
AT1G07757	0	0	0	0	0	0	0	0	0	0	0	0	0	0	0	0	0	0
AT1G07760	0	0	0	0	0	0	0	0.917458	0	0	0	0	0	2.23632	0	0	1.5949	0.824273
AT1G07763	0	0	0	0	0	0	0	0	0	0	0	0	0	0	0	0	0	0
AT1G07767	0	0	0	0	0	0	0	0	0	0	0	0	0	0	0	0	0	0
AT1G07770	3503.7	3815.23	3582.98	4105.86	4088.74	3886.02	3557.15	3915.71	3531	3663.23	3975.82	4253.64	3045.7	3449.53	3699.05	3351.76	3527.13	3294.62
AT1G07773	0	0	0	0	0	0	0	0	0	0	0	0	0	0	0	0	0	0
AT1G07777	0	0	0	0	0	0	0	0	0	0	0	0	0	0	0	0	0	0
AT1G07780	43.0665	36.4432	46.6208	49.0692	29.1258	59.5132	27.5236	33.9459	16.743	10.9448	30.967	16.5696	27.3771	38.0175	22.6538	37.6482	37.4802	13.1884
AT1G07783	0	0	0	0	0	0	0	1.83492	0	0	0.860194	0	0	0	0	0	0	0
AT1G07787	0	0	0	0	0	0	0	0	0	0	0	0	0	0	0	0	0	0
AT1G07790	439.278	480.045	393.434	403.594	436.886	436.12	550.472	513.776	424.742	456.399	400.85	416.606	492.788	497.582	488.676	389.39	461.724	560.506
AT1G07793	0	2.51332	0	3.68019	0	0	0	0	1.76242	2.18896	0	4.73416	0	0	0	0	2.39235	0
AT1G07795	13.3985	36.4432	6.82256	13.494	38.5488	0	2.20189	5.50475	0	20.7952	0	11.0464	14.6663	10.0634	0	10.7566	3.1898	22.2554
AT1G07803	0	0	0	0	0	0	0	0	0	0	0	0	0	0	0	0	0	0
AT1G07807	0	0	0	0	0	0	0	0	0	0	0	0	0	0	0	0	0	0
AT1G07810	217.247	187.243	171.701	128.807	240.716	241.772	142.022	161.473	178.004	172.928	159.996	183.843	240.527	165.488	138.081	177.484	153.111	153.315
AT1G07813	0	0	0	0	0	0	0	0	0	0	0	0	0	0	0	0	0	0
AT1G07820	1014.46	961.347	745.933	1100.38	963.72	865.731	758.55	1026.64	794.85	782.554	858.473	1060.45	925.933	1023.12	1213.6	979.928	814.995	954.509
AT1G07823	3.82813	0	0	4.90692	0	0	0	0	1.76242	0	5.16116	0	0	0	0	0	0	0
AT1G07827	0	0	0	0	0	0	0	0	0	0	0	0	0	0	0	0	0	0
AT1G07830	230.645	258.872	200.128	236.759	227.01	202.717	205.876	191.749	207.084	200.29	197.845	213.826	204.351	226.987	255.665	239.873	206.54	227.499
AT1G07833	1.91407	0	3.41128	0	0	0	0	0	0	0	0	0	0	0	0	0	0	0
AT1G07837	0	0	0	0	0	0	0	0	0	0	0	0	0	0	0	0	0	0
AT1G07840	126.328	110.586	103.475	99.3651	119.93	118.096	120.003	121.104	160.38	123.676	73.9767	129.4	143.73	157.661	91.6941	110.793	105.264	137.654
AT1G07843	0	0	0	0	0	0	0	0	0	4.37793	0	0	0	0	0	0	0	0
AT1G07847	0	0	0	0	0	0	0	0	0	0	0	0	0	0	0	0	0	0
AT1G07850	0	0	0	0	0	0	0	0	0	0	0	0	0	0	0	0	0	0
AT1G07853	0	0	0	0	0	0	0	0	0	0	0	0	0	0	0	0	0	0
AT1G07857	0	0	0	0	0	0	0	0	0	0	0	0	0	0	0	0	0	0
AT1G07860	0	0	0	0	0	0	0	0	0	0	0	0	0	0	0	0	0	0
AT1G07863	0	0	0	0	0	0	0	0	0	0	0	0	0	0	0	0	0	0
AT1G07867	0	0	0	0	0	0	0	0	0	0	0	0	0	0	0	0	0	0
AT1G07870	69.8634	60.3198	79.5965	69.9236	104.51	42.7751	74.8641	74.3141	46.704	61.291	83.4388	55.2319	58.6652	45.8446	83.0641	103.264	56.619	90.6701
AT1G07873	0	0	0	0	0	0	0	0	0	0	0	0	0	0	0	0	0	0
AT1G07877	0	0	0	0	0	0	0	0	0	0	0	0	0	0	0	0	0	0
AT1G07880	5.7422	22.6199	2.27419	11.0406	0.85664	25.1071	13.2113	16.5142	5.28725	14.2283	6.02136	14.2025	5.86652	11.1816	16.1813	4.30265	12.7592	17.3097
AT1G07883	0	0	0	0	0	0	0	0	0	0	0	0	0	0	0	0	0	0
AT1G07885	1.91407	1.25666	0	0	2.56992	0	0	0	0	0	5.16116	0	6.84428	0	0	0	0	4.12137
AT1G07887	0	0	0	0	0	0	0	0	0	0	0	0	0	0	0	0	0	0
AT1G07890	11210.7	8174.59	10677.3	7591	12856.5	8645.22	8968.28	9837.9	7721.15	7557.4	6754.24	8067.01	10032.7	7492.8	7429.38	6071.04	6031.92	7673.16
AT1G07893	0	0	0	0	0	0	0	0	0	0	0	0	0	0	0	0	0	0
AT1G07897	23.9258	51.5231	51.1692	84.6443	38.5488	58.5833	41.8358	52.2951	39.6544	40.4958	58.4932	62.3331	69.4205	55.908	73.3553	58.0857	67.7833	68.4147
AT1G07900	1.91407	0	2.27419	0	0	0	1.10094	1.83492	0.881208	0	1.72039	0	0	0	0	5.37831	0.797451	0
AT1G07901	0	0	0	0	0	0	0	0	0	0	0	0	0	0	2.15751	0	0	0
AT1G07902	13.3985	13.8233	5.68546	20.8544	20.5594	20.4577	13.2113	15.5968	19.3866	6.56689	32.6874	19.7257	16.6218	5.5908	2.15751	35.4968	16.7465	25.5525
AT1G07903	0	0	0	0	0	0	0	0	0	0	0	0	0	0	0	0	0	0
AT1G07907	0	0	0	0	0	0	0	0	0	0	0	0	0	0	0	0	0	0
AT1G07910	60.2931	55.2931	72.7739	31.895	54.825	45.5648	72.6623	19.2666	53.7537	31.74	73.1165	63.9112	35.1991	45.8446	63.6465	52.7074	33.4929	57.6991
AT1G07913	0	0	0	0	0	0	0	0	0	0	0	0	0	0	0	0	0	0
AT1G07917	0	0	0	0	0	0	0	0	0	0	0	0	0	0	0	0	0	0
AT1G07920	7269.63	8556.61	8357.63	8264.47	9561.82	8762.38	8322.03	8032.34	7143.96	7798.18	8681.08	9828.91	8230.73	7839.43	7633.26	7701.74	7234.47	7111.83
AT1G07923	0	0	0	0	0	0	0	0	0	0	0	0	0	0	0	1.07566	0	0
AT1G07927	0	0	0	0	0	0	0	0	0	0	0.860194	7.10124	0	0	0	0	0	0
AT1G07930	2886.41	3751.14	3486.33	3705.95	3755.51	3649.83	3737.7	3466.15	3607.67	3239.67	3336.69	3942.77	3369.34	3483.07	3228.71	3451.8	2981.67	2720.1
AT1G07933	0	0	0	0	0	0	0	0	0	0	0	0	0	0	0	0	0	0
AT1G07937	0	0	0	0	0	0.929893	0	0	0	0	0	0	0	0	0	0	0	0
AT1G07940	7751.01	7836.55	7165.96	6927.34	9708.3	7630.7	7805.69	7765.36	7266.44	7613.21	7328.85	8681.66	7113.16	6492.04	6997.88	6926.19	6313.42	6572.76
AT1G07943	0	0	0	0	0	0	0	0	0	0	0	0	0	0	0	0	0	0
AT1G07947	0	0	0	0	0	0	0	0	0	0	0	0	0	0	0	0	0	0
AT1G07950	92.8322	96.763	109.161	103.045	83.0941	109.727	124.407	82.5712	106.626	91.9365	112.685	90.7381	143.73	118.525	78.749	97.8852	98.8839	100.561
AT1G07957	0	0	0	0	0	1.85979	0	1.83492	0	3.28344	3.44078	2.36708	0	0	1.07875	3.22699	1.5949	0
AT1G07960	174.18	216.146	163.741	136.167	172.185	152.503	154.132	146.793	118.963	159.794	168.598	136.502	233.683	111.816	119.742	206.527	140.351	155.788
AT1G07963	0	0	0	0	0	0	0	0	0	0	0	0	0	0	0	0	0	0
AT1G07967	0	0	0	0	0	0	0	0	0	0	0	0	0	0	0	0	0	0
AT1G07970	41.1524	49.0098	22.7419	30.6682	41.9754	32.5463	38.533	66.9744	37.892	41.5903	32.6874	30.772	25.4216	44.7264	33.4414	20.4376	64.5935	67.5904
AT1G07973	0	0	0	0	0	0	0	0	0	0	0	0	0	0	0	0	0	0
AT1G07977	0	0	0	0	1.71328	0	0	0.917458	6.16846	0	0	0	0	0	1.07875	0	0	0
AT1G07980	74.6486	38.9565	80.7336	68.6968	54.825	109.727	77.066	95.4156	78.4275	64.5744	59.3534	53.6538	38.1324	57.0262	76.5915	60.2371	78.1502	112.101
AT1G07983	0	0	0	0	0	0	0	0	0	0	0	0	0	0	0	0	0	0
AT1G07985	13.3985	77.9131	1.13709	6.13365	14.5629	3.71957	5.50472	17.4317	1.76242	9.85033	0.860194	25.2489	16.6218	8.94529	7.55128	4.30265	6.37961	8.24273
AT1G07987	0	0	0	0	0	0	0	0	0	0	0	0	0	0	0	0	0	0
AT1G07990	180.879	183.473	224.007	201.184	183.321	203.647	193.766	189.914	180.648	197.007	220.21	179.898	198.484	239.286	157.498	197.922	207.337	218.432
AT1G07993	2.8711	0	0	0	0.85664	0	0	0	0	0	0	0	0	0	0	0	0.797451	2.47282
AT1G07997	0	0	0	0	0	0	0	0	0	0	0	0	0	0	0	0	0	0
AT1G08000	67.9494	47.7532	75.0481	36.8019	65.9613	69.742	38.533	49.5427	43.1792	54.7241	67.0951	56.0209	43.9989	49.1991	38.8351	59.1614	63.7961	36.268
AT1G08003	1.91407	0	0	0	0	0	0	0	0	0	0	0	0	0	0	0	0	0
AT1G08005	1.91407	0	9.09674	0	0	0	0	0.917458	0	0	0	0	1.95551	0	2.15751	0	0	0
AT1G08007	0	0	0	0	0	0	0	0	0	0	0	0	0	0	0	0	0	0
AT1G08010	140.684	175.933	175.112	125.126	158.478	145.993	139.82	135.784	143.637	108.354	116.126	145.181	153.507	117.407	105.718	120.474	113.238	131.059
AT1G08013	0	0	0	0	0	0	0	0	0	0	0	0	0	0	0	0	0	0
AT1G08017	0	0	0	0	0	0	0	0	0	0	0	0	0	0	0	0	0	0
AT1G08023	0	0	2.27419	0	0	0	0	0	0	0	0	0	0	0	0	0	0	0
AT1G08027	0	0	0	0	0	0	0	0	0	0	0	0	0	0	0	0	0	0
AT1G08030	61.2501	33.9299	36.387	30.6682	34.2656	36.2658	19.817	33.9459	33.4859	30.6455	24.9456	37.0843	42.0434	58.1444	40.9927	46.2535	47.0496	43.6865
AT1G08033	0	0	0	0	0	0	0	0	0	0	0	0	0	0	0	0	0	0
AT1G08035	6.69923	2.51332	6.82256	3.68019	5.99648	0	1.10094	0	4.40604	0	0	2.36708	1.95551	7.82713	2.15751	3.22699	5.58216	1.64855
AT1G08037	0	1.25666	3.41128	0	0	0	0	0	0	6.56689	0.860194	0	0	0	0	2.15132	0	0
AT1G08040	66.0353	75.3997	62.5401	74.8305	40.2621	30.6865	36.3311	44.9554	53.7537	58.0075	43.8699	63.1221	48.8877	36.8993	58.2527	58.0857	66.9859	62.6448
AT1G08043	4.78517	3.76999	0	8.5871	0	7.43915	0	0	0	3.28344	0	6.31221	0	3.35448	0	0	0	0.824273
AT1G08047	0	0	0	0	0	0	0	0	0	0	0	0	0	0	0	0	0	0
AT1G08050	61.2501	12.5666	50.0321	73.6037	70.2445	37.1957	35.2302	26.6063	48.4665	49.2517	42.1495	71.8014	51.821	29.0722	28.0476	49.4804	25.5184	53.5778
AT1G08053	0	0	0	0	0	0	0	0	0	0	0	0	0	0	0	0	0	0
AT1G08057	0	0	0	0	0	0	0	0	0	0	0	0	0	0	0	0	0	0
AT1G08060	89.0041	115.613	86.4191	95.6849	74.5277	52.074	95.7821	77.0664	80.19	74.4247	54.1922	56.0209	83.1091	79.3894	65.804	73.145	114.035	74.1846
AT1G08063	0	0	0	0	0	0	0	0	0	0	0	0	0	0	0	0	0	0
AT1G08065	0	0	0	0	0	0	0	0	0	0	0	0	0	0	0	0	0	0
AT1G08070	0	0	2.27419	8.5871	0.85664	0.929893	0	0	0.881208	12.0393	3.44078	14.9915	4.88877	1.11816	0	1.07566	18.3414	5.76991
AT1G08073	0	0	0	0	0	0	0	0	0	0	0	0	0	0	0	0	0	0
AT1G08077	0	0	0	0	0	0	0	0	0	0	0	0	0	0	0	0	0	0
AT1G08080	0	0	0	0	0	0	0	0	0	0	0	0	0	0	0	0	0	0
AT1G08087	0	0	0	0	0	0	0	0	0	0	0	0	0	0	0	0	0	0
AT1G08090	402.911	354.379	354.773	344.711	564.526	340.341	280.741	262.393	302.254	315.211	233.973	380.311	423.367	301.903	241.641	179.636	171.452	153.315
AT1G08093	0	0	0	0	0	0	0	0	0	0	0	0	0	0	0	0	0	0
AT1G08097	0	0	0	0	0	0	0	0	0	0	0	0	0	0	0	0	0	0
AT1G08100	0	0	0	0	0	0	0	0	0	0	0	0	0	0	0	0	0	0
AT1G08103	0	0	0	3.68019	3.42656	0	0	0	0	0	0	1.57805	0	2.23632	6.47252	0	0.797451	0
AT1G08107	0	0	0	0	0	0	0	0	0	0	0	0	0	0	0	0	0	0
AT1G08110	322.52	388.309	435.507	420.768	415.47	408.223	364.412	407.351	388.613	426.848	449.881	374.788	300.17	325.385	419.635	357.12	446.573	366.802
AT1G08113	3.82813	5.02665	22.7419	20.8544	14.5629	10.2288	27.5236	19.2666	17.6242	20.7952	23.2252	8.67929	15.6441	13.4179	22.6538	2.15132	20.7337	9.06701
AT1G08115	409.61	1452.7	706.135	1818.01	972.286	1569.66	1388.29	1707.39	506.695	1372.48	2111.78	1080.18	1319.97	1086.85	1315	1304.78	1526.32	1962.6
AT1G08117	0	1.25666	1.13709	6.13365	5.13984	3.71957	9.90849	4.58729	0	7.66137	0	0.789027	2.93326	21.2451	3.23626	0	1.5949	0.824273
AT1G08120	0.957033	0	0	0	2.56992	0	4.40377	0	0	2.18896	0	0	0	0	0	3.22699	0	2.47282
AT1G08123	0.957033	0	0	0	0	0	0	0	0	0	0	2.36708	0	1.11816	0	0	0	0
AT1G08125	85.176	61.5764	65.9514	76.0572	79.6675	75.3214	57.2491	83.4886	81.0712	61.291	71.3961	129.4	82.1313	95.0437	74.434	116.171	109.251	126.114
AT1G08127	0	0	0	0	0	0	0	0	0	0	0	0	0	0	0	0	0	0
AT1G08130	94.7463	95.5063	109.161	61.3365	120.786	88.3399	70.4604	117.435	93.4081	136.81	80.8582	85.2149	106.575	116.289	93.8516	120.474	120.415	104.683
AT1G08133	0	0	0	0	0	0	0	0	0	0	0	0	0	1.11816	3.23626	2.15132	3.98725	0
AT1G08135	0	0	0	0	0	0	0	0	0	0	0	0	0	0	0	0	0	0
AT1G08137	0	0	0	0	0	0	0	0	0	0	0	0	0	0	0	0	2.39235	0
AT1G08140	0	0	0	0	0	0	0	0	0	0	0	0	0	0	0	0	0	0
AT1G08143	0	0	0	0	0	0	0	0	0	0	0	0	0	0	0	0	0	0
AT1G08147	0	0	0	0	0	0	0	0	0	0	0	0	0	0	0	0	0	0
AT1G08150	0	0	0	0	0	0	0	1.83492	0	0	0	0	0	0	0	0	0	0
AT1G08153	0	0	0	0	0	0	0	0	0	0	0	0	0	0	0	0	0	0
AT1G08157	0	0	0	0	0	0	0	0	0	0	0	0	0	0	0	0	0	0
AT1G08160	117.715	123.153	109.161	74.8305	129.353	106.008	73.7632	49.5427	55.5161	73.3303	87.7398	97.0503	96.7976	68.2078	103.56	115.096	88.5171	100.561
AT1G08163	0	0	0	0	0	0	0	0	0	0	0	3.15611	0.977754	0	0	2.15132	0	0
AT1G08165	1.91407	11.31	3.41128	6.13365	5.13984	8.36904	1.10094	6.4222	9.69329	1.09448	5.16116	0.789027	11.733	5.5908	5.39377	16.1349	27.1133	14.8369
AT1G08170	0	45.2398	0	0	0	0	0	0	0	0	0	0	3.91102	0	0	0	0	0
AT1G08173	0.957033	0	4.54837	11.0406	10.2797	1.85979	11.0094	2.75237	1.76242	0	0	13.4135	12.7108	6.70897	8.63003	11.8323	0	25.5525
AT1G08177	0	0	0	0	0	0	0	0	0	0	0	0	0	0	0	0	0	0
AT1G08180	49.7657	74.1431	57.9917	79.7374	44.5453	39.9854	53.9462	37.6158	53.7537	39.4013	48.1709	41.0294	73.3315	74.9168	62.5677	53.7831	60.6063	41.2137
AT1G08183	3.82813	0	0	2.45346	0.85664	0	9.90849	0.917458	1.76242	9.85033	3.44078	0	0	0	0	3.22699	0.797451	4.12137
AT1G08190	642.169	673.571	631.087	499.279	711.011	576.534	443.68	624.789	542.824	469.533	545.363	513.656	549.498	431.61	488.676	502.334	464.914	605.017
AT1G08193	0	0	0	0	0	0	0	0	0	0	0	0	0	0	0	0	0	0
AT1G08200	942.678	1123.46	1068.87	1024.32	1038.25	904.786	1127.37	1067.92	949.061	1058.36	1048.58	1064.4	1066.73	967.209	969.8	997.139	799.843	966.048
AT1G08207	0	0	0	0	0	0	0	0	0	0	0	0.789027	0	0	0	0	0	0
AT1G08210	69.8634	52.7798	67.0885	53.9761	87.3773	98.5687	113.397	97.2505	96.0517	106.165	106.664	87.582	105.597	71.5623	73.3553	91.4313	116.428	81.6031
AT1G08213	0	0	4.54837	23.3079	5.13984	1.85979	0	4.58729	0	5.47241	0	3.15611	3.91102	7.82713	4.31502	3.22699	7.17706	7.41846
AT1G08217	0	1.25666	0	0	0	0	0	0	0	0	0	3.15611	0	0	0	0	0	0
AT1G08220	43.0665	41.4699	39.7983	55.2028	23.9859	46.4947	14.3123	33.0285	57.2785	20.7952	54.1922	79.6917	25.4216	34.663	50.7014	57.0101	50.2394	53.5778
AT1G08223	0	0	0	0	0	0	0	0	0	0	0	0	0	0	0	0	0	0
AT1G08227	0	0	0	0	0	0	0	0	0	0	0	0	0	0	0	0	0	0
AT1G08230	105.274	113.1	95.5158	84.6443	110.507	89.2698	74.8641	101.838	89.8832	107.259	83.4388	76.5356	101.686	106.225	76.5915	72.0693	117.225	105.507
AT1G08237	0.957033	3.76999	1.13709	3.68019	5.13984	0	1.10094	0	7.04967	0	5.16116	0.789027	3.91102	3.35448	2.15751	1.07566	3.98725	7.41846
AT1G08240	0	0	0	0	0	0	0	0	0	0	0	0	0	0	0	0	0	0
AT1G08247	0	0	0	0	0	0	0	0	0	0	0	0	0	0	0	0	0	0
AT1G08250	57.422	38.9565	45.4837	36.8019	26.5558	33.4762	37.4321	33.9459	32.6047	28.4565	16.3437	46.5526	32.2659	44.7264	25.8901	18.2863	20.7337	25.5525
AT1G08253	0	0	0	0	0	0	0	0	0	0	0	0	0	0	0	0	0	0
AT1G08257	0	0	0	0	0	0	0	0	0	0	0	0	0	0	0	0	0	0
AT1G08260	83.2619	82.9397	38.6612	33.1217	50.5418	79.0409	46.2396	62.3871	37.0107	71.1413	68.8155	78.9027	74.3093	41.372	32.3626	52.7074	54.2267	67.5904
AT1G08263	0	0	0	0	0	0	0	0	0	0	0	0	0	0	0	0	0	0
AT1G08267	2.8711	0	0	0	0	0	0	0	0	0	0	0	0	0	4.31502	0	0	0
AT1G08270	6.69923	0	0	8.5871	0.85664	0	0	5.50475	0	3.28344	0	0	0	2.23632	2.15751	3.22699	1.5949	0
AT1G08273	0	0	0	0	0	1.85979	0	0	0	0	0	0	0	0	0	0	0	0
AT1G08277	0	0	0	0	0	0	0	0	0	0	0	0	0	0	0	0	0	0
AT1G08280	39.2384	60.3198	80.7336	42.9355	26.5558	27.8968	48.4415	49.5427	58.1597	55.8186	57.633	52.8648	34.2214	50.3172	49.6227	24.7402	48.6445	23.9039
AT1G08283	23.9258	36.4432	12.508	25.7613	17.1328	13.9484	3.30283	15.5968	11.4557	17.5117	24.9456	18.9366	24.4438	21.2451	11.8663	29.0429	30.3031	37.0923
AT1G08287	0	0	0	0	0	0	0	0	0	0	0	0	0	0	0	0	0	0
AT1G08290	9.57033	0	7.95965	8.5871	5.13984	4.64947	11.0094	4.58729	7.04967	3.28344	6.02136	3.94513	5.86652	0	1.07875	7.52963	3.98725	0
AT1G08293	0	0	0	0	0	0.929893	1.10094	0	0	0	0	0	0	4.47264	0	0	0	0
AT1G08297	0	0	0	0	0	0	0	0	0	0	0	0	0	0	0	0	0	0
AT1G08300	4.78517	5.02665	17.0564	2.45346	13.7062	19.5278	14.3123	16.5142	14.0993	1.09448	24.0854	15.7805	12.7108	2.23632	15.1026	10.7566	32.6955	8.24273
AT1G08303	0	0	0	0	0	0	0	0	0	0	0	0	0	0	0	0	0	0
AT1G08307	0	0	1.13709	0	0	0	0	0	2.64362	0	0	3.94513	0	0	0	0	0	0
AT1G08310	0.957033	3.76999	9.09674	1.22673	4.2832	13.0185	0	0.917458	6.16846	6.56689	10.3223	0	3.91102	3.35448	0	0	5.58216	0
AT1G08313	0	0	0	0	0	0	0	0	0	0	0	0	0	0	0	0	0	0
AT1G08315	134.942	67.8598	70.4998	101.819	84.8074	68.8121	103.489	98.168	93.4081	79.8972	131.61	133.346	145.685	97.28	107.875	106.491	81.34	103.858
AT1G08317	0	0	0	0	0	0	0	0	0	0	0	0	0	0	0	0	0	0
AT1G08320	50.7228	30.1599	26.1531	76.0572	45.4019	66.0224	47.3406	43.1205	20.2678	27.362	32.6874	40.2404	79.1981	65.9715	39.9139	49.4804	39.8725	64.2933
AT1G08323	0	0	0	0	0	0	0	0	0	0	0	0	0	0	0	0	0	0
AT1G08327	8.6133	13.8233	6.82256	12.2673	7.70976	2.78968	15.4132	17.4317	9.69329	7.66137	10.3223	0	3.91102	14.5361	18.3388	13.9836	15.949	0.824273
AT1G08333	0	0	0	0	0	0	0	0	0	0	0	0	0	0	0	0	0	0
AT1G08337	0	0	0	0	0	0	0	0	0	0	0	0	0	0	0	0	0	0
AT1G08340	81.3478	74.1431	50.0321	89.5512	80.5242	62.3029	19.817	40.3681	12.3369	36.1179	50.7514	49.7087	102.664	43.6083	42.0714	65.6154	59.8088	116.223
AT1G08343	0	0	0	0	0	0	0	0	0	0	0	0	0	0	0	0	0	0
AT1G08347	0.957033	8.79664	5.68546	6.13365	0	0	5.50472	6.4222	2.64362	9.85033	0.860194	2.36708	3.91102	6.70897	12.945	4.30265	0.797451	0
AT1G08350	44.0235	67.8598	47.7579	47.8424	29.9824	31.6164	26.4226	46.7903	63.447	39.4013	51.6116	41.0294	66.4873	62.617	71.1978	64.5397	25.5184	34.6195
AT1G08353	0.957033	2.51332	1.13709	11.0406	6.85312	0	4.40377	6.4222	5.28725	10.9448	5.16116	4.73416	5.86652	4.47264	4.31502	9.68096	4.78471	4.94564
AT1G08357	0	0	0	0	0	0	0	0	0	0	0	0	0	0	0	0	0	0
AT1G08360	1567.62	1789.49	1490.73	1841.32	1888.03	1825.38	1752.7	1807.39	1688.4	1753.36	1916.51	1738.23	1591.78	1562.07	1752.98	1778.07	1483.26	1496.88
AT1G08363	0	0	0	0	0	0	0	0	0	0	0	0	0	0	0	0	0	0
AT1G08367	0	0	0	0	0	0	0	0	0	0	0	0	0	0	0	0	0	0
AT1G08370	206.719	245.049	271.765	230.625	239.003	230.614	246.611	233.034	267.887	268.148	303.648	270.636	215.106	259.413	233.011	333.455	224.084	170.625
AT1G08377	0	0	0	0	0	0	0	0	0	0	0	0	0	0	0	0	0	0
AT1G08380	36772.1	27313.6	37177.3	28192.7	37359.8	29741.7	38235.8	34056.9	44442.9	36574.3	33303.3	26598.1	26440.4	30401.7	31951.6	28406.1	37753.7	33095.4
AT1G08383	0	0	0	0	0	0	0	0	0	0	0	0	0	0	0	0	0	0
AT1G08387	8.6133	1.25666	0	0	0	0	7.7066	0.917458	0	5.47241	0	6.31221	0	1.11816	0	0	0	14.0126
AT1G08390	23.9258	50.2665	51.1692	57.6563	28.2691	41.8452	51.7443	58.7173	29.0799	31.74	31.8272	48.1306	46.9322	21.2451	35.5989	24.7402	39.0751	42.0379
AT1G08393	0	0	0	0	0	0	0	0	0	0	0	0	0	0	0	0	0	0
AT1G08397	0	0	0	0	0	0	0	0	0	0	0	0	0	0	0	0	0	0
AT1G08400	22.0118	15.0799	21.6048	46.6157	23.9859	25.1071	15.4132	31.1936	23.7926	6.56689	11.1825	10.2573	37.1546	53.6717	33.4414	40.8752	10.3669	23.0797
AT1G08403	0	0	0	0	0	0	0	0	0	0	0	0	0	0	0	0	0	0
AT1G08410	91.8752	56.5498	72.7739	50.2959	77.9542	47.4246	85.8736	74.3141	115.438	101.787	30.967	78.1136	73.3315	34.663	114.348	94.6582	60.6063	70.8875
AT1G08413	0	0	0	0	0	0	0	0	0	0	0	0	0	0	0	0	0	0
AT1G08417	0	0	0	0	0	0	1.10094	0.917458	0	0	0.860194	0	0	0	0	0	0.797451	0
AT1G08420	201.934	168.393	227.419	217.131	232.149	211.086	176.151	158.72	191.222	155.416	195.264	193.312	164.263	158.779	203.884	168.879	218.502	197.001
AT1G08427	0	0	0	0	0	0	0	0	0	0	0	0	0	0	0	0	0	0
AT1G08430	6.69923	5.02665	4.54837	3.68019	1.71328	3.71957	4.40377	0.917458	14.9805	4.37793	6.02136	7.89027	4.88877	11.1816	2.15751	2.15132	2.39235	2.47282
AT1G08433	14.3555	0	4.54837	0	9.42304	0	3.30283	1.83492	2.64362	4.37793	0	0.789027	0	7.82713	1.07875	0	4.78471	6.59419
AT1G08437	0	0	0	0	0	0	0	0	0	0	0	0	0	0	0	0	8.77196	0
AT1G08440	0	0	0	0	0	0	0	2.75237	0	0	0	0	0	1.11816	1.07875	0	0	1.64855
AT1G08443	0	0	0	0	0	0	0	0	0	0	0	7.10124	0	0	1.07875	0	0	1.64855
AT1G08447	0	0	0	0	0	0	0	0.917458	0	0	0	0	0	0	0	0	0	0
AT1G08450	374.2	355.635	375.241	301.775	400.051	224.104	440.377	408.269	431.792	318.494	425.796	452.112	401.857	339.921	437.974	410.903	368.422	373.396
AT1G08453	0	0	0	0	0	0	0	0	0	0	0	0	0	0	0	0	0	0
AT1G08457	1.91407	0	0	0	0	0	0	0	0.881208	1.09448	0	9.46832	0	0	0	0	0	0
AT1G08460	67.9494	106.816	59.1288	77.2839	29.1258	78.111	52.8453	70.6442	69.6155	75.5192	48.1709	65.4892	60.6207	73.7986	37.7564	96.8096	75.7578	47.8079
AT1G08463	0	0	0	0	0	0	0	0	0	0	0	0	0	0	0	0	0	0
AT1G08465	53.5939	89.223	93.2416	41.7088	42.832	53.9338	95.7821	91.7458	93.4081	89.7475	108.384	82.8478	46.9322	133.061	53.9377	94.6582	99.6814	110.453
AT1G08470	111.016	135.72	105.75	148.434	138.776	148.783	138.719	144.958	86.3584	105.07	141.072	109.675	178.929	111.816	133.765	135.533	153.908	147.545
AT1G08473	0	0	0	0	0	0	0	0	0	0	0	0	0	0	0	0	0	0
AT1G08477	0	0	0	0	0	0	0	0	0	0	0	0	0	0	0	0	0	0
AT1G08480	413.438	606.968	458.248	531.174	576.519	502.142	473.406	441.297	399.187	431.226	424.936	456.057	569.053	514.354	480.046	523.847	347.689	483.849
AT1G08483	0	0	0	0	0	0	0	0	0	0	0	0	0	0	0	0	0	0
AT1G08487	0	0	0	0	0	0	0	0	0	0	0	0	0	0	0	0	0	0
AT1G08490	236.387	214.889	166.016	186.463	206.45	205.506	213.583	204.593	332.216	253.92	252.037	207.514	192.617	220.278	210.357	231.267	204.945	249.755
AT1G08493	0	0	0	0	0	0	0	0	0	0	0	0	0	0	0	0	0	0
AT1G08497	0	0	0	0	0	0	0	0	0	0	0	0	0	0	0	0	0	0
AT1G08500	16.2696	7.53997	21.6048	20.8544	20.5594	26.037	3.30283	8.25712	2.64362	17.5117	6.88155	15.7805	34.2214	14.5361	11.8663	9.68096	7.17706	26.3768
AT1G08503	0	0	0	0	0	0	0	0	0	0	0	0	0	0	0	0	0	0
AT1G08507	9.57033	32.6732	12.508	12.2673	9.42304	4.64947	5.50472	14.6793	12.3369	1.09448	20.6447	8.67929	6.84428	3.35448	7.55128	1.07566	16.7465	3.29709
AT1G08510	592.404	551.675	652.691	542.214	785.539	575.604	560.38	523.868	610.677	518.784	465.365	514.445	671.717	478.573	426.108	366.801	539.874	443.459
AT1G08513	0	0	0	0	0	0	0	0	0	0	0	0	0	0	0	0	0	0
AT1G08517	0	0	0	0	0	0	0	0	0	0	0	0	0	0	0	0	0	0
AT1G08520	667.052	522.771	585.603	547.121	582.515	522.6	617.629	644.973	797.493	619.477	680.413	559.42	432.167	553.49	550.165	579.782	643.543	550.615
AT1G08523	0	0	0	0	0	0	0	0	0	0	0	0	0	0	0	0	0	0
AT1G08530	16.2696	22.6199	51.1692	8.5871	26.5558	10.2288	34.1292	21.1015	22.9114	35.0234	36.9883	22.0927	36.1769	21.2451	25.8901	29.0429	23.1261	28.0253
AT1G08533	2.8711	0	0	0	0	0.929893	0	0	0	0	0	0	0	0	0	0	0	0
AT1G08537	0	0	0	0	0	0	0	0	0	0	0	0	0	0	0	0	0	0
AT1G08540	340.704	338.042	360.458	356.978	296.397	357.079	465.699	401.846	466.159	447.643	393.109	337.703	286.482	390.238	408.848	432.416	453.75	356.086
AT1G08543	0	0	0	0	0	0	0	0	0	8.75585	0	0	0	0	0	0	0	0
AT1G08547	0	0	0	0	0	0	0	0	0	0	0	0	0	0	0	0	0	0
AT1G08550	189.493	165.879	139.862	159.475	149.912	159.942	217.987	200.923	203.559	168.55	184.942	173.586	110.486	158.779	180.152	201.149	259.172	219.257
AT1G08553	0	0	0	0	0	0	0	0	0	0	0	0	0	0	0	0	0	0
AT1G08557	0	0	0	0	0	0	0	0	0	0	0	0	0	0	0	0	0	0
AT1G08560	116.758	145.773	146.685	149.661	149.055	128.325	134.315	143.123	151.568	181.684	151.394	189.366	135.908	180.024	204.963	194.695	202.553	199.474
AT1G08563	0	0	0	0	0	0	0	0	0	0	0	0	0	0	0	0	0	0
AT1G08567	0	0	0	0	0	0	0	0	0	0	0	0	0	0	0	0	0	0
AT1G08570	222.032	292.802	211.499	287.055	357.219	350.57	244.409	263.31	176.242	183.873	223.65	232.763	346.125	310.849	200.648	211.905	207.337	259.646
AT1G08573	0	0	0	0	0	0	0	0	0	0	0	0	0	0	0	0	0	0
AT1G08577	0	0	0	0	0	0	0	0	0	0	0	0	0	0	0	0	0	0
AT1G08580	538.81	436.062	461.66	392.553	448.023	421.242	360.008	417.443	530.487	449.832	377.625	529.437	365.68	409.247	414.242	448.551	419.459	309.103
AT1G08583	0	0	0	0	0	0	0	0	0	0	0	0	0	0	0	0	0	0
AT1G08587	0	0	0	0	0	0	0	0	0	0	0	0	0	0	0	0	0	0
AT1G08590	20.0977	23.8766	10.2338	31.895	38.5488	16.7381	0	17.4317	3.52483	18.6062	12.9029	10.2573	16.6218	4.47264	8.63003	23.6646	13.5567	18.9583
AT1G08592	9.57033	6.28331	11.3709	8.5871	5.13984	12.0886	24.2208	5.50475	5.28725	1.09448	18.0641	18.9366	9.77754	12.2998	9.70879	9.68096	14.3541	19.7826
AT1G08597	0	0	0	0	0	0	0	0	0	0	0	0	0	0	0	0	0	0
AT1G08600	190.45	187.243	214.911	198.73	172.185	197.137	117.801	206.428	170.073	166.361	217.629	213.037	231.728	149.834	143.474	147.366	214.514	167.328
AT1G08603	0	0	0	0	0	0	0	0	0	0	0	0	0	0	1.07875	0	0	0
AT1G08607	0	0	0	0	0	0	1.10094	0	0	0	0	0	0	0	0	0	0	0
AT1G08610	36.3673	35.1865	47.7579	29.4415	52.255	46.4947	36.3311	22.9364	58.1597	24.0786	16.3437	78.9027	58.6652	60.3807	17.2601	25.8159	40.67	60.9962
AT1G08613	0	0	0	0	0	0	0	0	0	0	0	0	0	0	0	0	0	0
AT1G08620	143.555	227.456	180.798	172.969	173.041	181.329	177.252	165.142	182.41	146.661	161.716	142.025	160.352	136.416	183.388	159.198	141.946	164.855
AT1G08623	0	0	0	0	0	0	0	0	0	0	0	0	0	0	0	0	0	0
AT1G08627	0	0	0	0	0	0	0	0	0	0	0	0	0	0	0	0	0	0
AT1G08630	39.2384	32.6732	18.1935	40.4821	35.1222	59.5132	33.0283	26.6063	16.743	38.3069	44.7301	18.1476	18.5773	13.4179	48.5439	69.918	95.6941	57.6991
AT1G08633	0	0	0	0	0	0	0	0	0	0	0	0	0	0	0	4.30265	0	0.824273
AT1G08637	0	0	0	0	0	0	0	0	0	0	0	0	0	0	0	0	0	0
AT1G08640	347.403	265.156	321.797	229.398	271.555	193.418	334.687	236.704	434.436	344.762	278.703	296.674	284.526	234.814	296.657	278.596	292.664	240.688
AT1G08643	690.978	1050.57	885.795	929.861	1060.52	1115.87	1029.38	1133.06	1010.75	1178.76	1133.74	1058.87	812.513	934.783	970.879	1114.39	1201.76	1071.56
AT1G08645	0	0	0	0	0	0	0	0	0	0	0	0	0	0	0	0	0	0
AT1G08647	0	0	0	0	0	0	0	0	0	0	0	0	0	0	0	0	0	0
AT1G08650	27.754	13.8233	13.6451	15.9475	18.8461	13.0185	7.7066	12.8444	13.2181	2.18896	6.88155	25.2489	24.4438	15.6543	8.63003	23.6646	30.3031	20.6068
AT1G08653	0	0	0	0	0	0	0	0	0	0	0	0	0	0	0	0	0	0
AT1G08657	0	0	0	0	0	0	0	0	0	0	0	0	0	0	0	0	0	0
AT1G08660	88.0471	84.1964	106.887	96.9116	101.94	118.096	75.9651	85.3236	88.1208	61.291	129.029	113.62	66.4873	97.28	90.6153	107.566	137.959	138.478
AT1G08663	2.8711	0	0	0	0	0	0	0	0	0	0	0	0	0	0	0	0	0
AT1G08667	0	0	0	0	0	0	0	0	0	0	0	0	0	0	0	0	0	0
AT1G08670	15.3125	11.31	10.2338	11.0406	33.409	1.85979	5.50472	1.83492	4.40604	0	1.72039	3.15611	11.733	1.11816	14.0238	10.7566	3.98725	10.7156
AT1G08673	0	0	0	0	0	0	0	0	0	0	0	0	0	0	0	0	0	0
AT1G08677	0	0	0	0	0	0	0	0	0	0	0	0	0	0	0	0	0	0
AT1G08680	143.555	187.243	159.193	165.608	175.611	209.226	182.757	184.409	135.706	182.778	178.92	123.088	162.307	149.834	158.577	136.609	204.945	238.215
AT1G08683	0	0	0	0	0	0	0	0	0	0	0	0	0	0	0	0	0	0
AT1G08695	0	0	0	0	0	0	0	0	0	0	0	0	0	0	0	0	0	0
AT1G08697	0	0	0	0	0	0	0	0	0	0	0	0	0	0	0	0	0	0
AT1G08700	129.2	69.1164	102.338	148.434	96.8003	66.9523	90.2774	118.352	96.0517	126.96	67.0951	112.042	155.463	98.3982	102.482	100.037	91.7069	103.858
AT1G08703	0	0	0	0	4.2832	0	0	0	0	0	0	0	0	0	4.31502	0	0	0
AT1G08707	0	0	0	0	0	0	0	0	0	0	0	0	0	0	0	0	0	0
AT1G08710	62.2072	23.8766	27.2902	17.1742	22.2726	26.037	24.2208	36.6983	29.0799	19.7007	28.3864	28.405	20.5328	13.4179	21.5751	55.9344	41.4674	31.3224
AT1G08713	0	0	0	0	0	0	0	0	0	0	0	0	0	0	0	0	0	0
AT1G08717	0	0	0	0	0	0	0	0	0	0	0	2.36708	0	0	0	0	0	0
AT1G08720	26.7969	57.8065	42.0724	69.9236	41.9754	53.9338	73.7632	44.038	66.9718	33.9289	37.8485	52.8648	39.1102	48.0809	18.3388	59.1614	43.8598	52.7535
AT1G08723	0	0	0	0	0	0	0	0	0	0	0	0	0	0	0	0	0	0
AT1G08727	0	0	0	0	0	0	0	0	0	0	0	0	0	0	0	0	0	0
AT1G08730	1.91407	1.25666	3.41128	0	6.85312	0	1.10094	0	0	0	0	0	0	0	3.23626	4.30265	0.797451	4.12137
AT1G08733	0	0	0	0	0	0	0	0	0	0	0	0	0	0	0	0	0	0
AT1G08737	0	0	0	0	0	0	0	0	0	0	0	0	0	0	0	0	0	0
AT1G08743	0	0	0	0	0	0	0	0	0	0	0	0	0	0	0	0	0	0
AT1G08747	0	0	0	0	0	0	0	0	0	0	0	0	0	0	0	0	0	3.29709
AT1G08750	35.4102	45.2398	31.8386	36.8019	33.409	42.7751	44.0377	17.4317	36.1295	24.0786	49.8912	29.983	54.7542	29.0722	70.119	47.3291	23.9235	30.4981
AT1G08753	0	3.76999	0	0	0	0	0	0	0	0	0	0	0	0	0	3.22699	0	0
AT1G08757	145.469	155.826	162.604	186.463	70.2445	161.801	179.454	98.168	169.192	109.448	119.567	75.7466	108.531	156.543	186.624	154.895	96.4916	70.0632
AT1G08760	39.2384	38.9565	73.911	42.9355	44.5453	42.7751	34.1292	59.6347	47.5852	25.1731	48.1709	29.194	31.2881	62.617	49.6227	39.7995	50.2394	71.7118
AT1G08763	0	0	0	0	0	0	0	0	0	0	0	0	0	0	0	0	0	0
AT1G08767	0.957033	0	0	0	0	0	0	0	0	0	0	0	0	0	0	0	0	0
AT1G08770	133.985	178.446	137.588	164.382	170.471	168.311	143.123	175.234	157.736	145.566	141.072	142.025	181.862	153.188	163.971	194.695	132.377	188.759
AT1G08773	0	0	0	0	0	0	0	0	0	0	0	0	0	0	0	0	0	0
AT1G08777	0	0	0	0	0	0	0	0	0	0	0	0	0	0	0	0	0	0
AT1G08780	196.192	177.189	219.459	169.289	161.048	198.997	153.031	172.482	170.073	170.739	210.747	185.421	247.372	202.387	186.624	203.3	225.679	187.934
AT1G08783	0	0	0	0	0	0	0	0	0	0	0	0	0	0	0	0	0	0
AT1G08787	0	0	0	0	0	0	0	0	0	0	0	0	0	0	0	0	0	0
AT1G08790	0	0	0	0	0	0	0	0	0	0	0	0	0	0	0	0	0	0
AT1G08793	0	0	0	0	0	0	0	0	0	0	0	0	0	0	0	0	0	0
AT1G08797	0	0	0	0	0	0	0	0	0	0	0	0	0	0	0	0	0	0
AT1G08800	234.473	188.499	241.064	185.236	272.412	197.137	223.491	266.98	206.203	244.069	236.553	209.092	265.949	232.577	176.916	247.402	208.932	272.835
AT1G08803	0	0	0	0	0	0	0	0	0	0	0	0	0	0	0	0	0	0
AT1G08807	0	0	0	0	0	0	0	0	0	0	0	0	0	0	0	0	0	0
AT1G08810	42.1095	23.8766	48.895	22.0811	65.9613	36.2658	48.4415	50.4602	99.5765	55.8186	74.8369	45.7636	51.821	52.5536	47.4652	51.6318	56.619	75.0089
AT1G08813	0.957033	0	0	0	0	0	0	0	0	0	0	0	0	0	0	0	0	0
AT1G08817	0	0	0	0	0	0	0	0	0	0	0	0	0	0	0	0	0	0
AT1G08820	385.684	246.306	255.846	272.334	298.967	313.374	223.491	244.044	243.213	225.463	232.252	231.974	263.994	258.295	326.862	230.192	240.83	234.918
AT1G08823	3.82813	0	0	0	0	4.64947	2.20189	6.4222	0	0	0	3.94513	0	0	0	0	0	0
AT1G08827	0	0	0	0	0	0	0	0	0	0	0	0	0	0	0	0	0	0
AT1G08830	935.979	687.394	665.199	688.195	1201.87	802.498	528.453	610.109	329.572	435.604	448.161	523.914	1047.17	711.15	640.78	590.538	450.56	715.469
AT1G08833	1.91407	0	0	6.13365	1.71328	0	1.10094	0	0	7.66137	17.2039	3.94513	0	0	1.07875	0	7.17706	1.64855
AT1G08840	0.957033	13.8233	2.27419	14.7207	12.8496	0	0	3.66983	6.16846	3.28344	0.860194	0	0.977754	17.8906	1.07875	1.07566	3.98725	2.47282
AT1G08843	0	0	0	0	0	0	0	0	0	0	0	0	0	0	0	0	0	0
AT1G08845	64.1212	42.7265	56.8546	72.377	59.1082	56.7235	69.3594	45.8729	64.3282	45.9682	61.0738	68.6453	60.6207	42.4901	71.1978	73.145	49.442	52.7535
AT1G08847	0	0	1.13709	0	1.71328	0	0	0	4.40604	0	7.74174	0	0	0	0	1.07566	1.5949	0
AT1G08853	0	0	0	0	0	0	0	0	0	0	0	0	0	0	0	0	0	0
AT1G08857	0	0	0	0	0	0	0	8.25712	0	0	1.72039	0	0	0	4.31502	0	0.797451	0
AT1G08860	0	0	0	2.45346	0	0.929893	0	0	0	0	1.72039	0	4.88877	0	0	0	3.1898	1.64855
AT1G08863	0	0	0	0	0	0	0	0	0	0	0	0	0	0	0	0	0	0
AT1G08867	0	0	0	0	0	0	0	0	0	0	0	0	0	0	0	0	0	0
AT1G08870	0	0	0	0	0	0	0	0	0	0	0	0	0	0	0	1.07566	0	0
AT1G08877	0	0	0	0	0	0	0	0	0	0	0	0	0	0	0	0	0	0
AT1G08880	673.752	534.081	571.958	456.343	525.12	571.884	624.235	704.607	611.559	631.516	688.155	735.373	583.719	595.98	728.159	693.802	610.05	599.247
AT1G08883	0	0	0	0	0	2.78968	11.0094	0	0	0	2.58058	0	0	0	4.31502	2.15132	5.58216	3.29709
AT1G08887	0	0	0	0	0	0	0	0	0	0	0	0	0	0	0	0	0	0
AT1G08890	38.2813	55.2931	44.3466	28.2148	51.3984	68.8121	40.7349	51.3776	47.5852	41.5903	61.0738	77.3246	45.9544	41.372	32.3626	68.8424	72.568	90.6701
AT1G08893	0	0	0	0	0	0	0	0	0	0	0	0	0	0	0	0	0	0
AT1G08897	0	0	0	0	0	0	0	0	0	0	0	0	0	0	0	0	0	0
AT1G08900	24.8829	36.4432	37.5241	31.895	22.2726	18.5979	17.6151	34.8634	35.2483	16.4172	42.1495	28.405	27.3771	19.0087	20.4963	26.8915	49.442	31.3224
AT1G08903	0	0	0	0	0	0	0	0	0	0	0	0	0	0	0	0	0	0
AT1G08907	0	0	0	0	0	0	0	0	0	0	0	0	0	0	0	0	0	0
AT1G08910	30.6251	41.4699	32.9757	23.3079	54.825	43.705	38.533	45.8729	40.5356	29.551	27.5262	44.9745	55.732	59.2625	20.4963	23.6646	27.9108	39.5651
AT1G08913	0	0	0	0	0	0	0	0	0	0	0	0	0	0	0	0	0	0
AT1G08920	54.5509	40.2132	54.5805	53.9761	91.6605	105.078	63.8547	103.673	42.298	64.5744	50.7514	78.1136	84.0868	62.617	102.482	38.7238	58.2139	79.1303
AT1G08923	0	0	0	0	0	0	0	0	0	0	0	0	0	0	0	0	0	0
AT1G08927	0	0	0	0	0	0	0	0	0	0	0	0	0	0	0	0	0	0
AT1G08930	3185.01	2830	2640.33	2801.85	3927.69	2983.1	3800.46	4320.31	3250.78	3192.6	2793.91	2277.13	2429.72	2008.22	2793.97	3039.82	3026.33	3581.47
AT1G08933	0	0	0	0	0	0	2.20189	0	0	0	0	0	8.79978	0	0	0	0	0
AT1G08937	5.7422	0	6.82256	13.494	4.2832	6.50925	3.30283	4.58729	2.64362	6.56689	0.860194	3.94513	4.88877	2.23632	5.39377	5.37831	2.39235	7.41846
AT1G08940	131.114	99.2763	138.725	141.074	111.363	101.358	89.1764	131.196	92.5269	124.771	79.998	163.329	98.7531	144.243	78.749	135.533	104.466	123.641
AT1G08947	0	0	0	0	0	0	0	0	0	0	0	0	0	0	0	0	0	0
AT1G08950	0	1.25666	0	0	0	0	0	0	0	0	0	0	0	0	0	0	0	0
AT1G08953	0	0	0	0	0	0	0	0	0	0	0	0	0	0	0	0	0	0
AT1G08960	38.2813	28.9032	50.0321	38.0286	46.2586	70.6719	19.817	37.6158	45.8228	35.0234	35.2679	34.7172	32.2659	59.2625	48.5439	32.2699	65.391	6.59419
AT1G08963	0	0	0	0	0	0	0	0	0	0	0	0	0	0	0	0	0	0
AT1G08967	0	0	4.54837	9.81383	0.85664	6.50925	0	0	0	0	0	0	0.977754	0	0	0	0	0.824273
AT1G08970	148.34	113.1	170.564	138.62	131.066	111.587	156.334	160.555	133.062	134.621	155.695	159.383	159.374	133.061	129.45	132.306	121.213	166.503
AT1G08973	0.957033	0	0	0	0	0	3.30283	0	0	0	0.860194	0	9.77754	0	2.15751	2.15132	4.78471	4.12137
AT1G08977	0	0	0	0	0	0	0	0	0	0	0	0	0	0	0	0	0	0
AT1G08980	169.395	198.553	163.741	261.293	183.321	251.071	255.419	223.86	312.829	293.321	372.464	191.734	218.039	213.569	267.531	303.337	417.067	340.425
AT1G08983	3.82813	0	0	0	0.85664	0	0	0	0	0	0	3.15611	0	0	0	0	3.1898	0
AT1G08985	0	0	0	0	0	0	0	0	0	0	0	0	0	0	0	0	0	0
AT1G08987	0	0	0	0	0	0	0	0	0	0	0	0	0	0	0	0	0	0
AT1G08990	15.3125	8.79664	6.82256	11.0406	19.7027	9.29893	2.20189	19.2666	0.881208	6.56689	21.5048	18.1476	17.5996	1.11816	8.63003	5.37831	3.98725	13.1884
AT1G08993	0	0	0	0	0	0	0	0	0	0	0	0	0	0	0	0	0	0
AT1G08997	0	0	0	0	0	0	0	0	0	0	0	0	0	0	0	0	0	0
AT1G09000	11.4844	13.8233	21.6048	7.36037	16.2762	11.1587	14.3123	12.8444	11.4557	20.7952	13.7631	20.5147	16.6218	15.6543	14.0238	13.9836	19.1388	37.9166
AT1G09003	0	0	0	0	0	0	0	0	0	0	0	0	0	0	0	0	0	0
AT1G09007	0	0	0	0	0	0	0	0	0	0	0	0	0	0	0	0	0	0
AT1G09010	110.059	150.799	92.1045	88.3245	113.076	198.067	108.993	103.673	184.173	118.204	80.8582	211.459	79.1981	133.061	146.711	143.063	152.313	117.871
AT1G09013	0	0	0	0	0	0	0	0	0	0	0	0	0	0	0	0	0	0
AT1G09017	0	0	0	0	0	0	0	0	0	0	0	0	0	0	0	0	0	0
AT1G09020	91.8752	71.6297	87.5562	63.7899	95.087	92.0594	122.205	92.6632	80.19	98.5033	87.7398	84.4259	87.9978	50.3172	77.6703	105.415	57.4165	70.0632
AT1G09023	12.4414	8.79664	11.3709	25.7613	11.993	18.5979	7.7066	7.33966	2.64362	7.66137	2.58058	3.15611	0	2.23632	6.47252	9.68096	9.56941	16.4855
AT1G09027	305.294	291.546	224.007	304.229	274.981	276.178	243.308	208.263	197.391	223.274	229.672	248.543	228.794	216.923	256.743	320.547	261.564	271.186
AT1G09030	0	0	0	0	0	0	0	0	0	0	0	0	0.977754	0	0	0	0	0
AT1G09033	0	0	0	0	0	0	0	0	0	0	0	3.94513	0	0	2.15751	0	0	0
AT1G09037	0	0	0	0	0	0	0	0	0	0	0	0	0	0	0	0	0	0
AT1G09040	27.754	27.6466	17.0564	18.4009	31.6957	12.0886	25.3217	31.1936	23.7926	26.2676	6.88155	41.8184	26.3994	7.82713	23.7326	30.1185	30.3031	46.1593
AT1G09043	6.69923	1.25666	1.13709	0	0	0	0	0	0	0	0	1.57805	2.93326	0	0	0	0.797451	0
AT1G09047	0	0	0	0	0	0	0	0	0	0	0	0	0	0	0	0	0	0
AT1G09050	24.8829	28.9032	26.1531	6.13365	21.416	14.8783	19.817	28.4412	30.8423	13.1338	18.9243	18.1476	31.2881	16.7724	36.6776	9.68096	27.9108	32.9709
AT1G09053	0	0	0	0	0	0	0	0	0	0	0	0	0	0	0	0	0	0
AT1G09057	0	0	0	0	0	0	0	0	0	0	0	0	0	0	0	0	0	0
AT1G09060	84.2189	92.993	84.1449	100.592	125.926	136.694	96.883	122.022	93.4081	80.9916	129.029	109.675	102.664	79.3894	127.293	94.6582	115.63	84.0759
AT1G09063	0	0	0	0	0	0	0	0	0	0	0	0	0	0	0	0	0	0
AT1G09067	0	0	0	0	0	0	0	0	0	0	0	0	0	0	0	0	0	0
AT1G09070	2239.46	1921.44	2638.06	2307.48	2084.21	2338.68	2409.96	2888.16	1904.29	2123.29	2920.36	1718.5	2285.01	1975.79	1911.55	1686.64	1569.38	2078.82
AT1G09073	0	0	0	0	0	0	0	0	0	0	0	0	0	0	0	0	0	0
AT1G09077	0	0	0	0	0	0	0	0	0	0	0	0	0	0	0	0	0	0
AT1G09080	2.8711	10.0533	14.7822	1.22673	4.2832	5.57936	22.0189	11.9269	0	1.09448	7.74174	0	2.93326	7.82713	4.31502	2.15132	7.97451	0.824273
AT1G09083	18.1836	18.8499	19.3306	17.1742	9.42304	47.4246	31.9274	16.5142	45.8228	28.4565	18.0641	23.6708	23.4661	22.3632	20.4963	27.9672	39.0751	16.4855
AT1G09087	7.65627	12.5666	6.82256	1.22673	2.56992	0	4.40377	7.33966	0	4.37793	4.30097	2.36708	14.6663	5.5908	0	3.22699	4.78471	9.06701
AT1G09090	33.4962	43.9832	29.5644	39.2553	51.3984	54.8637	49.5425	49.5427	8.81208	19.7007	18.0641	18.1476	66.4873	34.663	33.4414	46.2535	35.0878	52.7535
AT1G09097	0	0	0	0	0	0	0	0	0	0	0	0	0	0	0	0	0	0
AT1G09100	83.2619	85.453	69.3627	68.6968	52.255	56.7235	86.9745	65.1395	57.2785	86.464	87.7398	77.3246	82.1313	79.3894	75.5128	88.2043	79.7451	83.2516
AT1G09103	0	0	0	0	0	0	0	0	0	0	0	0	0	0	0	0	0	0
AT1G09107	0	0	0	0	0	0	4.40377	0	0	0	0	0	0	0	0	0	0	0
AT1G09110	0	0	0	0	0	0.929893	0	0	0	0	0	0	0	0	4.31502	0	0	0
AT1G09113	0	0	0	0	0	0	0	0	0	0	0	0	0	0	0	0	0	0
AT1G09117	0	0	0	0	0	0	0	0	0	0	0	0	0	0	0	0	0	0
AT1G09123	0	0	0	0	0	0	0	0	0	0	0	0	0	0	0	0	0	0
AT1G09127	0	0	0	0	0	0	0	0	0	0	0	0	0	0	0	0	0	0
AT1G09130	411.524	366.945	417.313	434.262	377.778	474.246	505.333	487.17	564.855	540.674	603.856	404.771	399.901	467.391	466.022	464.686	554.228	448.405
AT1G09133	0	0	0	0	0	0	0	0	0	0	0	0	0	0	0	0	0	0
AT1G09137	0	0	0	0	0	0	0	0	0	0	0	0	0	0	0	0	0	0
AT1G09140	282.325	336.785	226.281	279.694	332.376	308.725	282.942	297.256	309.304	252.825	267.52	214.615	256.171	277.304	255.665	268.915	263.159	280.253
AT1G09143	0	0	0	0	0	0	0	0	0	0	0	0	0	0	0	0	0	0
AT1G09147	0	0	0	0	0	0	0	0	0	0	0	2.36708	0	3.35448	0	0	0	2.47282
AT1G09150	120.586	191.013	183.072	122.673	151.625	156.222	171.747	145.876	143.637	145.566	196.984	198.835	169.151	206.86	170.443	233.419	201.755	169.8
AT1G09153	0	0	0	0	0	0	0	0	0.881208	0	0	0	0	0	0	0	0	0
AT1G09155	17.2266	12.5666	5.68546	3.68019	7.70976	11.1587	8.80755	0	0.881208	15.3227	9.46213	16.5696	6.84428	5.5908	10.7875	18.2863	0	3.29709
AT1G09157	0	0	0	0	0	0	0	0	0	0	0	0	0	0	0	0	0	0
AT1G09160	87.09	147.029	51.1692	92.0047	86.5206	80.9007	100.186	68.8093	92.5269	79.8972	93.7611	96.2613	78.2203	72.6805	93.8516	88.2043	70.1757	86.5487
AT1G09163	0	0	0	0	0	0	0	0	0	0	0	0	0	0	0	0	0	0
AT1G09167	0.957033	1.25666	2.27419	0	1.71328	1.85979	0	1.83492	0	0	8.60194	0	0	10.0634	0	0	0	0
AT1G09170	9.57033	35.1865	15.9193	14.7207	10.2797	5.57936	7.7066	0	1.76242	6.56689	6.02136	11.0464	17.5996	6.70897	4.31502	2.15132	2.39235	7.41846
AT1G09173	0	0	0	0	0	0	0	0	0	0	0	0	0	0	0	0	0	0
AT1G09176	3.82813	6.28331	1.13709	3.68019	4.2832	8.36904	0	2.75237	7.93087	1.09448	2.58058	3.15611	2.93326	0	0	0	0	8.24273
AT1G09177	0	0	0	0	0	0	0	0	0	0	0	0	0	0	0	0	0	0
AT1G09180	0.957033	0	4.54837	2.45346	0	0	0	0.917458	0	0	0	4.73416	0	0	0	0	0	2.47282
AT1G09183	0	0	0	0	0	0	0	0	0	0	0	0	0	0	0	0	0	0
AT1G09187	0	0	0	0	0	0	0	0	0	0	0	0	0	0	0	0	0	0
AT1G09190	25.8399	22.6199	11.3709	14.7207	6.85312	0.929893	5.50472	3.66983	5.28725	10.9448	11.1825	18.1476	11.733	12.2998	9.70879	33.3455	3.98725	2.47282
AT1G09193	3.82813	0	0	0	0	0	0	0.917458	0	0	0	0	0	0	0	0	3.98725	1.64855
AT1G09195	21.0547	18.8499	3.41128	13.494	13.7062	0.929893	12.1104	21.1015	14.0993	20.7952	9.46213	21.3037	12.7108	15.6543	14.0238	23.6646	4.78471	28.8496
AT1G09197	0	0	0	0	0	0	0	0	0	3.28344	0	0	0	0	0	0	0	0
AT1G09200	513.927	578.065	454.837	608.458	492.568	602.571	552.674	557.814	541.062	515.501	658.908	700.656	533.854	597.098	756.207	580.857	588.519	518.468
AT1G09207	0	0	0	0	1.71328	0	0	0	0	0	0	0	0	0	0	0	0	0
AT1G09210	389.513	399.619	336.579	375.379	442.026	448.209	387.532	426.618	297.848	371.029	387.087	471.838	365.68	400.302	314.996	366.801	327.752	369.275
AT1G09213	0.957033	0	1.13709	0	3.42656	0	2.20189	0	0	0	0	0	0	0	0	0	4.78471	0
AT1G09217	0.957033	0	0	0	2.56992	0	0	0	0	0	0	0	0	0	0	3.22699	0	4.12137
AT1G09220	2.8711	8.79664	4.54837	3.68019	2.56992	7.43915	0	1.83492	1.76242	5.47241	10.3223	5.52319	0	15.6543	6.47252	0	7.17706	6.59419
AT1G09223	0	0	0	0	0	0	0	0	0	0	0	0	0	0	0	0	0	0
AT1G09227	0	0	0	0	0	0	0	0	0	0	0	0	0	0	0	0	0	0
AT1G09230	54.5509	47.7532	51.1692	41.7088	55.6816	57.6534	18.716	33.0285	39.6544	35.0234	34.4078	35.5062	50.8432	31.3085	48.5439	48.4048	55.0241	63.4691
AT1G09233	0	0	0	0	0	0	0	0	0	0	0	0	0	0	0	0	0	0
AT1G09237	0	0	0	0	0	0	0	0	0	0	0	0	0	0	0	0	0	0
AT1G09240	131.114	159.596	163.741	158.248	176.468	117.167	274.135	261.475	198.272	253.92	181.501	269.058	146.663	209.096	163.971	178.56	137.162	131.059
AT1G09243	0	0	0	0	3.42656	0	0	0	0	0	0	0	0	0	0	0	0	0
AT1G09245	0	0	0	0	0	0	0	0	0	0	0	0	0	0	0	0	0	0
AT1G09247	3.82813	0	1.13709	3.68019	3.42656	0	0	1.83492	0	0	2.58058	0	0	2.23632	2.15751	0	0	0
AT1G09250	124.414	284.006	284.273	284.601	257.849	308.725	191.564	200.923	142.756	303.171	226.231	263.535	234.661	229.223	228.696	217.284	304.626	305.805
AT1G09253	5.7422	0	0	0	5.13984	0	0	0.917458	0.881208	1.09448	0	0	3.91102	4.47264	0	0	2.39235	10.7156
AT1G09257	3.82813	5.02665	2.27419	0	2.56992	0.929893	2.20189	8.25712	4.40604	2.18896	14.6233	0	3.91102	0	4.31502	4.30265	7.97451	0
AT1G09260	0	0	0	0	0	0	0	0	0	0	0	0	0	0	0	0	0	0
AT1G09263	0	0	0	0	0	0	0	0	0	0	0	0	0	0	0	0	0	0
AT1G09267	0	0	0	0	0	0	0	0	0	0	0	0	0	0	0	0	0	0
AT1G09270	452.677	545.391	484.402	418.315	559.386	446.349	548.27	542.217	407.118	400.58	486.009	467.104	427.278	410.365	450.919	608.825	472.888	456.647
AT1G09273	0	0	0	0	0	0	0	0	0	0	0	0	0	0	0	0	0	0
AT1G09277	0	0	0	0	0	0	0	0	0	0	0	0	0	0	0	0	0	0
AT1G09280	54.5509	27.6466	45.4837	51.5226	36.8355	52.074	64.9557	44.038	62.5658	42.6848	66.2349	69.4344	48.8877	72.6805	66.8827	47.3291	90.112	81.6031
AT1G09283	0	0	0	0	0	0	0	0	0	0	0	0	0	0	0	0	0	0
AT1G09287	0	0	0	0	0	0	0	0	0	0	0	0	0	0	0	0	0	0
AT1G09290	66.0353	46.4965	67.0885	23.3079	71.1011	40.9153	71.5613	57.7998	68.7342	50.3462	40.4291	52.8648	72.3538	68.2078	44.2289	83.9016	70.9731	60.172
AT1G09293	0	0	0	0	0	0	0	0	0	0	0	0	0	0	1.07875	0	0	0
AT1G09297	0	0	1.13709	0	0	0	0	4.58729	0	2.18896	4.30097	0	0	0	6.47252	0	3.1898	0
AT1G09300	23.9258	27.6466	11.3709	41.7088	11.993	6.50925	19.817	21.1015	13.2181	26.2676	36.1281	22.0927	50.8432	16.7724	34.5201	23.6646	38.2776	33.7952
AT1G09303	0	0	0	0	0	0	0	0	0	0	0	0	0	0	0	0	0	0
AT1G09307	0	0	0	0	0	0	0	0	0	0	0	0	0	0	0	1.07566	0	7.41846
AT1G09310	3470.2	3205.75	3824.04	3128.16	2423.43	2516.29	2870.16	3001.92	3645.56	3192.6	3028.74	3115.08	2987.04	3611.66	2873.8	2278.25	2974.49	2018.65
AT1G09313	0	0	0	0	0	0	0	0	0	0	0	0	0	0	0	0	0	0
AT1G09317	0	0	0	0	0	0	0	0	0	0	0	0	0	0	0	0	0	0
AT1G09320	78.4767	38.9565	64.8143	85.871	75.3843	102.288	33.0283	77.0664	71.3779	66.7634	52.4718	67.8563	58.6652	87.2166	73.3553	47.3291	102.074	76.6574
AT1G09323	0	0	0	0	0	0	0	0	0	0	0	0	0	0	0	0	0	0
AT1G09327	0	0	0	0	0	0.929893	7.7066	0	1.76242	0	0	0	0	0	0	0	0	0
AT1G09330	195.235	221.173	252.435	226.945	224.44	228.754	172.848	163.307	248.501	144.472	224.511	215.404	209.239	263.886	182.309	186.09	213.717	174.746
AT1G09333	0	0	0	0	0	0	0	0	0	0	0	0	0	0	0	0	0	0
AT1G09337	0	0	0	0	0	0	0	0	0	0	0	0	0	0	0	0	0	0
AT1G09340	4223.39	4943.71	6485.98	5171.89	4139.28	5050.25	6190.6	4666.19	5941.99	5532.6	5522.44	4120.3	4555.35	5174.85	4827.42	4584.47	5590.13	4814.58
AT1G09343	0	0	0	0	0	0	0	0.917458	0	0	0	0	0	0	0	0	0	0
AT1G09350	11.4844	28.9032	29.5644	18.4009	54.825	6.50925	3.30283	10.092	6.16846	47.0627	73.9767	36.2952	1.95551	7.82713	7.55128	24.7402	11.1643	62.6448
AT1G09353	0	0	0	0	0	0	0	0	0	0	0	0	0	0	0	0	0	0
AT1G09357	1.91407	7.53997	0	0	0	0	0	0	0	0	0	0	0	0	0	0	0	0
AT1G09360	0	0	0	0	0	0	0	0	0	0	0	0	0	0	0	0	0	0
AT1G09363	0	0	0	0	0	0	0	0	0	0	0	0	0	0	0	0	0	0
AT1G09367	0	0	0	0	0	0	0	0	0	0	0	0	0	0	0	0	0	0
AT1G09370	0	0	0	1.22673	0	0	0	0	0	0	0	0	0	0	0	0	0	0
AT1G09373	0	0	0	0	0	0	0	0	0	0	0	0	0	0	0	0	0	0
AT1G09377	0	0	0	0	0	0	0	0	0	0	0	0	0	0	3.23626	4.30265	2.39235	0
AT1G09380	0	5.02665	5.68546	11.0406	0.85664	3.71957	0	0	0	0	8.60194	0	0	1.11816	0	1.07566	0	0.824273
AT1G09383	0	0	0	0	0	0	0	0	0	0	0	0	0	0	0	0	0	0
AT1G09387	0	0	0	0	0	0	0	0	0	0	0	0	0	0	0	0	0	0
AT1G09390	79.4338	76.6564	80.7336	105.499	78.8109	104.148	78.167	94.4981	98.6953	107.259	86.0194	124.666	89.9533	87.2166	93.8516	69.918	71.7706	71.7118
AT1G09393	0	0	0	0	0	0	0	0	0	0	0	0	0	0	0	0	0	0
AT1G09397	0	0	0	0	0	0	0	0	0	0	0	0	0	0	0	0	0	0
AT1G09400	1.91407	0	10.2338	0	0	0	0	1.83492	0	0	0	0	0	2.23632	0	0	0	0
AT1G09407	0	0	0	0	0	0	0	0	0	0	0	0	0	0	0	0	0	0
AT1G09410	6.69923	3.76999	3.41128	3.68019	3.42656	3.71957	5.50472	4.58729	0	0	0	7.89027	0	3.35448	3.23626	0	2.39235	0
AT1G09415	36.3673	12.5666	21.6048	25.7613	32.5523	31.6164	46.2396	52.2951	55.5161	32.8344	57.633	25.2489	31.2881	63.7352	51.7802	65.6154	74.9604	47.8079
AT1G09417	0	1.25666	0	0	0	0	0	0	0	0	0	0	0	0	0	0	0	2.47282
AT1G09420	18.1836	12.5666	10.2338	24.5346	35.9789	10.2288	25.3217	37.6158	18.5054	20.7952	12.0427	28.405	28.3549	16.7724	9.70879	33.3455	40.67	34.6195
AT1G09421	0	0	0	0	0	0	0	0	0.881208	0	0	0	0	0	0	0	0	0
AT1G09423	10.5274	0	1.13709	6.13365	7.70976	4.64947	4.40377	1.83492	0	1.09448	0	0	3.91102	2.23632	0	2.15132	0	0
AT1G09427	0	0	3.41128	8.5871	3.42656	2.78968	1.10094	3.66983	5.28725	0	6.02136	0	0	0	0	1.07566	7.17706	1.64855
AT1G09430	369.415	392.079	349.088	388.873	334.09	398.924	443.68	483.5	465.278	455.304	398.27	471.838	390.124	452.855	439.053	580.857	530.305	595.95
AT1G09433	0	0	0	0	0	0	0	0	0	0	0	0	0	0	0	0	0	0
AT1G09437	0	0	0	0	0	0	0	0	0	0	0	0.789027	0	0	0	1.07566	0	0
AT1G09440	22.9688	13.8233	10.2338	15.9475	18.8461	14.8783	36.3311	28.4412	16.743	24.0786	29.2466	32.3501	17.5996	41.372	38.8351	11.8323	18.3414	29.6738
AT1G09443	0	0	0	0	0	0	0	0	0	0	0	0	0	0	0	0	0	0
AT1G09447	0	0	0	0	0	0	0	0	0	0	0	0	0	0	0	0	0	0
AT1G09450	3.82813	13.8233	5.68546	6.13365	8.5664	13.0185	13.2113	10.092	11.4557	6.56689	8.60194	16.5696	9.77754	7.82713	9.70879	5.37831	9.56941	1.64855
AT1G09453	0	0	0	0	0	0	0	0	0.881208	0	0	0	0	0	0	0	0	0
AT1G09457	0	0	0	0	0	0	0	0	0	0	0	0	0	0	0	0	0	0
AT1G09460	44.9806	64.0898	25.016	24.5346	32.5523	54.8637	53.9462	44.9554	52.8725	52.5351	36.9883	53.6538	37.1546	40.2538	26.9688	63.4641	47.8471	65.1176
AT1G09463	0	0	0	2.45346	0	0	0	0	0	0	0	0	0	0	0	0	0	0
AT1G09467	7.65627	26.3899	29.5644	19.6277	9.42304	18.5979	12.1104	15.5968	14.0993	28.4565	37.8485	7.10124	5.86652	15.6543	19.4176	3.22699	11.1643	19.7826
AT1G09470	22.9688	15.0799	34.1128	41.7088	14.5629	27.8968	31.9274	30.2761	34.3671	37.2124	18.9243	12.6244	26.3994	45.8446	32.3626	23.6646	51.0369	19.7826
AT1G09473	0	0	0	0	0	0	0	0	0	0	0	0	0	0	0	0	0	0
AT1G09477	0	0	0	0	0	0	0	0	0	1.09448	0.860194	0	0	0	0	0	0	0.824273
AT1G09480	15.3125	2.51332	13.6451	18.4009	1.71328	17.668	9.90849	22.9364	8.81208	18.6062	16.3437	10.2573	10.7553	29.0722	20.4963	8.6053	7.97451	20.6068
AT1G09483	0	0	0	0	0	0	0	0	0	0	0	0	0	0	0	0	0	0
AT1G09487	0	0	0	0	0	0	2.20189	0.917458	0	13.1338	0	5.52319	0	0	2.15751	1.07566	0	2.47282
AT1G09490	94.7463	106.816	93.2416	83.4176	68.5312	87.41	120.003	93.5807	118.082	67.8579	82.5786	89.9491	88.9756	99.5163	107.875	101.112	87.7196	90.6701
AT1G09493	0	0	0	0	0	0	0	0	0	0	0	0	0	0	0	0	0	0
AT1G09497	0	1.25666	0	3.68019	0	0	0	0	0	0	0	0	0	0	0	0	0	0
AT1G09500	9.57033	17.5933	45.4837	12.2673	5.13984	12.0886	28.6245	9.17458	9.69329	8.75585	11.1825	23.6708	4.88877	8.94529	1.07875	9.68096	14.3541	5.76991
AT1G09503	0	0	0	0	0	0	0	0	0	0	0	0	0	0	0	0	0	0
AT1G09507	0	0	0	0	0	0	0	0	0	0	0	0	0	0	0	0	0	0
AT1G09510	0	0	0	0	0	0	0	0	0	0	0	0	0	0	0	0	0	0
AT1G09513	0	0	0	0	0	0	0	0.917458	0	0	0	0	0	0	0	0	0	0
AT1G09517	0	0	0	0	0	0	0	0	0	0	0	0	0	0	0	0	0	0
AT1G09520	108.145	116.87	121.669	110.406	104.51	123.676	134.315	122.939	111.032	155.416	190.963	144.392	99.7309	107.343	125.135	128.004	115.63	124.465
AT1G09523	0	0	0	0	0	0	0	0	0	0	0	0	0	0	0	0	0	0
AT1G09527	0	0	0	0	0	0	0	0	0	0	0	0	0	0	0	0	0	0
AT1G09530	150.254	136.976	180.798	148.434	144.772	135.764	182.757	90.8283	224.708	189.345	151.394	192.523	156.441	137.534	193.097	133.382	195.375	158.261
AT1G09533	23.9258	51.5231	23.879	30.6682	31.6957	39.0555	11.0094	34.8634	29.0799	31.74	51.6116	22.0927	23.4661	15.6543	20.4963	22.5889	22.3286	28.8496
AT1G09537	0	0	0	0	0	0	0	0	0	0	0	0	0	0	0	0	0	0
AT1G09540	7.65627	11.31	3.41128	17.1742	13.7062	2.78968	0	6.4222	0.881208	0	10.3223	11.8354	8.79978	7.82713	0	5.37831	0.797451	11.5398
AT1G09543	0	0	0	0	0	0	0	0	0	0	0	0	0	0	0	0	0	0
AT1G09547	0	0	0	0	0	0	0	0	0	0	0	0	0	0	0	2.15132	0	0
AT1G09550	0	0	0	0	0	0	0	0	0	0	0	0	0	0	0	0	0	0
AT1G09553	0	0	0	0	0	0	0	0	1.76242	0	0	0	0	0	0	0	0	0
AT1G09557	0	0	0	0	0	0	0	0	0	0	0	0	0	0	0	0	0	0
AT1G09560	628.771	931.187	851.683	894.286	867.776	845.273	659.465	676.166	556.924	773.798	725.143	809.541	1012.95	800.603	670.985	760.493	442.585	816.031
AT1G09563	0	0	0	0	0	0	0	0	0	0	0	0	0	0	0	0	0	0
AT1G09567	0	0	0	0	0	0	0	0	0	0	0	0	0	0	0	0	0	0
AT1G09570	552.208	937.47	707.272	884.472	751.273	985.687	799.285	699.103	660.906	863.546	838.689	676.985	847.713	802.84	758.364	851.924	965.713	945.442
AT1G09573	0	0	0	0	0	0	0	0	0	0	0	0	0	0	0	0	0	0
AT1G09575	26.7969	45.2398	32.9757	26.988	12.8496	30.6865	33.0283	15.5968	24.6738	22.9841	19.7845	37.8733	15.6441	46.9628	32.3626	25.8159	26.3159	32.9709
AT1G09577	0	0	0	0	0	0	0	0	0	0	0	0	3.91102	0	0	0	3.98725	0
AT1G09580	50.7228	55.2931	28.4273	72.377	69.3878	75.3214	48.4415	55.9649	44.0604	100.692	86.8796	92.3161	65.5095	97.28	90.6153	65.6154	39.0751	48.6321
AT1G09583	0	0	0	0	0	0	0	0	0	0	0	0	0	0	0	0	0	0
AT1G09587	0	0	0	0	0	0	0	0	0	0	0	0	0	0	0	3.22699	0	0
AT1G09590	1012.54	1436.36	1242.84	1434.05	1387.76	1457.14	1173.61	1122.97	1070.67	1317.76	1160.4	1469.17	1320.95	1352.97	1303.13	1250.99	1282.3	1231.46
AT1G09593	0	0	0	0	0	0	0	0	0	0	0	0	0	0	0	0	0	0
AT1G09597	0	0	0	0	0	0	0	0	0	0	0	0	0	0	0	0	0	0
AT1G09600	2.8711	7.53997	0	7.36037	8.5664	8.36904	1.10094	5.50475	1.76242	0	8.60194	16.5696	0	12.2998	2.15751	32.2699	7.97451	6.59419
AT1G09603	0	0	0	0	0	0	0	0	0	0	0	0	0	0	0	0	0	0
AT1G09607	0	0	0	0	3.42656	0	0	0	0	0	0	0	0	0	0	0	0	0
AT1G09610	1.91407	0	2.27419	7.36037	5.13984	0	0	1.83492	0	3.28344	1.72039	3.94513	7.82203	11.1816	5.39377	2.15132	0	3.29709
AT1G09613	0	0	0	0	0	0	0	0	0	0	0	0	0	0	0	0	0	0
AT1G09617	0	0	0	0	0	0	0	0	0	0	0	0	0	0	0	0	0	0
AT1G09620	547.423	643.411	739.11	669.794	720.434	586.763	724.421	684.423	639.757	760.665	550.524	649.369	582.741	655.242	637.544	714.24	714.516	650.352
AT1G09623	0	0	0	0	0	0	0	0	0	0	0	0	0	0	0	0	0	0
AT1G09625	0	0	0	0	0	0	0	0	0	0	0	0	0	0	1.07875	0	0	0
AT1G09627	0	0	0	0	0	0	0	0	0	0	0	0	0	0	0	0	0	0
AT1G09630	147.383	204.836	220.596	158.248	151.625	198.067	171.747	210.098	163.024	151.038	162.577	163.329	171.107	150.952	200.648	186.09	194.578	189.583
AT1G09633	0	0	0	0	0	0	0	0	0	0	0	0	0	0	0	0	0	0
AT1G09637	0	0	0	0	0	0	0	0	0	0	0	0	0	0	0	0	0	0
AT1G09640	1848.03	2307.23	2193.45	2368.81	2812.35	2440.97	2414.37	2196.39	2139.57	2524.97	2365.53	2652.71	2400.39	2333.6	2121.91	2176.06	2314.2	2313.74
AT1G09645	329.22	319.192	330.894	381.513	347.796	384.976	387.532	365.148	364.82	373.218	311.39	292.729	328.525	383.529	320.39	327.001	336.524	403.07
AT1G09647	0	0	0	0	0	0	0	0	0	0	0	0	0	0	0	0	0	0
AT1G09650	4.78517	0	4.54837	4.90692	0.85664	14.8783	14.3123	13.7619	5.28725	0	0	7.89027	0	10.0634	2.15751	2.15132	11.9618	4.12137
AT1G09653	0	0	0	0	0	0	0	0	0	0	0	0	0	0	0	0	0	0
AT1G09657	0	0	0	0	0	0	0	0	0	0	0	0	0	0	0	0	0	0
AT1G09660	201.934	213.633	178.524	212.224	145.629	159.012	145.325	166.06	218.54	190.44	191.823	177.531	218.039	204.623	201.727	182.863	206.54	164.03
AT1G09663	0	0	0	0	0	0	0	0	0	0	0	0	0	0	0	0	0	0
AT1G09665	0	0	0	0	0	0	0	0	0	0	0	0	0	0	0	0	0	0
AT1G09667	0	0	0	0	0	0	0	0	0	0	0	0	0	0	0	0	0	0
AT1G09673	0	0	0	0	0	0	0	0	0	0	0	0	5.86652	0	0	0	0	0
AT1G09677	0	0	0	0	0	0	0	0	0	0	0	0	0	0	0	0	0	0
AT1G09680	9.57033	16.3366	0	19.6277	6.85312	7.43915	9.90849	0	7.04967	7.66137	9.46213	0	6.84428	3.35448	1.07875	3.22699	0	0
AT1G09683	0	0	0	0	0	0	0	0	0	0	0	0	0	0	0	0	0	0
AT1G09687	51.6798	101.79	87.5562	85.871	77.9542	95.779	73.7632	75.2315	51.1101	103.976	83.4388	86.7929	50.8432	92.8074	55.0165	63.4641	83.7323	98.9128
AT1G09690	3656.82	4726.31	4204.97	4542.58	4288.34	4565.78	4637.17	4733.16	4033.29	4430.46	4741.39	5210.73	4243.45	4488.3	4856.55	4541.44	4395.55	4279.63
AT1G09693	0	0	0	0	0	0	0	0	0	0	0	0	0	0	0	0	0	0
AT1G09697	0	0	0	0	0	0	6.60566	0	0	0	0	0	0	0	0	0	0	0
AT1G09700	48.8087	42.7265	54.5805	66.2434	40.2621	45.5648	37.4321	36.6983	41.4168	41.5903	42.1495	56.0209	61.5985	48.0809	47.4652	26.8915	22.3286	45.335
AT1G09703	0	0	0	0	0	0	0	0	0	0	0	0	0	0	0	0	0	0
AT1G09710	27.754	35.1865	31.8386	13.494	12.8496	21.3875	27.5236	12.8444	26.4362	7.66137	19.7845	34.7172	17.5996	25.7177	36.6776	29.0429	16.7465	43.6865
AT1G09713	0	0	0	0	0	0	0	0	0	0	0	0	0	0	0	0	0	0
AT1G09717	0	0	0	0	0	0	0	0	0	0	0	0	0	0	0	0	0	0
[truncated: 30,950 more rows]

## Sheet: differential_expression
Supplementary Information 1. RNA-Seq, gene expression levels, and differential expression analysis in this study.
differential_expression
					Samples																		Conditions						ccvTIR1-cvxIAA vs. ccvTIR1-Mock					ccvTIR1Acm1-cvxIAA vs. ccvTIR1Acm1-Mock					TIR1-cvxIAA vs. TIR1-Mock
ID	Name	Description	Position	Chromosome	TIR1-Mock_1	TIR1-Mock_2	TIR1-Mock_3	TIR1-cvxIAA_1	TIR1-cvxIAA__2	TIR1-cvxIAA__3	ccvTIR1-Mock_1	ccvTIR1-Mock_2	ccvTIR1-Mock_3	ccvTIR1-cvxIAA_1	ccvTIR1-cvxIAA_2	ccvTIR1-cvxIAA_3	ccvTIR1Acm1- Mock_1	ccvTIR1Acm1- Mock_2	ccvTIR1Acm1- Mock_3	ccvTIR1Acm1- cvxIAA_1	ccvTIR1Acm1- cvxIAA_2	ccvTIR1Acm1- cvxIAA_3	ccvTIR1- cvxIAA	ccvTIR1- Mock	ccvTIR1Acm1- cvxIAA	ccvTIR1Acm1- Mock	TIR1- cvxIAA	TIR1- Mock	baseMean	log2FoldChange	lfcSE	pvalue	padj	baseMean	log2FoldChange	lfcSE	pvalue	padj	baseMean	log2FoldChange	lfcSE	pvalue	padj
AT1G01010	NAC001	NAC domain-containing protein 1 [Source:UniProtKB/Swiss-Prot;Acc:Q0WV96]	3631	1	11	21	24	13	30	32	4	22	18	36	9	21	30	11	19	21	10	18	66	44	49	60	75	56	19.2946	0.220383	0.242388	0.363236	0.983903	19.2946	-0.16906	0.24229	0.485328	0.99989	19.2946	0.0689545	0.242328	0.775989	NA
AT1G01020	ARV1	ARV1 family protein [Source:UniProtKB/TrEMBL;Acc:Q5MK24]	6788	1	129	67	85	91	150	115	111	97	160	95	101	100	66	121	82	101	132	142	296	368	375	269	356	281	105.142	-0.299332	0.210801	0.155614	0.92362	105.142	0.156374	0.211211	0.459078	0.99989	105.142	0.143641	0.211571	0.497184	0.989479
AT1G01030	NGA3	B3 domain-containing transcription factor NGA3 [Source:UniProtKB/Swiss-Prot;Acc:Q9MAN1]	11649	1	49	24	40	45	29	28	67	28	54	11	29	15	18	18	57	28	36	9	55	149	73	93	102	113	32.7744	-0.658381	0.248559	0.00807791	0.46682	32.7744	-0.240477	0.248437	0.333065	0.99989	32.7744	-0.102062	0.248581	0.681382	NA
AT1G01040	DCL1	Dicer-like 1 [Source:UniProtKB/TrEMBL;Acc:F4HQG6]	23121	1	196	119	119	81	143	142	107	124	196	102	100	107	131	85	90	97	169	161	309	427	427	306	366	434	122.486	-0.423424	0.198174	0.0326279	0.725376	122.486	0.173816	0.198424	0.381039	0.99989	122.486	-0.3375	0.197691	0.0877837	0.846473
AT1G01046	MIR838A	MIR838a; miRNA [Source:TAIR;Acc:AT1G01046]	28500	1	0	0	0	0	0	0	0	5	0	0	0	0	0	0	0	0	0	0	0	5	0	0	0	0	0.254849	-0.0439827	0.0473248	0.352693	NA	0.254849	-0.00221039	0.0473248	0.962747	0.99989	0.254849	-0.00145195	0.0473248	0.975524	NA
AT1G01050	PPA1	Soluble inorganic pyrophosphatase 1 [Source:UniProtKB/Swiss-Prot;Acc:Q93V56]	31170	1	282	393	389	331	431	486	469	510	428	418	473	526	433	386	456	392	556	562	1417	1407	1510	1275	1248	1064	430.513	-0.078374	0.163636	0.631972	0.999828	430.513	-0.0169473	0.163784	0.917587	0.99989	430.513	0.0251438	0.164755	0.878704	0.994543
AT1G01060	LHY	LHY1 [Source:UniProtKB/TrEMBL;Acc:A0A178W761]	33365	1	107	96	121	88	95	86	108	148	97	49	76	58	90	102	60	53	74	40	183	353	167	252	269	324	86.1463	-0.766627	0.220722	0.000514157	0.099588	86.1463	-0.603398	0.222233	0.00662432	0.613454	86.1463	-0.320742	0.21978	0.144461	0.896802
AT1G01070	AT1G01070		38444	1	28	14	4	13	31	53	0	13	16	24	31	39	8	2	10	20	6	54	94	29	80	20	97	46	19.0063	0.441556	0.226281	0.0510138	0.805617	19.0063	0.409999	0.225731	0.0693209	0.99989	19.0063	0.288861	0.226121	0.20144	NA
AT1G01080	AT1G01080		44970	1	248	150	306	139	301	262	309	250	397	266	333	309	212	228	265	262	478	312	908	956	1052	705	702	704	269.714	-0.133576	0.193918	0.490934	0.999828	269.714	0.245694	0.194371	0.206213	0.99989	269.714	-0.162219	0.19543	0.406505	0.985392
AT1G01090	PDH-E1 ALPHA	Pyruvate dehydrogenase E1 component subunit alpha [Source:UniProtKB/TrEMBL;Acc:A0A178W8A7]	47234	1	1223	1111	1282	1272	1608	1853	1446	1666	1808	1641	1806	1947	1586	1369	1562	1403	2227	1791	5394	4920	5421	4517	4733	3616	1545.15	0.0481193	0.116899	0.680609	0.999828	1545.15	-0.0010208	0.117027	0.99304	0.99989	1545.15	0.199951	0.117578	0.0890222	0.846473
AT1G01100	RPP1A	60S acidic ribosomal protein P1-1 [Source:UniProtKB/Swiss-Prot;Acc:Q8LCW9]	49909	1	5919	4148	4169	3874	6409	5333	4274	5706	5659	4037	5387	6133	4288	3938	4019	4032	5097	5200	15557	15639	14329	12245	15616	14236	4736.53	-0.0999937	0.0929369	0.281958	0.966256	4736.53	-0.0265334	0.0931447	0.77575	0.99989	4736.53	-0.0374445	0.0930076	0.687245	0.992788
AT1G01110	IQD18	IQ-domain 18 [Source:UniProtKB/TrEMBL;Acc:Q9MAM4]	51953	1	24	18	29	9	21	55	4	19	10	12	11	24	12	34	28	15	40	23	47	33	78	74	85	71	20.9925	0.128476	0.244403	0.599115	0.999828	20.9925	-0.101828	0.245438	0.678228	0.99989	20.9925	0.0195229	0.245244	0.936551	NA
AT1G01120	KCS1	3-ketoacyl-CoA synthase [Source:UniProtKB/TrEMBL;Acc:A0A178W124]	57164	1	1127	422	963	469	740	608	698	830	1091	708	765	927	682	556	507	444	738	647	2400	2619	1829	1745	1817	2512	698.284	-0.176446	0.172059	0.305128	0.971168	698.284	-0.170107	0.172991	0.325445	0.99989	698.284	-0.525982	0.172576	0.00230504	0.327178
AT1G01130	AT1G01130		61905	1	25	19	17	4	18	7	23	13	31	19	22	28	12	2	7	24	20	12	69	67	56	21	29	61	16.3069	-0.0267383	0.247249	0.913882	0.999828	16.3069	0.417703	0.245621	0.0890183	0.99989	16.3069	-0.500908	0.24583	0.0415884	NA
AT1G01140	CIPK9	CBL-interacting protein kinase 9 [Source:TAIR;Acc:AT1G01140]	64166	1	157	73	146	92	140	145	150	209	201	111	203	157	121	135	180	118	166	123	471	560	407	436	377	376	141.875	-0.279803	0.198893	0.159486	0.924211	141.875	-0.288639	0.200276	0.149526	0.99989	141.875	-0.121658	0.20149	0.545982	0.989786
AT1G01150	AT1G01150		69911	1	2	0	0	2	0	0	2	0	2	0	10	0	0	2	0	0	0	0	10	4	0	2	2	2	1.065	0.0547361	0.0804384	0.496205	NA	1.065	-0.0279751	0.0800198	0.726637	0.99989	1.065	0.00486979	0.0796325	0.951237	NA
AT1G01160	GIF2	GRF1-interacting factor 2 [Source:UniProtKB/TrEMBL;Acc:F4HQJ3]	72339	1	147	72	102	78	139	157	86	134	134	97	146	141	150	82	115	143	176	175	384	354	494	347	374	321	121.524	0.0236529	0.196463	0.904171	0.999828	121.524	0.221847	0.195527	0.25654	0.99989	121.524	0.0440828	0.197482	0.823361	0.994543
AT1G01170	AT1G01170		73931	1	226	185	260	278	302	289	265	351	408	329	474	432	286	272	305	337	536	397	1235	1024	1270	863	869	671	318.047	0.166901	0.155018	0.281636	0.966256	318.047	0.261748	0.155605	0.0925425	0.99989	318.047	0.193338	0.158189	0.221633	0.949604
AT1G01180	AT1G01180		75390	1	34	40	18	31	22	60	38	64	30	51	75	24	75	34	45	38	59	49	150	132	146	154	113	92	42.8004	0.0675488	0.250559	0.787474	0.999828	42.8004	-0.170685	0.250556	0.495728	0.99989	42.8004	0.0611469	0.250695	0.807301	NA
AT1G01183	MIR165A	MIR165/MIR165A; miRNA [Source:TAIR;Acc:AT1G01183]	78927	1	0	0	0	0	0	0	0	0	0	0	0	1	0	0	0	1	0	0	1	0	1	0	0	0	0.103594	0.00785908	0.0473248	0.868104	NA	0.103594	0.0064299	0.0473248	0.891926	NA	0.103594	-0.00145195	0.0473248	0.975524	NA
AT1G01190	CYP78A8	CYP78A8 [Source:UniProtKB/TrEMBL;Acc:A0A178WIC4]	82984	1	5	0	0	7	0	0	2	12	4	0	9	6	8	3	5	11	2	0	15	18	13	16	7	5	4.03233	-0.0430174	0.142468	0.762694	0.999828	4.03233	-0.0345951	0.142187	0.807768	0.99989	4.03233	0.0377333	0.14106	0.789085	NA
AT1G01200	RABA3	RABA3 [Source:UniProtKB/TrEMBL;Acc:A0A178W3F7]	86486	1	1	0	1	4	8	13	6	11	2	5	5	0	2	10	4	0	8	1	10	19	9	16	25	2	4.37957	-0.137317	0.174328	0.430876	0.995142	4.37957	-0.159504	0.173606	0.358217	0.99989	4.37957	0.341909	0.172395	0.0473348	NA
AT1G01210	AT1G01210		88622	1	39	55	47	60	76	73	55	53	44	36	65	109	26	76	67	55	85	59	210	152	199	169	209	141	58.5554	0.186458	0.243656	0.444121	0.995142	58.5554	-0.0319604	0.243586	0.895611	0.99989	58.5554	0.232691	0.243918	0.3401	0.984795
AT1G01220	FKGP	Bifunctional fucokinase/fucose pyrophosphorylase [Source:UniProtKB/Swiss-Prot;Acc:Q9LNJ9]	91342	1	52	24	37	26	51	44	42	47	67	52	33	39	93	32	75	40	27	13	124	156	80	200	121	113	43.659	-0.204151	0.249324	0.412892	0.992646	43.659	-0.812566	0.249435	0.0011235	0.30567	43.659	-0.0365897	0.249665	0.883483	NA
AT1G01225	AT1G01225		95935	1	17	10	20	24	2	2	8	7	13	24	2	2	21	8	8	16	40	4	28	28	60	37	28	47	12.8532	0.0193533	0.200476	0.923094	0.999828	12.8532	0.102603	0.20079	0.609353	0.99989	12.8532	-0.140823	0.200185	0.481766	NA
AT1G01230	AT1G01230		97412	1	150	167	167	168	230	263	222	277	220	222	258	260	171	198	230	217	285	219	740	719	721	599	661	484	212.854	-0.0413057	0.174711	0.813104	0.999828	212.854	0.00884653	0.175585	0.959817	0.99989	212.854	0.219961	0.177093	0.214212	0.945773
AT1G01240	AT1G01240		99865	1	105	25	48	44	83	51	56	61	95	45	81	65	30	61	35	65	90	58	191	212	213	126	178	178	58.6293	-0.15137	0.243489	0.53416	0.999828	58.6293	0.294476	0.244074	0.227623	0.99989	58.6293	-0.0750144	0.244065	0.758574	0.994543
AT1G01250	ERF023	Ethylene-responsive transcription factor ERF023 [Source:UniProtKB/Swiss-Prot;Acc:Q1ECI2]	104440	1	1	13	6	6	4	0	7	9	7	13	8	16	7	14	0	0	10	3	37	23	13	21	10	20	6.87308	0.120202	0.183714	0.512924	0.999828	6.87308	-0.14153	0.182579	0.438238	0.99989	6.87308	-0.154043	0.181832	0.396899	NA
AT1G01260	BHLH13	Transcription factor bHLH13 [Source:UniProtKB/Swiss-Prot;Acc:Q9LNJ5]	108946	1	25	36	29	39	74	41	30	56	33	53	79	46	46	32	34	62	51	70	178	119	183	112	154	90	44.9856	0.325903	0.241209	0.176657	0.936152	44.9856	0.309932	0.241389	0.199158	0.99989	44.9856	0.346442	0.242458	0.153041	NA
AT1G01270	AT1G01270		111890	1	0	0	0	0	0	0	0	0	0	0	0	0	0	0	0	0	0	0	0	0	0	0	0	0	0	NA	NA	NA	NA	0	NA	NA	NA	NA	0	NA	NA	NA	NA
AT1G01280	CYP703A2	CYP703A2 [Source:UniProtKB/TrEMBL;Acc:A0A178WMS1]	112263	1	0	0	0	0	0	0	0	0	0	0	0	0	0	0	0	0	0	0	0	0	0	0	0	0	0	NA	NA	NA	NA	0	NA	NA	NA	NA	0	NA	NA	NA	NA
AT1G01290	CNX3	Cyclic pyranopterin monophosphate synthase, mitochondrial [Source:UniProtKB/Swiss-Prot;Acc:Q39056]	114202	1	51	44	58	25	49	42	37	52	65	72	70	47	49	45	38	49	86	50	189	154	185	132	116	153	50.2942	0.178275	0.233267	0.444718	0.995142	50.2942	0.152838	0.234041	0.513731	0.99989	50.2942	-0.396337	0.235349	0.0921738	0.846678
AT1G01300	APF2	Aspartyl protease family protein 2 [Source:UniProtKB/Swiss-Prot;Acc:Q9LNJ3]	116784	1	893	592	725	647	1036	888	775	919	1067	809	914	986	621	637	722	593	991	936	2709	2761	2520	1980	2571	2210	795.229	-0.100854	0.121817	0.407719	0.99076	795.229	0.0658834	0.122881	0.591851	0.99989	795.229	0.046015	0.122594	0.707405	0.99282
AT1G01305	AT1G01305		119381	1	0	0	0	0	0	0	0	0	0	0	0	0	0	0	0	0	0	0	0	0	0	0	0	0	0	NA	NA	NA	NA	0	NA	NA	NA	NA	0	NA	NA	NA	NA
AT1G01310	AT1G01310		120154	1	2	0	0	0	0	0	0	1	0	0	0	10	0	0	0	0	5	1	10	1	6	0	0	2	0.862962	0.0800321	0.0715084	0.263056	NA	0.862962	0.0560517	0.0712625	0.431544	0.99989	0.862962	-0.0229973	0.0708459	0.745476	NA
AT1G01320	AT1G01320		121067	1	835	818	904	792	1051	956	899	873	1206	735	929	877	923	775	799	814	1258	1055	2541	2978	3127	2497	2799	2557	896.9	-0.292649	0.127465	0.0216802	0.661805	896.9	0.0589988	0.127435	0.643384	0.99989	896.9	-0.0442893	0.127606	0.728533	0.994543
AT1G01335	AREP1	Auxin-responsive endogenous peptide 1 [Source:UniProtKB/Swiss-Prot;Acc:P0DKH9]	130736	1	0	0	0	0	0	0	0	0	0	0	0	0	0	0	0	0	0	0	0	0	0	0	0	0	0	NA	NA	NA	NA	0	NA	NA	NA	NA	0	NA	NA	NA	NA
AT1G01340	CNGC10	Probable cyclic nucleotide-gated ion channel 10 [Source:UniProtKB/Swiss-Prot;Acc:Q9LNJ0]	132270	1	24	8	18	16	33	14	10	4	24	3	18	18	6	19	19	33	21	19	39	38	73	44	63	50	16.5953	-0.0318702	0.238178	0.893554	0.999828	16.5953	0.189498	0.238929	0.427712	0.99989	16.5953	0.068542	0.238481	0.773798	NA
AT1G01350	AT1G01350		136090	1	151	95	158	109	115	107	108	180	144	100	189	181	144	131	131	125	150	152	470	432	427	406	331	404	133.834	0.0136599	0.18874	0.942304	0.999938	133.834	-0.146936	0.189433	0.437949	0.99989	133.834	-0.351991	0.190983	0.0653211	0.821433
AT1G01355	AT1G01355		138489	1	0	0	0	0	0	0	0	0	0	4	0	0	0	0	1	0	0	0	4	0	0	1	0	0	0.303149	0.03378	0.0473248	0.475357	NA	0.303149	-0.0108507	0.0473248	0.818651	0.99989	0.303149	-0.00145195	0.0473248	0.975524	NA
AT1G01360	PYL9	RCAR1 [Source:UniProtKB/TrEMBL;Acc:A0A178W4H4]	141870	1	29	43	45	67	76	61	35	65	30	39	30	39	66	52	54	42	33	42	108	130	117	172	204	117	47.1048	-0.20575	0.241622	0.394471	0.98976	47.1048	-0.49836	0.240907	0.0385755	0.932669	47.1048	0.411242	0.24078	0.0876452	NA
AT1G01370	HTR12	Histone H3-like centromeric protein HTR12 [Source:UniProtKB/Swiss-Prot;Acc:Q8RVQ9]	143489	1	20	28	19	14	22	9	14	32	39	26	29	27	34	14	48	34	67	28	82	85	129	96	45	67	27.107	-0.0465959	0.250732	0.852571	0.999828	27.107	0.0931289	0.250764	0.710355	0.99989	27.107	-0.330605	0.250519	0.186942	NA
AT1G01380	ETC1	MYB-like transcription factor ETC1 [Source:UniProtKB/Swiss-Prot;Acc:Q9LNI5]	147043	1	6	5	6	5	8	6	4	4	2	6	6	6	15	12	11	7	16	6	18	10	29	38	19	17	7.16097	0.162193	0.229518	0.479774	0.999132	7.16097	-0.249571	0.23313	0.284386	0.99989	7.16097	-0.00603813	0.229164	0.978979	NA
AT1G01390	AT1G01390		148013	1	5	7	16	22	2	16	7	17	5	0	6	0	21	10	7	4	10	1	6	29	15	38	40	28	8.92181	-0.286783	0.198876	0.149298	0.916929	8.92181	-0.2931	0.199296	0.141377	0.99989	8.92181	0.110939	0.199313	0.577795	NA
AT1G01400	AT1G01400		150689	1	0	0	0	0	0	0	0	0	0	0	0	0	0	0	0	0	0	0	0	0	0	0	0	0	0	NA	NA	NA	NA	0	NA	NA	NA	NA	0	NA	NA	NA	NA
AT1G01410	APUM22	Putative pumilio homolog 22 [Source:UniProtKB/Swiss-Prot;Acc:Q9LNI2]	153113	1	0	0	0	0	0	0	0	0	0	0	0	0	0	0	0	0	0	0	0	0	0	0	0	0	0	NA	NA	NA	NA	0	NA	NA	NA	NA	0	NA	NA	NA	NA
AT1G01420	UGT72B3	UDP-glucosyl transferase 72B3 [Source:TAIR;Acc:AT1G01420]	154367	1	63	46	72	72	65	83	71	92	51	53	81	104	81	67	57	45	66	65	238	214	176	205	220	181	67.1462	0.018274	0.222202	0.934455	0.999938	67.1462	-0.344656	0.223668	0.123335	0.99989	67.1462	0.101239	0.223489	0.650553	0.991918
AT1G01430	TBL25	Mannan O-acetyltransferase 3 [Source:UniProtKB/TrEMBL;Acc:A0A346P850]	156477	1	360	400	391	389	472	502	578	576	493	364	488	616	434	359	437	316	704	557	1468	1647	1577	1230	1363	1151	455.622	-0.254887	0.166953	0.126835	0.91083	455.622	0.0621882	0.167505	0.710443	0.99989	455.622	0.0548644	0.16797	0.743947	0.994543
AT1G01440	AT1G01440		159628	1	54	34	41	15	32	33	50	65	32	61	71	55	49	41	48	49	83	41	187	147	173	138	80	129	46.1037	0.174472	0.238632	0.464698	0.995876	46.1037	0.0467572	0.239137	0.844982	0.99989	46.1037	-0.527245	0.241541	0.0290479	NA
AT1G01448	AT1G01448		163278	1	22	34	16	19	23	3	20	17	15	18	58	8	4	20	14	34	26	36	84	52	96	38	45	72	21.2705	0.193229	0.236299	0.41351	0.993377	21.2705	0.348414	0.236012	0.139875	0.99989	21.2705	-0.274527	0.235685	0.244098	NA
AT1G01450	AT1G01450		164105	1	0	0	0	0	0	0	0	0	0	0	0	0	0	0	0	0	0	0	0	0	0	0	0	0	0	NA	NA	NA	NA	0	NA	NA	NA	NA	0	NA	NA	NA	NA
AT1G01453	AT1G01453		166589	1	2	11	2	6	3	1	0	1	0	0	0	2	1	0	0	2	3	0	2	1	5	1	10	15	2.04937	0.0136278	0.13175	0.917616	NA	2.04937	0.0690678	0.131486	0.599384	0.99989	2.04937	-0.111244	0.132318	0.400499	NA
AT1G01460	PIP5K10	Phosphatidylinositol 4-phosphate 5-kinase 10 [Source:UniProtKB/Swiss-Prot;Acc:Q9LMN1]	168559	1	0	0	0	0	0	0	0	0	0	0	0	0	0	0	0	1	0	0	0	0	1	0	0	0	0.059759	-0.000781208	0.0473248	0.98683	NA	0.059759	0.0064299	0.0473248	0.891926	NA	0.059759	-0.00145195	0.0473248	0.975524	NA
AT1G01470	LEA14	LSR3 [Source:UniProtKB/TrEMBL;Acc:A0A178W160]	171525	1	691	718	659	653	1237	1059	631	922	528	911	1061	1098	1062	857	680	866	831	1078	3070	2081	2775	2599	2949	2068	841.852	0.405517	0.170742	0.0175476	0.617109	841.852	-0.119681	0.170583	0.482929	0.99989	841.852	0.260779	0.170859	0.126939	0.893578
AT1G01480	ACS2	1-aminocyclopropane-1-carboxylate synthase 2 [Source:UniProtKB/Swiss-Prot;Acc:Q06402]	175706	1	15	15	3	7	40	14	2	11	5	21	14	8	7	5	4	6	9	15	43	18	30	16	61	33	10.7373	0.333218	0.2268	0.141775	0.913931	10.7373	0.138234	0.225725	0.540274	0.99989	10.7373	0.223706	0.227183	0.324774	NA
AT1G01490	AT1G01490		180017	1	1142	657	774	587	875	932	820	1088	1171	837	985	848	766	778	705	597	818	687	2670	3079	2102	2249	2394	2573	818.916	-0.250818	0.135145	0.0634664	0.837264	818.916	-0.325842	0.136272	0.0167972	0.793594	818.916	-0.240535	0.135805	0.0765304	0.829529
AT1G01500	AT1G01500		185033	1	184	116	144	127	187	129	148	219	282	116	170	200	118	118	134	120	208	182	486	649	510	370	443	444	155.653	-0.432107	0.179527	0.0160879	0.59115	155.653	0.157165	0.182097	0.38809	0.99989	155.653	-0.134517	0.181981	0.459798	0.989479
AT1G01510	AN	C-terminal binding protein AN [Source:UniProtKB/Swiss-Prot;Acc:O23702]	187145	1	255	169	194	125	239	302	195	249	264	212	292	274	208	206	248	201	277	225	778	708	703	662	666	618	223.05	0.042026	0.17197	0.806937	0.999828	223.05	-0.147912	0.172637	0.391566	0.99989	223.05	-0.0681835	0.173453	0.69425	0.99282
AT1G01520	AT1G01520		190408	1	0	8	0	1	1	5	0	2	0	12	5	6	3	0	0	3	0	5	23	2	8	3	7	8	2.83731	0.262828	0.13439	0.0504992	0.804328	2.83731	0.0608117	0.133526	0.648801	0.99989	2.83731	-0.0411352	0.133068	0.757223	NA
AT1G01530	AGL28	AGL28 [Source:UniProtKB/TrEMBL;Acc:A0A178WE04]	192634	1	0	0	0	0	0	0	0	0	0	0	0	0	0	0	0	0	0	0	0	0	0	0	0	0	0	NA	NA	NA	NA	0	NA	NA	NA	NA	0	NA	NA	NA	NA
AT1G01540	AT1G01540		195645	1	273	175	244	224	302	301	292	264	314	261	335	347	292	272	281	276	347	392	943	870	1015	845	827	692	280.529	0.0132877	0.141671	0.925274	0.999828	280.529	0.00642043	0.141519	0.963814	0.99989	280.529	0.0884452	0.143915	0.538841	0.989786
AT1G01550	BPS1	Protein BPS1, chloroplastic [Source:UniProtKB/Swiss-Prot;Acc:Q9LMM6]	199527	1	1095	911	879	878	1109	1009	1051	1315	980	980	1336	1257	965	949	896	1004	1077	1245	3573	3346	3326	2810	2996	2885	1029.7	-0.00515251	0.129332	0.968221	0.999938	1029.7	-0.00345145	0.129758	0.978779	0.99989	1029.7	-0.0992718	0.129938	0.444872	0.986762
AT1G01560	MPK11	Mitogen-activated protein kinase 11 [Source:UniProtKB/Swiss-Prot;Acc:Q9LMM5]	202103	1	0	0	0	0	0	0	11	0	0	0	0	0	4	0	0	4	12	1	0	11	17	4	0	0	1.70654	-0.0331824	0.0490963	0.499127	NA	1.70654	0.0293431	0.0490709	0.549857	0.99989	1.70654	-5.09191e-05	0.0489949	0.999171	NA
AT1G01570	AT1G01570		204935	1	4	10	3	1	6	6	0	7	7	14	7	10	13	1	10	8	25	3	31	14	36	24	13	17	7.17822	0.217802	0.198872	0.273434	0.966256	7.17822	0.0792703	0.199171	0.690629	0.99989	7.17822	-0.106712	0.197029	0.588091	NA
AT1G01580	FRO2	ferric reduction oxidase 2 [Source:TAIR;Acc:AT1G01580]	208995	1	15	51	5	63	33	54	9	32	21	5	5	31	84	10	13	23	8	30	41	62	61	107	150	71	27.5049	-0.150101	0.22464	0.504015	0.999828	27.5049	-0.265156	0.225044	0.2387	0.99989	27.5049	0.301755	0.225138	0.180145	NA
AT1G01590	FRO1	Probable ferric reduction oxidase 1 [Source:UniProtKB/Swiss-Prot;Acc:Q9LMM2]	214150	1	0	0	0	0	0	0	0	0	0	0	0	0	0	0	0	0	0	0	0	0	0	0	0	0	0	NA	NA	NA	NA	0	NA	NA	NA	NA	0	NA	NA	NA	NA
AT1G01600	CYP86A4	Cytochrome P450 86A4 [Source:UniProtKB/Swiss-Prot;Acc:Q9LMM1]	218834	1	21	0	24	10	12	2	9	11	24	23	11	26	18	22	21	6	23	14	60	44	43	61	24	45	14.9601	0.126167	0.228457	0.580773	0.999828	14.9601	-0.253685	0.228293	0.266472	0.99989	14.9601	-0.244799	0.226949	0.280743	NA
AT1G01610	GPAT4	GPAT4 [Source:UniProtKB/TrEMBL;Acc:A0A178W9F8]	221642	1	363	226	353	177	405	289	347	374	423	353	361	438	347	252	282	210	416	391	1152	1144	1017	881	871	942	322.843	-0.0659727	0.168788	0.695899	0.999828	322.843	-0.0605424	0.170024	0.72178	0.99989	322.843	-0.265574	0.170438	0.119189	0.893578
AT1G01620	PIP1-3	TMP-B [Source:UniProtKB/TrEMBL;Acc:A0A178WIA6]	225665	1	1244	1053	1171	1358	1719	1879	1331	1950	1595	1454	1962	1766	1452	1297	1509	1796	1977	2534	5182	4876	6307	4258	4956	3468	1564.36	0.00319673	0.125924	0.979747	0.999938	1564.36	0.294216	0.125888	0.0194331	0.820707	1564.36	0.321788	0.126479	0.0109525	0.555063
AT1G01630	AT1G01630		228799	1	295	170	185	239	312	245	250	281	403	198	277	351	225	261	263	158	263	207	826	934	628	749	796	650	247.809	-0.241867	0.169536	0.153684	0.921907	247.809	-0.455701	0.171388	0.00783993	0.645126	247.809	0.132403	0.171194	0.439282	0.986488
AT1G01640	AT1G01640		230908	1	22	10	31	31	58	21	15	28	24	13	47	43	57	26	21	26	26	54	103	67	106	104	110	63	29.3733	0.22157	0.25047	0.376362	0.986578	29.3733	-0.103051	0.25057	0.680878	0.99989	29.3733	0.299129	0.25039	0.232224	NA
AT1G01650	SPPL4	Signal peptide peptidase-like 4 [Source:UniProtKB/Swiss-Prot;Acc:Q0WMJ8]	232840	1	155	86	122	61	225	160	126	170	139	142	146	200	130	97	136	136	151	168	488	435	455	363	446	363	136.386	0.0568111	0.20827	0.785025	0.999828	136.386	0.0631556	0.209099	0.762624	0.99989	136.386	0.0644695	0.209528	0.758319	0.994543
AT1G01660	AT1G01660		239841	1	4	1	0	11	2	4	8	1	0	0	0	1	1	0	0	5	12	0	1	9	17	1	17	5	2.80284	-0.128382	0.13394	0.337808	0.978581	2.80284	0.194526	0.133751	0.145838	0.99989	2.80284	0.174732	0.133352	0.190093	NA
AT1G01670	PUB56	U-box domain-containing protein 56 [Source:UniProtKB/Swiss-Prot;Acc:Q8GXQ7]	242713	1	2	0	0	0	2	0	2	7	3	0	0	0	4	2	4	2	4	1	0	12	7	10	2	2	1.75127	-0.25215	0.135305	0.0623834	NA	1.75127	-0.0869655	0.135399	0.520686	0.99989	1.75127	-0.00722966	0.132628	0.956528	NA
AT1G01680	PUB54	U-box domain-containing protein 54 [Source:UniProtKB/Swiss-Prot;Acc:Q9LQ92]	246262	1	0	0	0	1	7	0	0	0	0	0	0	0	0	5	0	0	0	1	0	0	1	5	8	0	0.757683	-0.000159007	0.0635263	0.998003	NA	0.757683	-0.0491674	0.0634697	0.438541	0.99989	0.757683	0.0753419	0.0631698	0.232992	NA
AT1G01690	ATPRD3	Putative recombination initiation defects 3 [Source:UniProtKB/TrEMBL;Acc:F4HU48]	249041	1	27	7	15	13	14	3	9	21	9	10	6	12	10	15	21	14	14	19	28	39	47	46	30	49	13.1218	-0.174151	0.239944	0.467962	0.996224	13.1218	-0.0870765	0.240684	0.717511	0.99989	13.1218	-0.279869	0.23971	0.242995	NA
AT1G01695	AT1G01695		252626	1	0	0	2	0	0	0	0	0	0	0	0	0	0	0	0	0	2	0	0	0	2	0	0	2	0.214949	-0.000781208	0.0473248	0.98683	NA	0.214949	0.0150702	0.0473248	0.75015	NA	0.214949	-0.0187325	0.0473248	0.692231	NA
AT1G01700	ATROPGEF2	RHO guanyl-nucleotide exchange factor 2 [Source:TAIR;Acc:AT1G01700]	259307	1	2	1	0	1	1	0	0	2	2	1	1	5	6	6	5	4	3	0	7	4	7	17	2	3	2.18975	0.0549852	0.150198	0.714301	0.999828	2.18975	-0.226496	0.151333	0.134479	0.99989	2.18975	-0.0309855	0.147495	0.833606	NA
AT1G01710	AT1G01710		262828	1	40	52	59	45	44	51	60	78	34	74	73	80	82	69	54	53	69	110	227	172	232	205	140	151	61.3227	0.20452	0.236086	0.386329	0.988918	61.3227	-0.0581353	0.235785	0.805248	0.99989	61.3227	-0.182279	0.237809	0.443382	0.986519
AT1G01715	AT1G01715		266333	1	11	5	2	7	31	17	20	25	16	8	9	8	7	5	30	15	18	28	25	61	61	42	55	18	13.9037	-0.443567	0.237301	0.0615924	0.831464	13.9037	0.0996125	0.237643	0.675093	0.99989	13.9037	0.410982	0.23586	0.0814244	NA
AT1G01720	NAC002	NAC domain-containing protein 2 [Source:UniProtKB/Swiss-Prot;Acc:Q39013]	267993	1	124	192	109	150	238	277	240	250	171	143	238	243	225	170	185	259	204	178	624	661	641	580	665	425	195.792	-0.164712	0.214469	0.442487	0.995142	195.792	-0.0434842	0.214645	0.839458	0.99989	195.792	0.31803	0.215365	0.139756	0.89462
AT1G01725	AT1G01725		269792	1	43	31	17	34	27	25	33	40	48	34	49	55	23	62	43	45	23	46	138	121	114	128	86	91	37.1375	0.0513991	0.249441	0.836746	0.999828	37.1375	-0.226578	0.249513	0.363835	0.99989	37.1375	-0.0995978	0.249968	0.690304	NA
AT1G01730	AT1G01730		270797	1	152	92	86	128	137	126	131	174	135	141	133	157	127	135	183	109	195	182	431	440	486	445	391	330	136.731	-0.0893503	0.196026	0.648528	0.999828	136.731	-0.126478	0.195639	0.517965	0.99989	136.731	0.0927291	0.19806	0.639651	0.991918
AT1G01740	BSK4	Serine/threonine-protein kinase BSK4 [Source:UniProtKB/Swiss-Prot;Acc:F4HU55]	272111	1	15	3	7	2	3	5	3	2	7	0	9	31	6	0	11	1	24	12	40	12	37	17	10	25	7.06135	0.232243	0.183334	0.205236	0.946078	7.06135	0.134068	0.183154	0.464172	0.99989	7.06135	-0.187189	0.182003	0.303718	NA
AT1G01750	ADF11	actin depolymerizing factor 11 [Source:TAIR;Acc:AT1G01750]	275188	1	101	138	105	108	408	154	61	66	7	59	107	119	182	64	78	69	47	98	285	134	214	324	670	344	106.955	0.272575	0.242693	0.261384	0.966256	106.955	-0.278851	0.242774	0.250719	0.99989	106.955	0.308191	0.242936	0.20458	0.938519
AT1G01760	AT1G01760		276266	1	5	6	8	10	0	0	12	2	5	0	14	15	10	20	15	0	5	0	29	19	5	45	10	19	7.18494	0.0451214	0.170822	0.79167	0.999828	7.18494	-0.398074	0.170627	0.0196477	0.821663	7.18494	-0.0921692	0.16964	0.586908	NA
AT1G01770	AT1G01770		278600	1	38	29	18	25	27	19	23	16	31	27	17	23	26	48	20	13	62	27	67	70	102	94	71	85	26.7074	-0.0535417	0.250329	0.830636	0.999828	26.7074	-0.106342	0.250491	0.671177	0.99989	26.7074	-0.186029	0.250314	0.45737	NA
AT1G01780	PLIM2B	LIM domain-containing protein PLIM2b [Source:UniProtKB/Swiss-Prot;Acc:Q1ECF5]	282761	1	65	67	71	59	84	77	31	66	56	42	73	71	61	39	65	62	107	69	186	153	238	165	220	203	63.0083	0.135387	0.223445	0.544576	0.999828	63.0083	0.197678	0.222123	0.373494	0.99989	63.0083	-0.0500522	0.221682	0.82137	0.994543
AT1G01790	KEA1	K(+) efflux antiporter 1, chloroplastic [Source:UniProtKB/Swiss-Prot;Acc:Q9ZTZ7]	284350	1	285	209	286	220	251	258	291	274	346	211	309	222	238	212	187	189	385	344	742	911	918	637	729	780	255.518	-0.332288	0.1719	0.0532329	0.811669	255.518	0.211235	0.172625	0.221079	0.99989	255.518	-0.216431	0.172664	0.210031	0.94401
AT1G01800	AT1G01800		293246	1	421	328	386	382	493	487	403	470	497	425	468	511	461	440	403	421	463	541	1404	1370	1425	1304	1362	1135	434.836	-0.0457354	0.124088	0.712446	0.999828	434.836	-0.113025	0.124245	0.362983	0.99989	434.836	0.0920954	0.125226	0.462074	0.989479
AT1G01810	AT1G01810		295207	1	9	9	16	24	1	13	16	13	42	13	15	2	18	13	7	14	14	3	30	71	31	38	38	34	13.5638	-0.327781	0.217894	0.1325	0.913931	13.5638	-0.109359	0.217095	0.614445	0.99989	13.5638	0.0324667	0.216754	0.880934	NA
AT1G01820	PEX11C	Peroxisomal membrane protein 11C [Source:UniProtKB/Swiss-Prot;Acc:Q9LQ73]	296001	1	277	202	188	210	254	277	226	257	273	226	312	316	295	251	281	253	345	407	854	756	1005	827	741	667	261.706	0.0711682	0.143747	0.620535	0.999828	261.706	0.0176318	0.142458	0.901499	0.99989	261.706	-0.00349485	0.145481	0.980835	0.997403
AT1G01830	AT1G01830		298451	1	70	31	66	57	28	49	73	46	39	67	89	54	91	42	36	49	52	78	210	158	179	169	134	167	55.7304	0.172498	0.248109	0.486897	0.999828	55.7304	-0.0830502	0.24824	0.73796	0.99989	55.7304	-0.220492	0.248491	0.374904	0.985392
AT1G01840	AT1G01840		303537	1	4	3	9	9	0	21	13	11	6	17	4	0	1	2	2	6	1	12	21	30	19	5	30	16	6.81406	-0.0798009	0.178555	0.654928	0.999828	6.81406	0.138154	0.1772	0.435596	0.99989	6.81406	0.128068	0.177388	0.470315	NA
AT1G01860	PFC1	rRNA adenine N(6)-methyltransferase [Source:UniProtKB/TrEMBL;Acc:A0A178WMV6]	304133	1	28	23	33	17	17	39	26	19	8	17	31	5	26	16	26	9	67	25	53	53	101	68	73	84	23.4615	-0.0349358	0.242123	0.885272	0.999828	23.4615	0.095172	0.242589	0.694823	0.99989	23.4615	-0.149227	0.242361	0.538079	NA
AT1G01870	AT1G01870		306384	1	0	0	0	0	0	0	0	0	0	0	0	0	0	0	0	0	0	0	0	0	0	0	0	0	0	NA	NA	NA	NA	0	NA	NA	NA	NA	0	NA	NA	NA	NA
AT1G01880	GEN1	Flap endonuclease GEN-like 1 [Source:UniProtKB/Swiss-Prot;Acc:Q9LPD2]	306467	1	10	0	10	15	9	6	14	12	4	4	0	12	1	9	8	8	12	18	16	30	38	18	30	20	8.28378	-0.190512	0.199043	0.338496	0.978581	8.28378	0.153079	0.198977	0.441698	0.99989	8.28378	0.11357	0.198211	0.566662	NA
AT1G01890	AT1G01890		309275	1	0	0	0	1	0	0	0	0	0	0	0	0	0	0	0	0	0	0	0	0	0	0	1	0	0.0681516	-0.000781208	0.0473248	0.98683	NA	0.0681516	-0.00221039	0.0473248	0.962747	NA	0.0681516	0.00718834	0.0473248	0.879271	NA
AT1G01900	SBTI1.1	SBTI1.1 [Source:UniProtKB/TrEMBL;Acc:A0A178W900]	310169	1	15	22	31	12	36	49	31	29	29	23	37	42	9	14	26	5	37	47	102	89	89	49	97	68	26.1629	0.0313291	0.248319	0.899601	0.999828	26.1629	0.194438	0.247779	0.432616	0.99989	26.1629	0.112063	0.247926	0.651268	NA
AT1G01910	AT1G01910		313101	1	394	204	311	247	466	313	334	386	448	294	421	391	310	318	340	319	478	360	1106	1168	1157	968	1026	909	340.883	-0.151429	0.157691	0.336909	0.978581	340.883	-0.00472695	0.158182	0.97616	0.99989	340.883	0.00726086	0.159042	0.963586	0.994667
AT1G01920	AT1G01920		315983	1	32	27	22	33	45	22	18	8	32	19	36	55	11	23	54	32	51	35	110	58	118	88	100	81	29.9022	0.337255	0.249932	0.177213	0.936152	29.9022	0.0675635	0.250091	0.78704	0.99989	29.9022	0.0699478	0.249936	0.779583	NA
AT1G01930	AT1G01930		319769	1	56	38	43	66	56	73	45	65	78	50	75	73	72	49	64	59	66	64	198	188	189	185	195	137	59.1604	-0.00857722	0.217434	0.968534	0.999938	59.1604	-0.156039	0.217785	0.473695	0.99989	59.1604	0.277292	0.219668	0.206833	0.939785
AT1G01940	CYP18-1	Peptidyl-prolyl cis-trans isomerase CYP18-1 [Source:UniProtKB/Swiss-Prot;Acc:Q9LPC7]	322886	1	103	41	60	78	83	68	70	109	130	74	91	69	84	51	82	77	87	103	234	309	267	217	229	204	78.8	-0.338604	0.220795	0.125136	0.908885	78.8	0.0407701	0.221676	0.854078	0.99989	78.8	0.0422296	0.222748	0.849634	0.994543
AT1G01950	ARK2	Kinesin-like protein [Source:UniProtKB/TrEMBL;Acc:F4HU83]	325316	1	67	65	89	62	106	82	64	51	84	69	98	102	66	81	81	90	117	118	269	199	325	228	250	221	80.6415	0.255419	0.208508	0.22058	0.955376	80.6415	0.196124	0.206865	0.343091	0.99989	80.6415	-0.0117872	0.208667	0.954953	0.994667
AT1G01960	BIG3	Brefeldin A-inhibited guanine nucleotide-exchange protein 3 [Source:UniProtKB/Swiss-Prot;Acc:Q9LPC5]	330588	1	400	280	353	305	480	401	361	327	384	361	432	468	330	312	383	299	575	486	1261	1072	1360	1025	1186	1033	373.975	0.121486	0.147064	0.408763	0.99076	373.975	0.114392	0.147081	0.436719	0.99989	373.975	0.025466	0.147618	0.863034	0.994543
AT1G01970	AT1G01970		338241	1	76	37	80	85	114	91	84	68	141	103	118	186	133	97	69	100	146	134	407	293	380	299	290	193	99.1245	0.279052	0.218815	0.202207	0.944939	99.1245	0.0718234	0.21899	0.74293	0.99989	99.1245	0.316143	0.221542	0.153576	0.905999
AT1G01980	SEC1A	Berberine bridge enzyme-like 1 [Source:UniProtKB/Swiss-Prot;Acc:Q9LPC3]	340108	1	0	0	0	0	0	0	0	0	0	0	0	0	0	0	0	0	0	10	0	0	10	0	0	0	0.45793	-9.50479e-05	0.0474757	0.998403	NA	0.45793	0.0717479	0.0474756	0.130722	0.99989	0.45793	-0.000929774	0.0473747	0.984342	NA
AT1G01990	AT1G01990		342918	1	161	231	161	188	237	301	197	213	235	228	303	283	274	273	239	205	276	319	814	645	800	786	726	553	234.91	0.20739	0.178083	0.244194	0.964134	234.91	-0.204165	0.177478	0.249991	0.99989	234.91	0.162616	0.1792	0.364166	0.984795
AT1G02000	GAE2	UDP-glucuronate 4-epimerase 2 [Source:UniProtKB/Swiss-Prot;Acc:Q9LPC1]	345516	1	56	23	58	41	84	46	51	69	63	73	64	112	80	51	66	35	104	67	249	183	206	197	171	137	60.7789	0.238083	0.236051	0.313162	0.974751	60.7789	-0.150353	0.236425	0.524813	0.99989	60.7789	0.0960219	0.237952	0.686555	0.992788
AT1G02010	SEC1A	secretory 1A [Source:TAIR;Acc:AT1G02010]	347613	1	29	18	12	9	10	40	10	26	25	37	6	11	14	30	25	40	9	9	54	61	58	69	59	59	20.2153	-0.0258015	0.229445	0.910465	0.999828	20.2153	-0.117512	0.2295	0.608626	0.99989	20.2153	-0.0505525	0.228939	0.825239	NA
AT1G02020	AT1G02020		352612	1	105	56	101	84	100	75	123	94	124	88	109	100	98	47	96	81	136	114	297	341	331	241	259	262	93.6415	-0.22631	0.21555	0.293755	0.969166	93.6415	0.149967	0.216646	0.488798	0.99989	93.6415	-0.114637	0.217358	0.597908	0.991918
AT1G02030	ZAT1	Zinc finger protein ZAT1 [Source:UniProtKB/Swiss-Prot;Acc:Q39092]	355124	1	14	0	1	3	2	0	5	4	6	4	0	9	3	0	0	5	0	2	13	15	7	3	5	15	3.10167	-0.0365767	0.139605	0.793321	0.999828	3.10167	0.0535042	0.138547	0.699362	0.99989	3.10167	-0.12296	0.13825	0.373787	NA
AT1G02040	AT1G02040		357906	1	0	0	0	0	0	1	0	0	0	0	0	0	0	0	0	0	6	0	0	0	6	0	1	0	0.317478	-0.000781208	0.0473248	0.98683	NA	0.317478	0.0492194	0.0473286	0.298362	0.99989	0.317478	0.00718834	0.0473248	0.879271	NA
AT1G02050	PKSA	Type III polyketide synthase A [Source:UniProtKB/Swiss-Prot;Acc:O23674]	359117	1	26	27	18	4	14	20	10	20	12	19	25	22	30	5	29	18	26	15	66	42	59	64	38	71	18.502	0.228286	0.247216	0.355785	0.981581	18.502	-0.147438	0.247406	0.55122	0.99989	18.502	-0.463984	0.24688	0.0601909	NA
AT1G02060	AT1G02060		360918	1	3	3	1	2	6	16	21	8	1	13	4	13	6	0	4	5	13	4	30	30	22	10	24	7	6.5967	-0.0361877	0.193731	0.851822	0.999828	6.5967	0.125138	0.191807	0.514133	0.99989	6.5967	0.20891	0.190871	0.273732	NA
AT1G02065	SPL8	Squamosa promoter-binding-like protein 8 [Source:UniProtKB/Swiss-Prot;Acc:Q8GXL3]	365165	1	13	1	0	7	4	8	11	7	17	19	8	0	8	5	9	10	12	5	27	35	27	22	19	14	7.88387	-0.0663787	0.195275	0.733914	0.999828	7.88387	0.0138078	0.194448	0.943389	0.99989	7.88387	0.0637281	0.193051	0.741316	NA
AT1G02067	AT1G02067		366945	1	0	0	0	0	0	0	0	0	0	0	0	0	0	0	0	0	0	0	0	0	0	0	0	0	0	NA	NA	NA	NA	0	NA	NA	NA	NA	0	NA	NA	NA	NA
AT1G02070	AT1G02070		370195	1	2	0	0	1	0	3	0	0	0	0	2	0	0	0	0	1	0	5	2	0	6	0	4	2	0.713772	0.0255524	0.0725756	0.724779	NA	0.713772	0.0747619	0.0724389	0.30204	0.99989	0.713772	0.0288376	0.0720047	0.688791	NA
AT1G02080	AT1G02080		373335	1	494	285	334	356	408	400	327	414	406	329	470	458	401	336	296	339	380	491	1257	1147	1210	1033	1164	1113	375.097	0.03337	0.146061	0.819284	0.999828	375.097	-0.0189125	0.146606	0.897356	0.99989	375.097	-0.0632176	0.146566	0.666233	0.99222
AT1G02090	CSN7	COP9 signalosome complex subunit 7 [Source:UniProtKB/Swiss-Prot;Acc:Q94JU3]	387277	1	137	104	128	112	124	117	108	119	136	132	175	224	139	108	117	87	124	98	531	363	309	364	353	369	124.198	0.383032	0.173707	0.0274504	0.703261	124.198	-0.414923	0.177342	0.0193005	0.820707	124.198	-0.185048	0.176414	0.294204	0.977603
AT1G02100	LCMT1	Leucine carboxyl methyltransferase 1 homolog [Source:UniProtKB/Swiss-Prot;Acc:Q8VY08]	389812	1	165	116	167	147	262	248	143	160	184	142	178	183	132	133	148	144	208	248	503	487	600	413	657	448	167.271	-0.0377075	0.168654	0.823085	0.999828	167.271	0.232486	0.168825	0.168486	0.99989	167.271	0.322532	0.168058	0.054963	0.805407
AT1G02110	AT1G02110		392831	1	78	79	113	58	68	113	103	72	137	57	57	114	58	75	54	70	110	151	228	312	331	187	239	270	84.7082	-0.393595	0.23189	0.0896336	0.869539	84.7082	0.366933	0.232332	0.114257	0.99989	84.7082	-0.252003	0.232279	0.277961	0.975029
AT1G02120	VAD1	Protein VASCULAR ASSOCIATED DEATH 1, chloroplastic [Source:UniProtKB/Swiss-Prot;Acc:F4HVW5]	395689	1	285	163	154	156	251	202	137	158	194	141	169	180	193	176	143	160	315	247	490	489	722	512	609	602	184.558	-0.0694782	0.177757	0.695901	0.999828	184.558	0.188854	0.1759	0.282983	0.99989	184.558	-0.118402	0.176029	0.501184	0.989479
AT1G02130	RABD2A	Ras-related protein RABD2a [Source:UniProtKB/Swiss-Prot;Acc:P28188]	399983	1	317	282	397	288	465	392	320	386	334	312	431	464	275	316	281	276	342	343	1207	1040	961	872	1145	996	337.896	0.0989666	0.149214	0.507169	0.999828	337.896	-0.1064	0.150809	0.480481	0.99989	337.896	0.0112129	0.149693	0.940289	0.994619
AT1G02140	MEE63	MEE63 [Source:UniProtKB/TrEMBL;Acc:A0A178WA48]	403100	1	521	445	535	483	535	632	541	595	695	515	560	642	538	399	443	577	733	683	1717	1831	1993	1380	1650	1501	546.043	-0.165128	0.129547	0.202431	0.944939	546.043	0.26377	0.130098	0.0426141	0.947789	546.043	-0.0234172	0.130391	0.857473	0.994543
AT1G02145	ALG12	Dol-P-Man:Man(7)GlcNAc(2)-PP-Dol alpha-1,6-mannosyltransferase [Source:UniProtKB/Swiss-Prot;Acc:A8MR93]	404600	1	46	40	39	28	30	64	34	57	33	51	86	64	55	63	49	42	82	63	201	124	187	167	122	125	49.8264	0.398577	0.236982	0.0925897	0.873557	49.8264	-0.0786653	0.236443	0.739358	0.99989	49.8264	-0.135211	0.238638	0.570992	0.989786
AT1G02150	AT1G02150		408622	1	293	180	226	227	187	268	194	223	309	246	297	325	222	160	235	189	354	182	868	726	725	617	682	699	233.788	0.145218	0.192583	0.450816	0.995142	233.788	-0.025122	0.193521	0.896713	0.99989	233.788	-0.128297	0.193397	0.507085	0.989479
AT1G02160	AT1G02160		410744	1	218	187	153	139	207	201	169	226	263	166	291	324	198	206	164	211	291	220	781	658	722	568	547	558	205.91	0.121964	0.169011	0.470518	0.996224	205.91	0.0794866	0.169954	0.640002	0.99989	205.91	-0.177471	0.17155	0.300894	0.977695
AT1G02170	AMC1	MCP1b [Source:UniProtKB/TrEMBL;Acc:A0A178W8H4]	411664	1	213	134	221	211	230	341	236	289	259	247	254	326	173	179	196	243	247	361	827	784	851	548	782	568	235.134	-0.0120373	0.17994	0.946665	0.999938	235.134	0.3207	0.181187	0.0767283	0.99989	235.134	0.259764	0.181474	0.152312	0.905999
AT1G02180	AT1G02180		413522	1	17	7	19	28	15	21	3	22	18	23	33	17	29	14	34	13	23	30	73	43	66	77	64	43	19.8588	0.291237	0.246867	0.238108	0.964012	19.8588	-0.216158	0.247204	0.381893	0.99989	19.8588	0.195952	0.246462	0.426579	NA
AT1G02190	AT1G02190		415074	1	0	0	1	0	0	6	0	2	0	0	0	0	0	0	0	3	0	2	0	2	5	0	6	1	0.745939	-0.0233163	0.0681859	0.732387	NA	0.745939	0.0588314	0.0680553	0.387333	0.99989	0.745939	0.0538483	0.0677217	0.426531	NA
AT1G02205	CER1	Fatty acid hydroxylase superfamily [Source:TAIR;Acc:AT1G02205]	418416	1	28	16	28	30	24	39	8	42	39	36	29	55	31	21	47	21	29	17	120	89	67	99	93	72	29.2245	0.200113	0.25076	0.424856	0.995142	29.2245	-0.394444	0.25078	0.115748	0.99989	29.2245	0.11896	0.250772	0.635233	NA
AT1G02210	AT1G02210		427548	1	0	0	0	0	0	0	0	0	0	0	0	0	0	0	0	0	0	0	0	0	0	0	0	0	0	NA	NA	NA	NA	0	NA	NA	NA	NA	0	NA	NA	NA	NA
AT1G02220	NAC003	NAC domain-containing protein 3 [Source:UniProtKB/Swiss-Prot;Acc:Q5PP28]	428650	1	8	12	13	11	6	14	0	10	2	0	2	10	6	4	21	7	6	14	12	12	27	31	31	33	8.14253	-0.0204111	0.201399	0.919276	0.999828	8.14253	-0.106034	0.202764	0.601015	0.99989	8.14253	-0.0623151	0.20242	0.758196	NA
AT1G02230	NAC004	NAC domain-containing protein 4 [Source:UniProtKB/Swiss-Prot;Acc:O81913]	434965	1	2	0	0	3	0	0	1	0	0	4	0	0	0	0	1	0	0	1	4	1	1	1	3	2	0.720897	0.0443842	0.0713256	0.53376	NA	0.720897	-0.00386518	0.071025	0.956601	0.99989	0.720897	0.0218643	0.0706739	0.757041	NA
AT1G02250	NAC005	NAC domain-containing protein 5 [Source:UniProtKB/Swiss-Prot;Acc:O81914]	437860	1	0	0	0	0	0	0	0	0	2	0	0	0	0	0	0	0	0	0	0	2	0	0	0	0	0.097912	-0.0180618	0.0473248	0.702717	NA	0.097912	-0.00221039	0.0473248	0.962747	NA	0.097912	-0.00145195	0.0473248	0.975524	NA
AT1G02260	AT1G02260		440200	1	43	26	11	29	30	53	9	45	42	17	22	22	51	37	21	34	73	27	61	96	134	109	112	80	31.7177	-0.293831	0.250225	0.240288	0.964134	31.7177	0.0216348	0.25044	0.931159	0.99989	31.7177	0.16688	0.250257	0.504877	NA
AT1G02270	AT1G02270		443118	1	82	44	64	69	46	76	84	89	119	54	80	106	62	51	63	70	77	117	240	292	264	176	191	190	72.8092	-0.292896	0.221525	0.18611	0.937807	72.8092	0.23799	0.223137	0.28617	0.99989	72.8092	-0.07388	0.224216	0.741775	0.994543
AT1G02280	TOC33	Translocase of chloroplast 33, chloroplastic [Source:UniProtKB/Swiss-Prot;Acc:O23680]	448423	1	198	175	192	198	207	223	253	279	313	191	341	302	277	236	274	262	457	278	834	845	997	787	628	565	250.667	-0.110636	0.168529	0.511515	0.999828	250.667	0.0680668	0.168194	0.685705	0.99989	250.667	-0.0032973	0.171456	0.984657	0.997988
AT1G02290	AT1G02290		450461	1	39	19	24	21	19	19	32	46	39	18	48	34	24	38	32	34	33	55	100	117	122	94	59	82	30.9174	-0.204299	0.246657	0.407518	0.99076	30.9174	0.0687929	0.246726	0.78038	0.99989	30.9174	-0.319657	0.248188	0.197759	NA
AT1G02300	CATHB1	Cathepsin B-like protease 1 [Source:UniProtKB/Swiss-Prot;Acc:F4HVZ1]	453107	1	23	17	35	30	17	28	23	26	35	18	26	21	44	28	54	37	65	64	65	84	166	126	75	75	32.011	-0.240722	0.248149	0.33201	0.978581	32.011	0.0856664	0.246399	0.728086	0.99989	32.011	-0.068644	0.248323	0.782218	NA
AT1G02305	CATHB2	Cathepsin B-like protease 2 [Source:UniProtKB/Swiss-Prot;Acc:Q93VC9]	455688	1	302	309	223	281	255	396	214	206	272	226	420	401	328	288	242	321	373	454	1047	692	1148	858	932	834	298.465	0.402475	0.18286	0.0277358	0.704443	298.465	0.143802	0.182019	0.429504	0.99989	298.465	0.000230832	0.182631	0.998992	0.999645
AT1G02310	MAN1	MAN1 [Source:UniProtKB/TrEMBL;Acc:A0A178WL81]	458133	1	0	0	0	0	0	15	0	3	4	0	0	0	4	0	0	0	0	5	0	7	5	4	15	0	1.56989	-0.0188503	0.0490344	0.70066	NA	1.56989	0.000615587	0.0490041	0.989977	0.99989	1.56989	0.0411055	0.0489411	0.400966	NA
AT1G02320	AT1G02320		461828	1	0	0	0	0	0	0	0	0	0	0	0	0	0	0	0	0	0	0	0	0	0	0	0	0	0	NA	NA	NA	NA	0	NA	NA	NA	NA	0	NA	NA	NA	NA
AT1G02330	CSU2	CONTAINS InterPro DOMAIN/s: Hepatocellular carcinoma-associated antigen 59 (InterPro:IPR010756); Ha. [Source:TAIR;Acc:AT1G02330]	461946	1	114	73	133	71	138	114	100	138	142	127	116	64	123	106	105	130	132	201	307	380	463	334	323	320	115.408	-0.24555	0.220241	0.264886	0.966256	115.408	0.166327	0.219713	0.449037	0.99989	115.408	-0.128064	0.220953	0.562187	0.989786
AT1G02335	GL22	Germin-like protein subfamily 2 member 2 [Source:UniProtKB/Swiss-Prot;Acc:Q9FZ27]	463754	1	47	45	38	78	87	81	17	51	17	66	50	121	69	69	72	61	55	113	237	85	229	210	246	130	61.4658	0.802149	0.243696	0.000996186	0.148774	61.4658	-0.0848141	0.242427	0.726448	0.99989	61.4658	0.479048	0.243187	0.0488524	0.798395
AT1G02340	HFR1	Transcription factor HFR1 [Source:UniProtKB/Swiss-Prot;Acc:Q9FE22]	465616	1	12	11	7	6	9	37	12	24	5	4	1	1	24	21	15	23	4	16	6	41	43	60	52	30	12.9252	-0.450793	0.223938	0.044112	0.772721	12.9252	-0.209586	0.225682	0.353056	0.99989	12.9252	0.171548	0.224397	0.444577	NA
AT1G02350	AT1G02350		469818	1	0	0	0	0	0	0	0	3	2	14	5	0	0	7	1	0	0	6	19	5	6	8	0	0	2.11056	0.148201	0.104236	0.155088	0.923356	2.11056	-0.0405413	0.103832	0.696204	0.99989	2.11056	-0.000995568	0.103008	0.992289	NA
AT1G02360	AT1G02360		471883	1	299	274	188	299	362	378	193	369	231	266	410	296	389	282	252	328	190	468	972	793	986	923	1039	761	297.9	0.164551	0.212547	0.438821	0.995142	297.9	-0.0940933	0.212329	0.657658	0.99989	297.9	0.218506	0.212617	0.304094	0.977807
AT1G02370	AT1G02370		474373	1	52	30	43	47	64	38	26	33	45	51	47	79	29	33	42	23	47	42	177	104	112	104	149	125	41.5953	0.453518	0.236942	0.0556145	0.819192	41.5953	-0.116277	0.238466	0.62583	0.99989	41.5953	0.074121	0.237224	0.754697	NA
AT1G02380	AT1G02380		476945	1	41	27	30	14	49	34	33	54	23	27	25	17	37	5	30	30	25	57	69	110	112	72	97	98	30.1099	-0.324126	0.24989	0.194607	0.943384	30.1099	0.18602	0.249837	0.456535	0.99989	30.1099	-0.108623	0.249835	0.663722	NA
AT1G02390	GPAT2	Probable glycerol-3-phosphate acyltransferase 2 [Source:UniProtKB/Swiss-Prot;Acc:Q9FZ22]	480650	1	6	4	15	0	15	8	5	3	0	7	14	0	10	3	1	1	8	7	21	8	16	14	23	25	5.75062	0.137648	0.171856	0.42316	0.995142	5.75062	-0.0120204	0.171517	0.944128	0.99989	5.75062	-0.0736634	0.171525	0.667587	NA
AT1G02400	GA2OX6	Gibberellin 2-beta-dioxygenase 6 [Source:UniProtKB/Swiss-Prot;Acc:Q9FZ21]	486800	1	38	26	75	59	62	103	50	62	45	70	129	124	79	48	53	40	81	93	323	157	214	180	224	139	65.831	0.608046	0.238247	0.0107057	0.508544	65.831	-0.0170273	0.238784	0.943152	0.99989	65.831	0.334237	0.23935	0.162583	0.913506
AT1G02405	AT1G02405		489874	1	3	5	7	1	3	4	13	9	24	9	19	8	3	0	1	1	0	2	36	46	3	4	8	15	5.97728	-0.156163	0.21173	0.460784	0.995142	5.97728	-0.0489303	0.203976	0.810421	0.99989	5.97728	-0.196176	0.20515	0.338943	NA
AT1G02410	COX11	Cytochrome c oxidase assembly protein COX11, mitochondrial [Source:UniProtKB/Swiss-Prot;Acc:Q8GWR0]	490860	1	56	30	49	44	38	65	29	55	30	21	33	26	57	41	50	39	50	57	80	114	146	148	147	135	42.1674	-0.362667	0.240127	0.130964	0.913931	42.1674	-0.182178	0.237709	0.443444	0.99989	42.1674	-0.00615772	0.238216	0.979378	NA
AT1G02420	AT1G02420		493639	1	0	0	0	4	2	0	0	0	0	0	1	0	0	2	2	0	0	3	1	0	3	4	6	0	0.797058	0.0128035	0.0757994	0.865865	NA	0.797058	-0.0260381	0.0757465	0.731032	0.99989	0.797058	0.0915682	0.0752319	0.223549	NA
AT1G02430	ATARFD1B	ADP-ribosylation factor D1B [Source:UniProtKB/TrEMBL;Acc:F4HXI4]	495050	1	0	0	0	0	0	0	0	0	0	0	0	0	0	0	0	0	0	0	0	0	0	0	0	0	0	NA	NA	NA	NA	0	NA	NA	NA	NA	0	NA	NA	NA	NA
AT1G02440	ATARFD1A	ADP-ribosylation factor D1A [Source:UniProtKB/TrEMBL;Acc:F4HXI5]	496372	1	1	0	0	0	1	0	0	7	6	0	0	6	0	3	0	0	0	0	6	13	0	3	1	1	1.20065	-0.0797113	0.0857033	0.352327	NA	1.20065	-0.0421418	0.0851872	0.620814	0.99989	1.20065	-0.00182207	0.0846788	0.982833	NA
AT1G02450	NIMIN-1	NIMIN1 [Source:UniProtKB/TrEMBL;Acc:A0A178WC43]	497917	1	1	0	0	0	0	0	0	0	0	0	4	0	0	0	0	0	2	0	4	0	2	0	0	1	0.332928	0.0338374	0.0473305	0.47466	NA	0.332928	0.0150702	0.0473248	0.75015	0.99989	0.332928	-0.0100922	0.0473248	0.831128	NA
AT1G02460	AT1G02460		504463	1	26	7	18	2	29	3	10	10	4	1	0	13	19	13	8	2	14	19	14	24	35	40	34	51	10.5563	-0.138649	0.202857	0.494302	0.999828	10.5563	-0.115589	0.2036	0.57022	0.99989	10.5563	-0.204851	0.203271	0.313563	NA
AT1G02470	AT1G02470		511765	1	2	0	0	0	8	0	0	5	0	0	8	0	3	12	0	1	4	0	8	5	5	15	8	2	2.26959	0.0223073	0.103483	0.829327	0.999828	2.26959	-0.109668	0.103433	0.28902	0.99989	2.26959	0.0483882	0.102786	0.637809	NA
AT1G02475	AT1G02475		513699	1	274	175	177	189	248	240	174	274	319	254	272	246	217	220	243	209	377	284	772	767	870	680	677	626	236.714	-0.0375319	0.170891	0.826163	0.999828	236.714	0.0692628	0.171002	0.685447	0.99989	236.714	-0.032458	0.172474	0.850727	0.994543
AT1G02480	AT1G02480		515494	1	0	0	0	0	0	0	0	0	0	0	0	0	0	0	0	0	0	0	0	0	0	0	0	0	0	NA	NA	NA	NA	0	NA	NA	NA	NA	0	NA	NA	NA	NA
AT1G02490	AT1G02490		516569	1	3	0	0	0	0	0	0	0	1	0	6	0	0	10	0	1	0	0	6	1	1	10	0	3	1.17615	0.0169775	0.0487714	0.727763	NA	1.17615	-0.039171	0.0487396	0.421583	0.99989	1.17615	-0.0115241	0.0486362	0.8127	NA
AT1G02500	SAM1	S-adenosylmethionine synthase [Source:UniProtKB/TrEMBL;Acc:A0A178WES1]	518091	1	1720	1504	1799	1442	2284	2111	1811	1877	1776	1634	1961	2335	2110	1674	1573	1489	1897	2455	5930	5464	5841	5357	5837	5023	1813.25	0.00987243	0.125799	0.937448	0.999938	1813.25	-0.123354	0.12585	0.327003	0.99989	1813.25	0.0263256	0.125942	0.834426	0.994543
AT1G02510	TPK4	TPK4 [Source:UniProtKB/TrEMBL;Acc:A0A178W803]	520498	1	0	0	0	0	0	0	0	0	0	0	0	0	0	0	0	0	0	0	0	0	0	0	0	0	0	NA	NA	NA	NA	0	NA	NA	NA	NA	0	NA	NA	NA	NA
AT1G02520	ABCB11	ABC transporter B family member 11 [Source:UniProtKB/Swiss-Prot;Acc:Q9FWX7]	523536	1	44	53	35	55	58	108	42	46	17	38	33	54	78	69	37	42	32	38	125	105	112	184	221	132	48.7473	0.0686802	0.247806	0.781663	0.999828	48.7473	-0.540141	0.247431	0.0290364	0.865526	48.7473	0.341505	0.247254	0.16722	0.920904
AT1G02530	ABCB12	PGP12 [Source:UniProtKB/TrEMBL;Acc:A0A178WBY9]	529679	1	0	0	0	0	0	4	0	0	0	0	0	0	0	0	0	0	0	0	0	0	0	0	4	0	0.206643	-0.000781208	0.0473248	0.98683	NA	0.206643	-0.00221039	0.0473248	0.962747	NA	0.206643	0.0331092	0.0473248	0.484167	NA
AT1G02540	AT1G02540		534827	1	0	0	0	0	0	0	0	0	0	0	0	0	0	0	0	0	0	0	0	0	0	0	0	0	0	NA	NA	NA	NA	0	NA	NA	NA	NA	0	NA	NA	NA	NA
AT1G02550	AT1G02550		536483	1	0	0	0	0	0	0	0	0	0	0	0	0	0	0	0	0	0	0	0	0	0	0	0	0	0	NA	NA	NA	NA	0	NA	NA	NA	NA	0	NA	NA	NA	NA
AT1G02560	CLPP5	ATP-dependent Clp protease proteolytic subunit [Source:UniProtKB/TrEMBL;Acc:A0A178WMF0]	537740	1	814	753	996	773	882	1024	1208	1249	1469	1039	1398	1486	1023	880	1067	1049	1434	1069	3923	3926	3552	2970	2679	2563	1060.26	-0.0937134	0.137105	0.494282	0.999828	1060.26	0.00713202	0.137639	0.958675	0.99989	1060.26	-0.096883	0.138369	0.483815	0.989479
AT1G02570	AT1G02570		541236	1	2	0	1	3	26	0	0	7	0	1	6	17	6	0	0	5	1	14	24	7	20	6	29	3	4.37097	0.128633	0.140334	0.359341	0.982852	4.37097	0.11402	0.139999	0.415394	0.99989	4.37097	0.216309	0.139527	0.121069	NA
AT1G02575	AT1G02575		543011	1	0	0	0	0	4	7	0	0	0	0	0	6	0	0	9	4	0	4	6	0	8	9	11	0	1.77658	0.0487341	0.0930732	0.60055	NA	1.77658	-0.0196448	0.0930895	0.832863	0.99989	1.77658	0.0977595	0.0925515	0.290845	NA
AT1G02580	MEA	Histone-lysine N-methyltransferase MEDEA [Source:UniProtKB/Swiss-Prot;Acc:O65312]	544733	1	1	0	0	0	0	7	0	0	0	4	1	0	7	4	0	1	0	0	5	0	1	11	7	1	1.39428	0.0680879	0.094059	0.469136	NA	1.39428	-0.129039	0.0940198	0.169919	0.99989	1.39428	0.071803	0.0933318	0.441697	NA
AT1G02590	AT1G02590		552138	1	0	0	0	0	0	0	0	0	0	0	0	0	0	0	0	0	0	0	0	0	0	0	0	0	0	NA	NA	NA	NA	0	NA	NA	NA	NA	0	NA	NA	NA	NA
AT1G02600	AT1G02600		552640	1	0	0	0	0	0	0	0	0	0	0	0	0	0	0	0	0	0	0	0	0	0	0	0	0	0	NA	NA	NA	NA	0	NA	NA	NA	NA	0	NA	NA	NA	NA
AT1G02610	AT1G02610		553019	1	57	30	34	84	41	79	59	51	108	32	59	29	64	66	39	58	85	59	120	218	202	169	204	121	56.4091	-0.552246	0.245251	0.0243375	0.674258	56.4091	0.00221986	0.244992	0.992771	0.99989	56.4091	0.407255	0.245503	0.0971438	0.857459
AT1G02620	AT1G02620		557092	1	0	5	1	0	4	0	0	0	0	0	4	3	0	5	4	6	1	2	7	0	9	9	4	6	1.97003	0.0925954	0.118908	0.436149	NA	1.97003	-0.0141521	0.119159	0.905461	0.99989	1.97003	-0.0555834	0.118039	0.637719	NA
AT1G02630	ETN8	Equilibrative nucleotide transporter 8 [Source:UniProtKB/Swiss-Prot;Acc:Q84XI3]	560610	1	1	0	0	0	0	0	1	0	0	0	0	0	1	0	0	0	0	0	0	1	0	1	0	1	0.168652	-0.0094215	0.0473248	0.842199	NA	0.168652	-0.0108507	0.0473248	0.818651	NA	0.168652	-0.0100922	0.0473248	0.831128	NA
AT1G02640	BXL2	Probable beta-D-xylosidase 2 [Source:UniProtKB/Swiss-Prot;Acc:Q94KD8]	564018	1	103	99	175	159	121	294	140	138	237	126	231	203	134	168	123	209	419	220	560	515	848	425	574	377	176.238	0.0151909	0.227978	0.946874	0.999938	176.238	0.512303	0.227812	0.0245252	0.859117	176.238	0.308127	0.22848	0.177468	0.924221
AT1G02650	AT1G02650		568558	1	19	17	16	11	4	9	22	26	26	8	25	13	29	20	8	10	30	3	46	74	43	57	24	52	16.1686	-0.302769	0.240282	0.207648	0.948615	16.1686	-0.237733	0.23975	0.321399	0.99989	16.1686	-0.379201	0.238724	0.112185	NA
AT1G02660	PLIP2	Phospholipase A1 PLIP2, chloroplastic [Source:UniProtKB/Swiss-Prot;Acc:F4HXL0]	571826	1	164	108	207	145	202	159	107	134	288	193	228	175	147	113	118	141	277	150	596	529	568	378	506	479	164.465	0.101639	0.218382	0.641633	0.999828	164.465	0.236059	0.219219	0.281561	0.99989	164.465	-0.0621354	0.219023	0.776645	0.994543
AT1G02670	AT1G02670		575922	1	8	0	0	0	6	13	8	1	16	7	0	6	5	0	15	0	5	2	13	25	7	20	19	8	4.87836	-0.10166	0.144943	0.483066	0.999828	4.87836	-0.142703	0.144499	0.323363	0.99989	4.87836	0.0885962	0.143894	0.538091	NA
AT1G02680	TAF13	Transcription initiation factor TFIID subunit 13 [Source:UniProtKB/Swiss-Prot;Acc:Q6NQH4]	580625	1	60	36	49	36	88	60	36	77	53	78	50	51	74	57	56	60	75	75	179	166	210	187	184	145	57.8883	0.0569932	0.233716	0.807342	0.999828	57.8883	-0.0545617	0.233097	0.814929	0.99989	57.8883	0.102357	0.234575	0.662582	0.992194
AT1G02690	IMPA-6	Importin subunit alpha [Source:UniProtKB/TrEMBL;Acc:F4HXL3]	584134	1	82	68	63	43	105	104	51	81	77	79	54	103	87	48	68	68	109	100	236	209	277	203	252	213	74.5588	0.075161	0.22276	0.735809	0.999828	74.5588	0.141206	0.222478	0.525628	0.99989	74.5588	0.0254321	0.222894	0.909159	0.994543
AT1G02700	AT1G02700		588003	1	0	4	0	0	0	4	0	4	0	0	0	2	3	0	1	0	8	0	2	4	8	4	4	4	1.35476	-0.0239214	0.0875727	0.78473	NA	1.35476	0.0268192	0.0874666	0.759131	0.99989	1.35476	-0.0129283	0.0870019	0.881871	NA
AT1G02705	AT1G02705		589584	1	38	21	29	43	17	47	20	20	38	24	39	25	14	18	31	21	26	12	88	78	59	63	107	88	26.7009	0.0491537	0.250667	0.844539	0.999828	26.7009	-0.15167	0.250525	0.544909	0.99989	26.7009	0.104887	0.250681	0.675649	NA
AT1G02710	AT1G02710		589706	1	0	0	0	0	0	0	0	0	0	0	0	0	0	0	0	0	0	0	0	0	0	0	0	0	0	NA	NA	NA	NA	0	NA	NA	NA	NA	0	NA	NA	NA	NA
AT1G02720	GATL5	Probable galacturonosyltransferase-like 5 [Source:UniProtKB/Swiss-Prot;Acc:Q9FWY9]	591682	1	108	77	48	107	91	98	57	81	110	107	118	121	71	68	71	66	86	81	346	248	233	210	296	233	85.0844	0.318693	0.214654	0.137628	0.913931	85.0844	-0.0798203	0.216964	0.712951	0.99989	85.0844	0.172687	0.215751	0.423481	0.985617
AT1G02730	CSLD5	Cellulose synthase-like protein D5 [Source:UniProtKB/Swiss-Prot;Acc:Q9SRW9]	594502	1	212	147	186	165	286	210	144	202	247	178	208	356	179	195	186	156	270	229	742	593	655	560	661	545	201.308	0.189854	0.176524	0.282147	0.966256	201.308	-0.0429174	0.177217	0.808645	0.99989	201.308	0.0875283	0.177504	0.621937	0.991918
AT1G02740	MRG2	Protein MRG2 [Source:UniProtKB/Swiss-Prot;Acc:Q4V3E2]	599330	1	62	48	51	47	30	46	39	31	81	56	77	49	67	45	50	38	76	58	182	151	172	162	123	161	51.7653	0.135703	0.240528	0.572626	0.999828	51.7653	-0.11727	0.240612	0.625986	0.99989	51.7653	-0.320828	0.241399	0.183835	0.925291
AT1G02750	DI19-2	Protein DEHYDRATION-INDUCED 19 homolog 2 [Source:UniProtKB/Swiss-Prot;Acc:Q8GWK1]	602489	1	81	58	52	124	111	113	96	113	87	89	107	65	102	85	125	105	118	184	261	296	407	312	348	191	98.7171	-0.186199	0.219535	0.396353	0.990281	98.7171	0.0941507	0.218203	0.666118	0.99989	98.7171	0.542064	0.22056	0.0139842	0.576925
AT1G02760	AT1G02760		604402	1	0	0	0	0	0	0	0	0	1	0	0	0	0	0	0	0	0	0	0	1	0	0	0	0	0.048956	-0.0094215	0.0473248	0.842199	NA	0.048956	-0.00221039	0.0473248	0.962747	NA	0.048956	-0.00145195	0.0473248	0.975524	NA
AT1G02770	AT1G02770		604873	1	2	0	0	4	1	1	3	0	0	0	0	0	3	0	2	10	4	1	0	3	15	5	6	2	1.7651	-0.0591687	0.118364	0.617153	NA	1.7651	0.147838	0.118879	0.213645	0.99989	1.7651	0.076355	0.117411	0.515485	NA
AT1G02780	RPL19A	60S ribosomal protein L19-1 [Source:UniProtKB/Swiss-Prot;Acc:Q9SRX2]	607799	1	6372	6039	5748	5977	8008	8427	6508	8540	7580	6502	8753	10232	7520	6507	6837	7109	8464	8281	25487	22628	23854	20864	22412	18159	7215.36	0.064793	0.101974	0.525176	0.999828	7215.36	-0.0501041	0.102021	0.623346	0.99989	7215.36	0.118228	0.102109	0.24692	0.967303
AT1G02790	PGA3	Exopolygalacturonase clone GBGE184 [Source:UniProtKB/Swiss-Prot;Acc:P49062]	610363	1	0	0	4	0	0	0	0	0	0	0	0	0	0	0	0	0	0	0	0	0	0	0	0	4	0.252687	-0.000781208	0.0473248	0.98683	NA	0.252687	-0.00221039	0.0473248	0.962747	0.99989	0.252687	-0.0360131	0.0473248	0.446671	NA
AT1G02800	CEL2	Endoglucanase 1 [Source:UniProtKB/Swiss-Prot;Acc:Q9SRX3]	613197	1	1	5	3	6	11	2	10	7	16	3	9	6	0	0	12	6	2	2	18	33	10	12	19	9	5.51265	-0.199622	0.183767	0.277356	0.966256	5.51265	-0.0531924	0.181995	0.770077	0.99989	5.51265	0.115181	0.181393	0.525442	NA
AT1G02810	PME7	Probable pectinesterase/pectinesterase inhibitor 7 [Source:UniProtKB/Swiss-Prot;Acc:Q9SRX4]	618061	1	62	105	38	53	74	100	31	48	12	31	30	44	79	43	22	72	35	101	105	91	208	144	227	205	54.264	0.0366214	0.250717	0.883869	0.999828	54.264	0.168983	0.250766	0.500396	0.99989	54.264	-0.0407416	0.250778	0.870943	0.994543
AT1G02813	AT1G02813		620678	1	3	0	0	0	1	2	1	3	0	5	0	0	0	3	0	0	7	0	5	4	7	3	3	3	1.32499	0.0186619	0.0923285	0.839819	NA	1.32499	0.0295644	0.0920745	0.748141	0.99989	1.32499	-0.00258093	0.0914691	0.97749	NA
AT1G02816	AT1G02816		621453	1	133	98	157	129	147	165	111	164	130	164	155	196	193	185	135	140	166	114	515	405	420	513	441	388	146.633	0.218921	0.19396	0.259027	0.966256	146.633	-0.430553	0.193818	0.0263219	0.859613	146.633	0.0213613	0.195011	0.912775	0.994543
AT1G02820	LEA2	LEA3 [Source:UniProtKB/TrEMBL;Acc:A0A178WJ88]	623656	1	31	33	46	24	38	47	48	87	20	60	36	44	46	47	49	76	68	100	140	155	244	142	109	110	48.8654	-0.114058	0.248462	0.646194	0.999828	48.8654	0.323202	0.248216	0.192882	0.99989	48.8654	-0.115829	0.249034	0.641852	0.991918
AT1G02830	RPL22A	Putative 60S ribosomal protein L22-1 [Source:UniProtKB/Swiss-Prot;Acc:Q9SRX7]	625084	1	0	0	0	0	0	0	0	0	0	0	0	0	0	0	0	0	0	0	0	0	0	0	0	0	0	NA	NA	NA	NA	0	NA	NA	NA	NA	0	NA	NA	NA	NA
AT1G02840	SR34	Serine/arginine-rich-splicing factor SR34 [Source:UniProtKB/Swiss-Prot;Acc:O22315]	626639	1	405	314	369	410	535	510	362	455	479	323	473	625	400	407	309	396	704	613	1421	1296	1713	1116	1455	1088	433.393	0.0186019	0.144282	0.897416	0.999828	433.393	0.311302	0.144262	0.030936	0.873902	433.393	0.232227	0.144889	0.108981	0.885682
AT1G02850	BGLU11	Beta-glucosidase 11 [Source:UniProtKB/Swiss-Prot;Acc:B3H5Q1]	630374	1	87	90	78	95	122	105	92	63	68	61	126	147	99	69	56	73	87	87	334	223	247	224	322	255	87.1034	0.318299	0.217326	0.143026	0.913931	87.1034	-0.0733755	0.218478	0.736985	0.99989	87.1034	0.124292	0.217163	0.567089	0.989786
AT1G02860	BAH1	E3 ubiquitin-protein ligase BAH1 [Source:UniProtKB/Swiss-Prot;Acc:Q9SRX9]	635144	1	122	104	96	97	163	146	129	162	171	131	191	199	188	119	155	186	221	276	521	462	683	462	406	322	152.496	0.0657286	0.169182	0.69764	0.999828	152.496	0.278655	0.167774	0.096735	0.99989	152.496	0.12781	0.173664	0.461757	0.989479
AT1G02870	AT1G02870		637214	1	147	101	111	188	165	158	92	152	126	137	220	203	117	154	153	144	202	216	560	370	562	424	511	359	150.529	0.413094	0.191957	0.0313965	0.721431	150.529	0.110053	0.19129	0.565077	0.99989	150.529	0.318526	0.192588	0.0981427	0.857607
AT1G02880	TPK1	thiamin pyrophosphokinase1 [Source:TAIR;Acc:AT1G02880]	642505	1	50	53	88	58	83	73	56	59	34	80	68	62	75	50	52	65	55	135	210	149	255	177	214	191	65.3199	0.259722	0.240974	0.281121	0.966256	65.3199	0.180664	0.24055	0.452623	0.99989	65.3199	-0.0166932	0.240805	0.944733	0.994619
AT1G02890	AT1G02890		645084	1	395	310	395	351	409	448	404	424	467	348	456	450	403	309	344	422	609	623	1254	1295	1654	1056	1208	1100	408.418	-0.131855	0.12911	0.30713	0.972808	408.418	0.36077	0.129038	0.00517636	0.56805	408.418	-0.0232441	0.130122	0.858227	0.994543
AT1G02900	RALF1	RALFL1 [Source:UniProtKB/TrEMBL;Acc:A0A178WER1]	653604	1	347	365	324	450	654	497	238	249	194	405	497	703	655	383	210	392	311	733	1605	681	1436	1248	1601	1036	410.533	0.816569	0.217717	0.000176414	0.047483	410.533	-0.018791	0.217233	0.931068	0.99989	410.533	0.334552	0.21735	0.123748	0.893578
AT1G02910	LPA1	Protein LOW PSII ACCUMULATION 1, chloroplastic [Source:UniProtKB/Swiss-Prot;Acc:Q9SRY4]	655568	1	164	109	133	142	172	142	159	139	183	186	218	207	143	150	160	171	185	238	611	481	594	453	456	406	162.489	0.221291	0.173962	0.20335	0.944939	162.489	0.117256	0.174513	0.501646	0.99989	162.489	0.0169213	0.176796	0.92375	0.994543
AT1G02920	GSTF7	Glutathione S-transferase F7 [Source:UniProtKB/Swiss-Prot;Acc:Q9SRY5]	658578	1	201	123	208	229	236	374	283	353	257	280	368	376	277	199	274	161	297	404	1024	893	862	750	839	532	262.659	0.0775227	0.194996	0.690954	0.999828	262.659	-0.0678138	0.19582	0.729112	0.99989	262.659	0.408325	0.196867	0.0380686	0.767919
AT1G02930	GSTF6	Glutathione S-transferase F6 [Source:UniProtKB/Swiss-Prot;Acc:P42760]	661088	1	2283	1775	1946	1504	2657	2321	3275	3803	2905	2696	3622	3157	1871	1826	2637	1798	2653	3187	9475	9983	7638	6334	6482	6004	2472.89	-0.156999	0.150219	0.29596	0.969166	2472.89	-0.00718479	0.150569	0.961941	0.99989	2472.89	-0.0696651	0.150724	0.643935	0.991918
AT1G02940	ATGSTF5	glutathione S-transferase (class phi) 5 [Source:TAIR;Acc:AT1G02940]	662963	1	1	2	10	4	12	0	7	18	1	3	4	0	2	0	0	6	0	0	7	26	6	2	16	13	3.90354	-0.19315	0.141382	0.17189	0.93187	3.90354	0.0504279	0.140376	0.719419	0.99989	3.90354	0.00536766	0.140429	0.96951	NA
AT1G02950	ATGSTF4	glutathione S-transferase F4 [Source:TAIR;Acc:AT1G02950]	665119	1	111	67	39	43	112	65	85	89	31	45	88	88	87	65	72	95	108	82	221	205	285	224	220	217	74.009	-0.0306559	0.243008	0.899611	0.999828	74.009	0.0751352	0.242678	0.756859	0.99989	74.009	-0.102062	0.243189	0.674717	0.99222
AT1G02952	AT1G02952		665354	1	0	0	0	0	0	0	0	0	0	0	0	0	0	0	0	0	0	0	0	0	0	0	0	0	0	NA	NA	NA	NA	0	NA	NA	NA	NA	0	NA	NA	NA	NA
AT1G02960	AT1G02960		666807	1	38	26	14	29	40	24	19	34	21	33	33	47	39	56	30	39	53	37	113	74	129	125	93	78	33.175	0.293618	0.247193	0.234908	0.963591	33.175	-0.130555	0.246272	0.596025	0.99989	33.175	0.060396	0.247662	0.807335	NA
AT1G02965	AT1G02965		671661	1	0	0	0	0	0	0	0	0	0	3	0	0	0	0	0	0	0	0	3	0	0	0	0	0	0.182414	0.0251397	0.0473248	0.59527	NA	0.182414	-0.00221039	0.0473248	0.962747	NA	0.182414	-0.00145195	0.0473248	0.975524	NA
AT1G02970	WEE1	Wee1-like protein kinase [Source:UniProtKB/Swiss-Prot;Acc:Q8L4H0]	673306	1	13	8	3	1	3	1	9	5	11	10	2	17	6	10	25	5	10	27	29	25	42	41	5	24	8.91808	0.0266229	0.216173	0.901984	0.999828	8.91808	-0.0881345	0.217116	0.684791	0.99989	8.91808	-0.342511	0.213416	0.108516	NA
AT1G02980	CUL2	Cullin-2 [Source:UniProtKB/Swiss-Prot;Acc:Q9SRZ0]	677360	1	0	0	0	0	0	1	0	0	0	0	3	3	0	0	0	0	0	0	6	0	0	0	1	0	0.326531	0.0506633	0.0473327	0.284455	NA	0.326531	-0.00221039	0.0473248	0.962747	0.99989	0.326531	0.00718834	0.0473248	0.879271	NA
AT1G02990	AT1G02990		681331	1	41	39	35	22	70	65	73	64	66	36	23	51	54	48	49	49	48	28	110	203	125	151	157	115	46.9727	-0.619598	0.242554	0.0106347	0.507889	46.9727	-0.306072	0.242889	0.207622	0.99989	46.9727	0.136345	0.243303	0.575212	NA
AT1G03000	PEX6	Peroxisome biogenesis protein 6 [Source:UniProtKB/Swiss-Prot;Acc:Q8RY16]	687795	1	30	52	37	34	40	18	15	32	45	35	41	38	52	33	23	28	51	35	114	92	114	108	92	119	35.0066	0.141933	0.249297	0.569131	0.999828	35.0066	-0.0982111	0.249225	0.693532	0.99989	35.0066	-0.310856	0.249358	0.212534	NA
AT1G03010	AT1G03010		693190	1	7	3	6	0	6	8	2	2	10	1	14	6	6	0	5	2	4	2	21	14	8	11	14	16	4.38005	0.0821391	0.180057	0.648257	0.999828	4.38005	-0.0790065	0.178545	0.658127	0.99989	4.38005	-0.0704474	0.178396	0.692922	NA
AT1G03020	GRXS1	Monothiol glutaredoxin-S1 [Source:UniProtKB/Swiss-Prot;Acc:Q9SA68]	697919	1	0	0	0	0	0	2	0	0	0	0	0	12	0	0	14	0	2	0	12	0	2	14	2	0	1.55698	0.0286741	0.0490258	0.55863	NA	1.55698	-0.0399997	0.0490008	0.414325	0.99989	1.55698	0.00564125	0.0489186	0.908192	NA
AT1G03030	AT1G03030		701365	1	72	27	52	40	51	31	37	134	59	56	95	52	95	79	59	44	66	65	203	230	175	233	122	151	60.0922	-0.146864	0.2442	0.54757	0.999828	60.0922	-0.417645	0.244394	0.0874696	0.99989	60.0922	-0.245355	0.245495	0.317588	0.984393
AT1G03040	AT1G03040		703847	1	194	142	113	64	177	175	115	147	195	110	191	223	130	112	165	126	151	176	524	457	453	407	416	449	145.043	0.070865	0.206425	0.731375	0.999828	145.043	-0.0795713	0.207168	0.700911	0.99989	145.043	-0.248763	0.207431	0.230428	0.957486
AT1G03050	AT1G03050		707485	1	0	0	0	0	0	0	0	0	0	0	0	0	0	0	0	0	0	0	0	0	0	0	0	0	0	NA	NA	NA	NA	0	NA	NA	NA	NA	0	NA	NA	NA	NA
AT1G03055	D27	Beta-carotene isomerase D27, chloroplastic [Source:UniProtKB/Swiss-Prot;Acc:Q7XA78]	710018	1	4	3	4	4	3	8	17	1	0	5	12	7	8	34	1	4	0	0	24	18	4	43	15	11	6.62416	0.0207631	0.170842	0.903268	0.999828	6.62416	-0.411251	0.170673	0.0159709	0.780894	6.62416	0.028819	0.169409	0.86492	NA
AT1G03060	SPI	Protein SPIRRIG [Source:UniProtKB/Swiss-Prot;Acc:F4HZB2]	712440	1	212	187	261	209	321	269	209	236	245	155	234	270	240	154	116	214	248	253	659	690	715	510	799	660	218.397	-0.152084	0.177951	0.392753	0.988918	218.397	0.214728	0.178937	0.230132	0.99989	218.397	0.0788345	0.177548	0.657029	0.991918
AT1G03070	LFG4	Protein LIFEGUARD 4 [Source:UniProtKB/Swiss-Prot;Acc:Q9SA63]	729830	1	2	0	0	1	2	1	3	3	1	4	0	2	13	1	0	2	0	3	6	7	5	14	4	2	2.06275	-0.01918	0.133539	0.885794	NA	2.06275	-0.160031	0.133478	0.230556	0.99989	2.06275	0.0344211	0.131472	0.793465	NA
AT1G03080	NET1D	Protein NETwoRKED 1D [Source:UniProtKB/Swiss-Prot;Acc:F4HZB5]	731554	1	354	233	307	228	369	299	285	322	342	201	296	363	261	215	305	317	357	306	860	949	980	781	896	894	290.479	-0.227606	0.154644	0.141073	0.913931	290.479	0.0778549	0.154879	0.615188	0.99989	290.479	-0.148698	0.154861	0.336952	0.984795
AT1G03090	MCCA	Methylcrotonoyl-CoA carboxylase subunit alpha, mitochondrial [Source:UniProtKB/Swiss-Prot;Acc:Q42523]	739544	1	95	80	84	151	166	194	91	164	98	145	224	163	119	111	181	297	384	338	532	353	1019	411	511	259	163.99	0.404943	0.19903	0.0418925	0.7596	163.99	0.868231	0.196733	1.01828e-05	0.0132009	163.99	0.647304	0.200846	0.00126905	0.234353
AT1G03100	AT1G03100		743885	1	7	6	1	4	14	15	1	11	4	6	2	33	18	4	9	4	12	26	41	16	42	31	33	14	9.01954	0.234592	0.205244	0.253041	0.966256	9.01954	0.0399857	0.205596	0.845795	0.99989	9.01954	0.185556	0.203952	0.362927	NA
AT1G03103	AT1G03103		747197	1	0	0	0	0	0	0	0	0	0	0	0	0	0	0	0	0	0	0	0	0	0	0	0	0	0	NA	NA	NA	NA	0	NA	NA	NA	NA	0	NA	NA	NA	NA
AT1G03106	AT1G03106		748101	1	18	17	4	0	12	7	9	5	9	2	7	12	1	1	4	3	10	1	21	23	14	6	19	39	6.58162	-0.0642761	0.198578	0.74618	0.999828	6.58162	0.0933991	0.19652	0.634597	0.99989	6.58162	-0.323999	0.198133	0.101995	NA
AT1G03110	TRM82	tRNA (guanine-N(7)-)-methyltransferase non-catalytic subunit [Source:UniProtKB/TrEMBL;Acc:A0A178VZV6]	749246	1	62	40	62	27	59	50	46	55	74	48	51	86	55	59	46	46	47	27	185	175	120	160	136	164	51.079	-0.0117388	0.232473	0.959728	0.999938	51.079	-0.430599	0.234152	0.0659196	0.99989	51.079	-0.313334	0.234108	0.180762	0.925291
AT1G03120	ATRAB28	Late embryogenesis abundant protein 3 [Source:UniProtKB/Swiss-Prot;Acc:Q9SA57]	752191	1	2	0	2	0	0	4	12	4	0	2	0	0	0	0	0	0	0	0	2	16	0	0	4	4	1.49877	-0.160193	0.0921155	0.082027	NA	1.49877	-0.00118374	0.0914689	0.989675	0.99989	1.49877	-0.00548401	0.0911889	0.952045	NA
AT1G03130	PSAD2	Photosystem I reaction center subunit II-2, chloroplastic [Source:UniProtKB/Swiss-Prot;Acc:Q9SA56]	753307	1	3218	2673	2899	2791	3167	3816	2995	3446	4129	3002	4358	2992	2577	2889	2717	2416	4086	2784	10352	10570	9286	8183	9774	8790	3097	-0.0943817	0.147315	0.521731	0.999828	3097	-0.0817219	0.147484	0.579505	0.99989	3097	-0.00682371	0.147434	0.963085	0.994667
AT1G03140	AT1G03140		754261	1	341	306	387	431	500	514	528	575	502	391	488	600	444	399	467	414	704	606	1479	1605	1724	1310	1445	1034	463.809	-0.209106	0.142681	0.142771	0.913931	463.809	0.113173	0.142914	0.428422	0.99989	463.809	0.288356	0.14434	0.0457432	0.798395
AT1G03150	NAA20	N-terminal acetyltransferase B complex catalytic subunit NAA20 [Source:UniProtKB/Swiss-Prot;Acc:Q8LGI8]	756414	1	103	109	108	123	119	139	118	159	149	128	169	201	100	108	84	98	162	147	498	426	407	292	381	320	125.362	0.107507	0.182837	0.556538	0.999828	125.362	0.170988	0.186307	0.358737	0.99989	125.362	0.0754384	0.186123	0.685247	0.992788
AT1G03160	FZL	Probable transmembrane GTPase FZO-like, chloroplastic [Source:UniProtKB/Swiss-Prot;Acc:Q1KPV0]	761261	1	28	46	22	40	22	21	42	63	82	73	58	57	44	41	41	61	88	47	188	187	196	126	83	96	47.5417	-0.0139202	0.246422	0.954952	0.999938	47.5417	0.234178	0.246855	0.3428	0.99989	47.5417	-0.180181	0.248045	0.467591	NA
AT1G03165	AT1G03165		766336	1	2	0	0	0	0	6	3	0	0	0	0	0	3	1	0	0	0	6	0	3	6	4	6	2	1.09963	-0.0379186	0.0796874	0.634187	NA	1.09963	0.010533	0.0796044	0.894734	0.99989	1.09963	0.0410037	0.0791709	0.604518	NA
AT1G03170	FAF2	Protein FANTASTIC FOUR 2 [Source:UniProtKB/Swiss-Prot;Acc:Q8GXU9]	768376	1	8	0	4	2	0	16	0	2	0	0	3	6	1	0	3	0	4	0	9	2	4	4	18	12	2.56055	0.0718364	0.123081	0.559456	0.999828	2.56055	-0.013862	0.122712	0.910059	0.99989	2.56055	0.0569802	0.122805	0.642655	NA
AT1G03180	AT1G03180		773358	1	13	8	2	2	0	10	7	12	5	22	4	17	0	10	3	5	9	0	43	24	14	13	12	23	7.08608	0.166305	0.181177	0.358663	0.982852	7.08608	-0.0225405	0.179734	0.900198	0.99989	7.08608	-0.142449	0.179335	0.42701	NA
AT1G03190	XPD	UVH6 [Source:UniProtKB/TrEMBL;Acc:A0A178W4P7]	775527	1	37	15	16	8	25	23	14	25	33	5	10	30	29	47	17	14	29	25	45	72	68	93	56	68	21.5714	-0.323903	0.248215	0.191917	0.940428	21.5714	-0.344425	0.248658	0.166011	0.99989	21.5714	-0.193836	0.248082	0.434603	NA
AT1G03200	AT1G03200		780519	1	0	1	0	1	0	0	0	0	0	0	0	0	0	0	0	0	0	0	0	0	0	0	1	1	0.137966	-0.000781208	0.0473248	0.98683	NA	0.137966	-0.00221039	0.0473248	0.962747	NA	0.137966	-0.00145195	0.0473248	0.975524	NA
AT1G03210	AT1G03210		782904	1	71	56	56	30	82	54	37	56	50	45	59	91	61	37	74	46	53	85	195	143	184	172	166	183	56.1049	0.228347	0.23305	0.327174	0.978581	56.1049	-0.109943	0.232685	0.636573	0.99989	56.1049	-0.240606	0.233134	0.302049	0.977695
AT1G03220	AT1G03220		786832	1	1553	2111	1321	2116	2724	3297	1880	2182	1147	1693	2670	2845	3260	2229	2065	2767	2153	4478	7208	5209	9398	7554	8137	4985	2300.28	0.23193	0.227494	0.307967	0.972808	2300.28	0.0608889	0.227434	0.788914	0.99989	2300.28	0.357215	0.227498	0.116371	0.893578
AT1G03230	AT1G03230		789820	1	257	247	193	251	325	366	163	327	225	185	276	458	287	218	233	239	256	224	919	715	719	738	942	697	255.726	0.200217	0.191379	0.295477	0.969166	255.726	-0.219471	0.191802	0.252518	0.99989	255.726	0.213236	0.19143	0.265318	0.974112
AT1G03240	AT1G03240		792222	1	0	0	0	2	0	0	0	1	0	0	0	0	0	0	0	0	0	0	0	1	0	0	2	0	0.187273	-0.0094215	0.0473248	0.842199	NA	0.187273	-0.00221039	0.0473248	0.962747	NA	0.187273	0.0158286	0.0473248	0.738027	NA
AT1G03250	AT1G03250		793315	1	140	67	122	53	88	178	106	120	164	110	123	203	94	142	117	133	138	109	436	390	380	353	319	329	118.909	0.0414696	0.228366	0.855902	0.999828	118.909	-0.0971519	0.22874	0.671035	0.99989	118.909	-0.153646	0.229464	0.503121	0.989479
AT1G03260	AT1G03260		795449	1	37	23	21	37	44	58	44	40	46	33	73	47	48	70	41	53	65	75	153	130	193	159	139	81	45.9431	0.0802527	0.236402	0.734252	0.999828	45.9431	0.0117908	0.235171	0.960013	0.99989	45.9431	0.392216	0.238675	0.10032	NA
AT1G03270	CBSDUF4	Putative DUF21 domain-containing protein At1g03270 [Source:UniProtKB/Swiss-Prot;Acc:Q9ZVS8]	799115	1	20	11	2	7	1	2	7	5	18	7	5	2	9	8	10	5	17	10	14	30	32	27	10	33	7.99711	-0.229554	0.21303	0.281228	0.966256	7.99711	-0.0136853	0.213465	0.948882	0.99989	7.99711	-0.358441	0.211768	0.0905299	NA
AT1G03280	AT1G03280		802970	1	188	87	138	120	181	83	177	140	154	97	208	176	130	102	143	163	186	209	481	471	558	375	384	413	144.441	-0.0828827	0.21246	0.696455	0.999828	144.441	0.249587	0.212772	0.240787	0.99989	144.441	-0.182069	0.213658	0.39413	0.985392
AT1G03290	AT1G03290		807361	1	77	56	68	73	87	63	58	54	83	59	95	80	75	70	53	88	98	101	234	195	287	198	223	201	72.491	0.12793	0.210801	0.543935	0.999828	72.491	0.227301	0.209739	0.278484	0.99989	72.491	0.000553856	0.21125	0.997908	0.99937
AT1G03300	DUF1	DUF724 domain-containing protein 1 [Source:UniProtKB/Swiss-Prot;Acc:Q9ZVT1]	811033	1	17	5	8	8	5	7	6	18	29	16	15	15	15	13	31	8	37	22	46	53	67	59	20	30	14.5594	-0.0848364	0.241891	0.725798	0.999828	14.5594	-0.0555481	0.242327	0.818692	0.99989	14.5594	-0.180416	0.239544	0.451352	NA
AT1G03310	ISA2	ISA2 [Source:UniProtKB/TrEMBL;Acc:A0A178WGA8]	813413	1	46	63	52	32	46	37	39	72	65	70	90	90	60	66	72	43	93	75	250	176	211	198	115	161	59.9487	0.318319	0.222422	0.152386	0.921029	59.9487	-0.143551	0.222688	0.519169	0.99989	59.9487	-0.473133	0.226605	0.0368048	0.767919
AT1G03320	AT1G03320		816989	1	0	0	3	0	2	0	0	0	1	0	0	0	2	0	0	0	0	6	0	1	6	2	2	3	0.717051	-0.0111442	0.066437	0.866787	NA	0.717051	0.0357576	0.0663705	0.590054	0.99989	0.717051	-0.0193541	0.0659858	0.769287	NA
AT1G03325	AT1G03325		817053	1	0	0	0	0	0	0	0	0	0	0	0	0	0	0	0	0	0	0	0	0	0	0	0	0	0	NA	NA	NA	NA	0	NA	NA	NA	NA	0	NA	NA	NA	NA
AT1G03330	LSM2	Sm-like protein LSM2 [Source:UniProtKB/TrEMBL;Acc:A0A178W785]	817934	1	251	300	252	256	346	343	288	315	308	327	336	417	300	279	255	408	387	524	1080	911	1319	834	945	803	319.242	0.135134	0.16138	0.402386	0.990281	319.242	0.37188	0.161151	0.0210188	0.83356	319.242	0.0387789	0.162429	0.811304	0.994543
AT1G03340	AT1G03340		819612	1	12	8	11	10	8	5	9	12	10	16	16	22	7	33	33	12	14	32	54	31	58	73	23	31	14.7761	0.254375	0.243176	0.295538	0.969166	14.7761	-0.284169	0.244253	0.244659	0.99989	14.7761	-0.165377	0.241546	0.493559	NA
AT1G03350	AT1G03350		822582	1	369	298	315	264	435	307	354	349	365	324	442	442	457	301	312	271	560	393	1208	1068	1224	1070	1006	982	353.606	0.0643547	0.15932	0.686261	0.999828	353.606	-0.0664095	0.159379	0.676916	0.99989	353.606	-0.127072	0.160351	0.428092	0.985617
AT1G03360	RRP4	RRP4 [Source:UniProtKB/TrEMBL;Acc:A0A178W3N1]	824517	1	66	59	84	51	60	53	57	63	78	95	63	98	32	52	53	69	89	52	256	198	210	137	164	209	64.1951	0.21812	0.230407	0.343807	0.978581	64.1951	0.241481	0.2322	0.298354	0.99989	64.1951	-0.35631	0.231853	0.124344	0.893578
AT1G03365	RF4	Putative E3 ubiquitin-protein ligase RF4 [Source:UniProtKB/Swiss-Prot;Acc:Q9ZVT8]	826523	1	134	110	86	127	193	202	161	181	204	178	188	184	197	141	169	150	234	244	550	546	628	507	522	330	165.538	-0.0563724	0.169886	0.740022	0.999828	165.538	0.0402678	0.169788	0.812528	0.99989	165.538	0.414172	0.17383	0.01719	0.605484
AT1G03370	AT1G03370		830550	1	86	80	54	68	80	43	70	62	71	74	81	71	68	57	51	72	92	116	226	203	280	176	191	220	70.6136	0.0511585	0.222911	0.818479	0.999828	70.6136	0.301014	0.222955	0.17698	0.99989	70.6136	-0.257824	0.223614	0.248915	0.969118
AT1G03380	ATG18G	Autophagy-related protein 18g [Source:UniProtKB/Swiss-Prot;Acc:Q8GUL1]	835767	1	219	165	161	143	285	226	178	228	229	147	232	215	191	186	159	203	235	299	594	635	737	536	654	545	199.18	-0.170501	0.162941	0.295377	0.969166	199.18	0.179748	0.162785	0.269504	0.99989	199.18	0.0659967	0.163557	0.686575	0.992788
AT1G03390	AT1G03390		841033	1	0	0	0	0	0	0	0	0	0	0	0	0	0	0	0	0	0	0	0	0	0	0	0	0	0	NA	NA	NA	NA	0	NA	NA	NA	NA	0	NA	NA	NA	NA
AT1G03395	AT1G03395		841677	1	0	0	0	0	0	0	4	0	0	0	0	0	0	0	0	0	0	0	0	4	0	0	0	0	0.244654	-0.0353424	0.0473248	0.455182	NA	0.244654	-0.00221039	0.0473248	0.962747	NA	0.244654	-0.00145195	0.0473248	0.975524	NA
AT1G03400	AT1G03400		842659	1	65	25	18	27	13	17	39	35	42	22	43	41	45	21	28	40	15	22	106	116	77	94	57	108	30.58	-0.127368	0.250584	0.611254	0.999828	30.58	-0.204821	0.250467	0.413498	0.99989	30.58	-0.437636	0.250361	0.0804607	NA
AT1G03410	2A6	1-aminocyclopropane-1-carboxylate oxidase homolog 5 [Source:UniProtKB/Swiss-Prot;Acc:Q43383]	844436	1	66	17	48	16	70	75	41	43	78	40	54	23	70	35	66	34	34	62	117	162	130	171	161	131	46.8728	-0.259053	0.250576	0.301216	0.969218	46.8728	-0.335611	0.250564	0.180433	0.99989	46.8728	0.0556585	0.250612	0.824244	NA
AT1G03430	AHP5	histidine-containing phosphotransfer factor 5 [Source:TAIR;Acc:AT1G03430]	847793	1	72	60	42	79	36	67	59	98	76	76	78	68	58	51	75	60	95	71	222	233	226	184	182	174	66.7416	-0.0865844	0.235694	0.713351	0.999828	66.7416	0.02129	0.236275	0.928202	0.99989	66.7416	-0.0204724	0.236958	0.931151	0.994543
AT1G03440	AT1G03440		852151	1	26	53	39	63	47	86	34	41	53	46	44	53	83	51	38	28	72	61	143	128	161	172	196	118	50.1168	0.0519753	0.244756	0.831829	0.999828	50.1168	-0.230965	0.244282	0.344413	0.99989	50.1168	0.339664	0.244605	0.164948	0.915668
AT1G03445	BSU1	Serine/threonine-protein phosphatase [Source:UniProtKB/TrEMBL;Acc:A0A178WIX8]	854410	1	1	0	3	1	0	1	0	2	2	1	0	0	0	0	0	6	0	0	1	4	6	0	2	4	0.981707	-0.0433136	0.0894596	0.628266	NA	0.981707	0.102086	0.089192	0.252389	0.99989	0.981707	-0.0362828	0.088587	0.68212	NA
AT1G03457	AT1G03457		860761	1	51	26	65	57	54	74	47	45	56	30	54	91	59	34	55	36	53	58	175	148	147	148	185	142	50.9825	0.063334	0.239034	0.791042	0.999828	50.9825	-0.171806	0.239474	0.47311	0.99989	50.9825	0.161749	0.239241	0.498982	0.989479
AT1G03470	NET3A	NET3A [Source:UniProtKB/TrEMBL;Acc:A0A178W5C1]	865895	1	29	30	18	21	22	17	9	27	37	19	20	14	28	39	44	16	50	34	53	73	100	111	60	77	25.9014	-0.21952	0.250776	0.381378	0.987927	25.9014	-0.251964	0.250727	0.314929	0.99989	25.9014	-0.251446	0.250776	0.316019	NA
AT1G03475	CPX1	Coproporphyrinogen-III oxidase 1, chloroplastic [Source:UniProtKB/Swiss-Prot;Acc:Q9LR75]	868853	1	762	367	504	541	714	647	716	809	979	669	723	760	504	443	590	473	1039	647	2152	2504	2159	1537	1902	1633	637.929	-0.257987	0.165303	0.118597	0.899155	637.929	0.179025	0.166141	0.281237	0.99989	637.929	0.0761007	0.166295	0.647222	0.991918
AT1G03490	NAC006	NAC domain-containing protein 6 [Source:UniProtKB/Swiss-Prot;Acc:Q9LR74]	871874	1	0	0	0	0	0	0	0	0	0	0	0	0	0	0	0	0	0	0	0	0	0	0	0	0	0	NA	NA	NA	NA	0	NA	NA	NA	NA	0	NA	NA	NA	NA
AT1G03495	AT1G03495		873166	1	0	0	0	0	0	0	0	0	0	0	0	0	0	0	0	0	0	0	0	0	0	0	0	0	0	NA	NA	NA	NA	0	NA	NA	NA	NA	0	NA	NA	NA	NA
AT1G03502	AT1G03502		875358	1	0	0	0	0	0	0	0	0	0	0	0	0	0	0	0	0	0	0	0	0	0	0	0	0	0	NA	NA	NA	NA	0	NA	NA	NA	NA	0	NA	NA	NA	NA
AT1G03506	AT1G03506		875518	1	15	2	18	17	27	7	1	7	2	5	26	13	2	14	17	8	27	19	44	10	54	33	51	35	12.0531	0.356989	0.219014	0.103106	0.881316	12.0531	0.104102	0.219942	0.63599	0.99989	12.0531	0.12414	0.219444	0.571595	NA
AT1G03510	PCMP-E3	Putative pentatricopeptide repeat-containing protein At1g03510 [Source:UniProtKB/Swiss-Prot;Acc:Q9LR72]	876087	1	5	4	5	3	4	9	4	10	9	3	5	23	7	5	5	4	5	3	31	23	12	17	16	14	5.93366	0.0828019	0.216059	0.701543	0.999828	5.93366	-0.15223	0.213449	0.475726	0.99989	5.93366	0.00045361	0.212427	0.998296	NA
AT1G03515	AT1G03515		877648	1	0	0	0	0	0	0	0	0	0	0	0	0	0	0	0	0	0	0	0	0	0	0	0	0	0	NA	NA	NA	NA	0	NA	NA	NA	NA	0	NA	NA	NA	NA
AT1G03520	AT1G03520		877861	1	27	27	41	38	43	41	11	47	33	34	32	42	53	28	23	28	78	37	108	91	143	104	122	95	35.6064	0.104848	0.249818	0.674705	0.999828	35.6064	0.106282	0.249631	0.670285	0.99989	35.6064	0.10665	0.249819	0.669447	NA
AT1G03530	ATNAF1	NAF1 [Source:UniProtKB/TrEMBL;Acc:A0A178WI11]	880384	1	330	147	146	158	215	220	142	187	269	144	169	316	226	170	198	169	285	239	629	598	693	594	593	623	199.84	-0.0251823	0.201139	0.900367	0.999828	199.84	-0.033982	0.200904	0.865682	0.99989	199.84	-0.159177	0.201347	0.429201	0.985617
AT1G03540	PCMP-E4	Pentatricopeptide repeat-containing protein At1g03540 [Source:UniProtKB/Swiss-Prot;Acc:Q9LR69]	883683	1	2	3	0	2	1	10	3	4	1	0	0	0	8	7	1	3	5	1	0	8	9	16	13	5	2.82852	-0.166675	0.155773	0.284626	0.966256	2.82852	-0.153143	0.156873	0.328953	0.99989	2.82852	0.130708	0.155055	0.39924	NA
AT1G03545	AT1G03545		885941	1	5	4	7	4	1	0	1	11	12	3	12	9	18	8	3	9	11	8	24	24	28	29	5	16	6.71321	-0.0175652	0.207534	0.932549	0.999938	6.71321	-0.0675068	0.207804	0.745288	0.99989	6.71321	-0.222835	0.204247	0.275271	NA
AT1G03550	SCAMP2	Secretory carrier-associated membrane protein 2 [Source:UniProtKB/Swiss-Prot;Acc:Q9LR68]	885623	1	32	32	14	7	11	37	8	13	7	12	10	33	9	9	19	16	23	11	55	28	50	37	55	78	16.546	0.263469	0.241151	0.274593	0.966256	16.546	0.0598361	0.241199	0.804074	0.99989	16.546	-0.300059	0.241894	0.214805	NA
AT1G03560	AT1G03560		890155	1	85	44	84	51	71	52	52	53	59	84	125	42	27	21	87	69	97	89	251	164	255	135	174	213	64.6126	0.314151	0.248638	0.206414	0.946806	64.6126	0.359123	0.248775	0.148862	0.99989	64.6126	-0.24877	0.248796	0.317361	0.984107
AT1G03570	AT1G03570		892514	1	0	0	0	0	0	0	0	0	0	0	0	0	0	0	0	0	0	0	0	0	0	0	0	0	0	NA	NA	NA	NA	0	NA	NA	NA	NA	0	NA	NA	NA	NA
AT1G03590	PPC6-6	Probable protein phosphatase 2C 1 [Source:UniProtKB/Swiss-Prot;Acc:Q9LR65]	894238	1	116	103	158	90	141	139	142	150	149	132	165	139	118	159	126	96	170	140	436	441	406	403	370	377	132.511	-0.0851826	0.192834	0.658676	0.999828	132.511	-0.221196	0.193689	0.253447	0.99989	132.511	-0.176156	0.194657	0.365489	0.984795
AT1G03600	PSB27-1	Photosystem II repair protein PSB27-H1, chloroplastic [Source:UniProtKB/Swiss-Prot;Acc:Q9LR64]	898480	1	2717	2531	3206	2901	3379	3715	3768	3490	4407	3667	4454	4076	2763	3253	3447	2591	5040	4090	12197	11665	11721	9463	9995	8454	3436.87	-0.0202869	0.148553	0.891376	0.999828	3436.87	0.0159278	0.14866	0.914676	0.99989	3436.87	0.0648179	0.148776	0.663072	0.992194
AT1G03610	AT1G03610		900732	1	349	891	551	1122	1366	1027	1128	1598	492	997	1970	1036	856	689	997	1403	1299	1413	4003	3218	4115	2542	3515	1791	1039.95	0.108914	0.249985	0.663067	0.999828	1039.95	0.253577	0.24999	0.310416	0.99989	1039.95	0.393674	0.250001	0.115328	0.893438
AT1G03620	AT1G03620		904032	1	6	3	2	0	2	0	2	2	2	2	12	2	0	12	5	8	11	5	16	6	24	17	2	11	4.09436	0.15215	0.175918	0.387099	0.988918	4.09436	0.0466268	0.176987	0.792205	0.99989	4.09436	-0.192564	0.173567	0.267236	NA
AT1G03630	PORC	Protochlorophyllide reductase C, chloroplastic [Source:UniProtKB/Swiss-Prot;Acc:O48741]	907523	1	622	436	517	431	576	506	560	605	690	472	704	417	445	449	442	423	629	552	1593	1855	1604	1336	1513	1575	515.562	-0.265242	0.153249	0.0834887	0.865585	515.562	-0.00147989	0.154083	0.992337	0.99989	515.562	-0.192561	0.153871	0.210773	0.94401
AT1G03640	AT1G03640		909811	1	0	0	0	0	0	0	0	0	0	0	0	0	0	0	0	0	0	0	0	0	0	0	0	0	0	NA	NA	NA	NA	0	NA	NA	NA	NA	0	NA	NA	NA	NA
AT1G03650	AT1G03650		910023	1	14	11	28	17	24	23	18	30	16	38	29	24	41	11	9	18	24	58	91	64	100	61	64	53	23.1766	0.201383	0.247906	0.416599	0.993377	23.1766	0.204587	0.247789	0.409004	0.99989	23.1766	0.0350003	0.247254	0.88743	NA
AT1G03660	AT1G03660		911310	1	10	0	4	15	9	5	8	5	4	8	3	13	22	4	15	9	9	2	24	17	20	41	29	14	8.00352	0.0692263	0.207965	0.739228	0.999828	8.00352	-0.299648	0.208616	0.1509	0.99989	8.00352	0.21676	0.206825	0.294623	NA
AT1G03670	AT1G03670		914222	1	0	0	0	0	0	0	0	0	0	0	0	0	0	0	0	0	0	0	0	0	0	0	0	0	0	NA	NA	NA	NA	0	NA	NA	NA	NA	0	NA	NA	NA	NA
AT1G03680	ATHM1	Thioredoxin M1, chloroplastic [Source:UniProtKB/Swiss-Prot;Acc:O48737]	916772	1	1502	1530	1552	1569	1599	2111	2140	2010	2641	2317	2916	2436	1492	1673	1608	1580	2323	1874	7669	6791	5777	4773	5279	4584	1890.94	0.0848652	0.147791	0.565817	0.999828	1890.94	0.00855199	0.148242	0.953996	0.99989	1890.94	0.0332034	0.148354	0.822904	0.994543
AT1G03687	AT1G03687		918285	1	42	33	36	31	40	66	52	23	70	28	54	33	19	58	41	43	49	65	115	145	157	118	137	111	42.5557	-0.238918	0.249415	0.338106	0.978581	42.5557	0.0715586	0.249385	0.774158	0.99989	42.5557	0.0698104	0.249587	0.779705	NA
AT1G03700	AT1G03700		920950	1	3	12	4	13	19	9	15	34	0	27	7	12	30	33	23	30	16	38	46	49	84	86	41	19	17.9575	-0.024855	0.223872	0.911598	0.999828	17.9575	-0.0881364	0.224656	0.694823	0.99989	17.9575	0.165062	0.222476	0.45813	NA
AT1G03710	AT1G03710		923390	1	0	6	0	1	4	0	1	1	0	5	0	5	0	1	1	0	0	3	10	2	3	2	5	6	1.57216	0.112655	0.109264	0.302525	NA	1.57216	0.00421758	0.108612	0.969025	0.99989	1.57216	-0.0392595	0.108248	0.716843	NA
AT1G03720	AT1G03720		924896	1	0	0	0	0	0	0	0	0	0	0	0	0	0	0	0	0	0	0	0	0	0	0	0	0	0	NA	NA	NA	NA	0	NA	NA	NA	NA	0	NA	NA	NA	NA
AT1G03730	AT1G03730		930715	1	139	69	88	83	142	119	90	125	130	72	136	129	89	78	119	99	79	153	337	345	331	286	344	296	104.335	-0.106436	0.212769	0.616903	0.999828	104.335	-0.0274179	0.213475	0.897804	0.99989	104.335	0.0464119	0.213573	0.827965	0.994543
AT1G03740	AT1G03740		933426	1	287	199	244	216	288	260	288	331	384	273	503	375	314	267	289	313	276	444	1151	1003	1033	870	764	730	299.012	0.0876955	0.16679	0.599039	0.999828	299.012	0.00583159	0.167551	0.972235	0.99989	299.012	-0.080269	0.169406	0.635623	0.991918
AT1G03743	AT1G03743		937207	1	3	8	5	10	9	12	6	4	12	17	10	1	5	5	6	20	17	9	28	22	46	16	31	16	8.77962	0.0969515	0.220007	0.659448	0.999828	8.77962	0.351157	0.219899	0.110287	0.99989	8.77962	0.18368	0.218582	0.400728	NA
AT1G03746	AT1G03746		937401	1	50	49	40	77	53	69	73	107	89	69	104	85	43	56	74	81	119	90	258	269	290	173	199	139	71.5913	-0.109081	0.223377	0.625318	0.999828	71.5913	0.345616	0.224673	0.123973	0.99989	71.5913	0.268069	0.22698	0.237593	0.95769
AT1G03750	SWI2	Switch 2 [Source:UniProtKB/Swiss-Prot;Acc:F4I2H2]	937826	1	35	39	34	36	34	20	20	32	25	31	32	18	64	35	22	25	70	33	81	77	128	121	90	108	33.1932	0.0136138	0.250538	0.956666	0.999938	33.1932	-0.102792	0.25029	0.681299	0.99989	33.1932	-0.216978	0.250471	0.386337	NA
AT1G03760	AT1G03760		941062	1	37	32	17	34	35	29	36	36	47	17	24	35	47	43	37	44	73	37	76	119	154	127	98	86	35.8083	-0.45213	0.243792	0.0636572	0.83839	35.8083	0.0175356	0.242116	0.942263	0.99989	35.8083	0.0265443	0.244266	0.913465	NA
AT1G03770	RING1B	RING 1B [Source:UniProtKB/TrEMBL;Acc:F4I2H4]	944572	1	43	25	49	18	38	24	23	61	59	39	45	37	33	20	34	17	74	26	121	143	117	87	80	117	35.5077	-0.156664	0.249905	0.530727	0.999828	35.5077	0.0629359	0.250182	0.801381	0.99989	35.5077	-0.384136	0.250265	0.124805	NA
AT1G03780	TPX2	Protein TPX2 [Source:UniProtKB/Swiss-Prot;Acc:F4I2H7]	947520	1	26	35	24	15	57	45	38	38	33	46	30	44	48	9	27	48	78	37	120	109	163	84	117	85	36.2407	0.032926	0.250695	0.895508	0.999828	36.2407	0.38063	0.25069	0.12893	0.99989	36.2407	0.10036	0.250751	0.688982	NA
AT1G03790	SOM	Zinc finger CCCH domain-containing protein 2 [Source:UniProtKB/Swiss-Prot;Acc:Q9ZWA1]	954290	1	1	21	2	0	2	0	0	1	0	9	6	3	0	1	1	2	0	3	18	1	5	2	2	24	3.13619	0.264978	0.147408	0.0722441	0.850481	3.13619	0.040103	0.146248	0.783922	0.99989	3.13619	-0.396149	0.146714	0.00693092	NA
AT1G03800	ERF10	At1g03800 [Source:UniProtKB/TrEMBL;Acc:Q08A59]	957104	1	4	16	2	5	7	20	16	15	5	0	33	3	9	2	3	13	8	4	36	36	25	14	32	22	8.967	-0.0409847	0.191475	0.830511	0.999828	8.967	0.0929699	0.190373	0.625298	0.99989	8.967	0.0457971	0.190267	0.809788	NA
AT1G03810	AT1G03810		958759	1	0	0	0	0	0	0	0	0	0	0	0	0	0	0	0	0	0	0	0	0	0	0	0	0	0	NA	NA	NA	NA	0	NA	NA	NA	NA	0	NA	NA	NA	NA
AT1G03820	AT1G03820		959790	1	26	12	14	25	41	12	1	10	38	5	16	32	25	9	8	7	25	8	53	49	40	42	78	52	16.5708	0.00589936	0.226984	0.979265	0.999938	16.5708	-0.0859186	0.226491	0.70443	0.99989	16.5708	0.152482	0.226955	0.501673	NA
AT1G03830	AT1G03830		961684	1	56	38	47	26	57	59	36	43	48	34	47	50	77	31	34	54	47	37	131	127	138	142	142	141	44.5303	-0.0327093	0.240379	0.891763	0.999828	44.5303	-0.152288	0.240038	0.525797	0.99989	44.5303	-0.118819	0.24031	0.620995	NA
AT1G03840	MGP	Uncharacterized protein At1g03840 (Fragment) [Source:UniProtKB/TrEMBL;Acc:C0SUS5]	967470	1	78	44	52	43	78	63	13	28	51	15	35	74	58	41	46	32	27	49	124	92	108	145	184	174	44.7553	0.161167	0.248477	0.516584	0.999828	44.7553	-0.373646	0.248179	0.132182	0.99989	44.7553	-0.0514534	0.247693	0.835439	NA
AT1G03850	AT1G03850		975871	1	109	274	144	384	401	504	247	380	139	242	518	332	478	255	285	287	279	579	1092	766	1145	1018	1289	527	315.527	0.20424	0.250137	0.414207	0.993377	315.527	-0.0394567	0.250125	0.874656	0.99989	315.527	0.565512	0.250159	0.0237832	0.689945
AT1G03860	PHB2	PHB2 [Source:UniProtKB/TrEMBL;Acc:A0A178WBG3]	979307	1	454	385	476	415	559	601	510	571	527	407	649	711	493	348	493	516	526	613	1767	1608	1655	1334	1575	1315	500.2	0.0152641	0.14586	0.916654	0.999828	500.2	0.0673681	0.146548	0.645731	0.99989	500.2	0.0766533	0.146816	0.601598	0.991918
AT1G03870	FLA9	At1g03870 [Source:UniProtKB/TrEMBL;Acc:B3LF88]	982381	1	3011	1834	2320	1973	2370	2235	1349	1767	2417	1648	1772	2095	2176	1821	1457	1533	2012	1706	5515	5533	5251	5454	6578	7165	1942.54	-0.0669208	0.138395	0.628706	0.999828	1942.54	-0.27495	0.138446	0.0470354	0.954249	1942.54	-0.240796	0.138064	0.0811436	0.841521
AT1G03880	CRB	CRU2 [Source:UniProtKB/TrEMBL;Acc:A0A178W5K4]	985751	1	0	75	8	1	2	1	0	4	1	0	0	2	0	0	0	0	3	1	2	5	4	0	4	83	6.47567	-0.0385663	0.152243	0.80002	0.999828	6.47567	0.0384243	0.151777	0.800142	0.99989	6.47567	-0.76127	0.153324	6.86665e-07	NA
AT1G03890	CRD	12S seed storage protein CRD [Source:UniProtKB/Swiss-Prot;Acc:Q9ZWA9]	989198	1	0	12	0	0	0	0	0	0	0	0	0	0	0	3	0	0	2	0	0	0	2	3	0	12	1.11274	-3.60072e-05	0.0486805	0.99941	NA	1.11274	-0.00744564	0.0486441	0.878348	0.99989	1.11274	-0.0617986	0.0485667	0.203213	NA
AT1G03900	ATNAP4	NAP4 [Source:UniProtKB/TrEMBL;Acc:A0A178WMR3]	991106	1	629	443	509	564	793	696	446	688	714	521	658	741	697	550	520	596	809	878	1920	1848	2283	1767	2053	1581	616.419	-0.0256124	0.121527	0.833079	0.999828	616.419	0.106823	0.121142	0.377885	0.99989	616.419	0.20149	0.12193	0.0984315	0.858521
AT1G03905	ABCI19	ABC transporter I family member 19 [Source:UniProtKB/Swiss-Prot;Acc:Q3EDJ0]	993400	1	12	7	18	14	16	30	3	17	8	15	15	31	19	11	34	12	5	30	61	28	47	64	60	37	16.0241	0.323957	0.238794	0.174896	0.936152	16.0241	-0.257224	0.239337	0.282493	0.99989	16.0241	0.186284	0.238546	0.434854	NA
AT1G03910	CTN	Cactin [Source:UniProtKB/Swiss-Prot;Acc:F4I2J8]	996076	1	165	177	107	113	183	172	159	181	181	143	229	185	180	165	173	179	248	212	557	521	639	518	468	449	170.532	-0.00167868	0.178578	0.9925	0.999938	170.532	0.0402346	0.178047	0.821219	0.99989	170.532	-0.113368	0.180422	0.529775	0.989479
AT1G03920	AT1G03920		1001116	1	4	8	3	0	3	0	0	1	1	0	1	21	2	8	14	9	2	3	22	2	14	24	3	15	4.38017	0.225554	0.161218	0.161793	0.925731	4.38017	-0.148931	0.161813	0.357369	0.99989	4.38017	-0.201853	0.159989	0.207069	NA
AT1G03930	CKL9	Casein kinase 1-like protein 9 [Source:UniProtKB/Swiss-Prot;Acc:Q9ZWB3]	1004688	1	63	35	10	10	29	37	47	34	39	50	24	56	35	26	53	17	32	25	130	120	74	114	76	108	33.8279	0.0137912	0.250598	0.956112	0.999938	33.8279	-0.4113	0.250461	0.100554	0.99989	33.8279	-0.316172	0.250391	0.206691	NA
AT1G03935	AT1G03935		1008810	1	3	4	5	7	7	7	9	15	11	5	6	2	2	4	26	6	16	33	13	35	55	32	21	12	8.95229	-0.31215	0.216286	0.148956	0.916929	8.95229	0.146922	0.217593	0.499539	0.99989	8.95229	0.112616	0.21427	0.599181	NA
AT1G03940	3AT1	Coumaroyl-CoA:anthocyanidin 3-O-glucoside-6''-O-coumaroyltransferase 1 [Source:UniProtKB/Swiss-Prot;Acc:Q9ZWB4]	1009228	1	3	0	0	1	2	0	0	0	2	0	0	1	4	1	0	0	1	0	1	2	1	5	3	3	0.788288	-0.0184189	0.0849393	0.828327	NA	0.788288	-0.0755344	0.0847857	0.37299	0.99989	0.788288	-0.000278074	0.0841139	0.997362	NA
AT1G03950	VPS2.3	Vacuolar protein sorting-associated protein 2 homolog 3 [Source:UniProtKB/Swiss-Prot;Acc:Q941D5]	1011151	1	65	25	47	47	77	46	52	78	74	31	86	59	66	59	34	39	78	40	176	204	157	159	170	137	53.6801	-0.21053	0.240476	0.381317	0.987927	53.6801	-0.179495	0.241197	0.456766	0.99989	53.6801	0.107363	0.241575	0.656733	0.991918
AT1G03960	B''EPSILON	Probable serine/threonine protein phosphatase 2A regulatory subunit B''epsilon [Source:UniProtKB/Swiss-Prot;Acc:Q84JI6]	1013643	1	23	15	17	15	32	5	15	6	15	5	33	23	14	28	39	27	22	28	61	36	77	81	52	55	19.7019	0.189345	0.242856	0.435591	0.995142	19.7019	-0.13613	0.243772	0.576552	0.99989	19.7019	-0.0935581	0.242695	0.69987	NA
AT1G03970	GBF4	At1g03970 [Source:UniProtKB/TrEMBL;Acc:Q2HIT6]	1018058	1	109	72	75	89	100	108	137	126	132	68	142	101	101	63	80	116	80	180	311	395	376	244	297	256	101.489	-0.348105	0.218997	0.111939	0.892786	101.489	0.290835	0.219985	0.186147	0.99989	101.489	0.0519122	0.22071	0.81405	0.994543
AT1G03980	ATPCS2	phytochelatin synthase 2 [Source:TAIR;Acc:AT1G03980]	1019311	1	0	0	0	0	0	0	0	0	0	0	2	0	0	0	0	3	0	3	2	0	6	0	0	0	0.412233	0.0167178	0.0473686	0.72414	NA	0.412233	0.0485627	0.0473973	0.305558	0.99989	0.412233	-0.00141943	0.047328	0.976074	NA
AT1G03982	RIC8	CRIB domain-containing protein RIC8 [Source:UniProtKB/Swiss-Prot;Acc:Q9ZWB8]	1022251	1	0	0	0	0	0	0	0	0	0	0	0	0	0	0	2	0	0	0	0	0	0	2	0	0	0.119862	-0.000781208	0.0473248	0.98683	NA	0.119862	-0.019491	0.0473248	0.680446	NA	0.119862	-0.00145195	0.0473248	0.975524	NA
AT1G03987	AT1G03987		11101	1	1	0	0	6	0	0	0	0	0	0	0	0	0	0	0	0	0	5	0	0	5	0	6	1	0.691043	-0.000102261	0.055856	0.998539	NA	0.691043	0.0371931	0.0557801	0.504912	0.99989	0.691043	0.0543024	0.0555872	0.328625	NA
AT1G03990	FAO1	Long-chain-alcohol oxidase FAO1 [Source:UniProtKB/Swiss-Prot;Acc:Q9ZWB9]	1024740	1	0	0	0	0	0	0	0	0	0	0	0	0	0	2	0	0	0	0	0	0	0	2	0	0	0.12424	-0.000781208	0.0473248	0.98683	NA	0.12424	-0.019491	0.0473248	0.680446	NA	0.12424	-0.00145195	0.0473248	0.975524	NA
AT1G03993	AT1G03993		23312	1	0	0	0	0	0	0	0	0	0	0	0	0	0	0	0	0	0	0	0	0	0	0	0	0	0	NA	NA	NA	NA	0	NA	NA	NA	NA	0	NA	NA	NA	NA
AT1G03997	AT1G03997		32727	1	0	0	0	0	0	0	0	0	0	0	0	0	0	0	0	1	0	0	0	0	1	0	0	0	0.059759	-0.000781208	0.0473248	0.98683	NA	0.059759	0.0064299	0.0473248	0.891926	NA	0.059759	-0.00145195	0.0473248	0.975524	NA
AT1G04000	AT1G04000		1027853	1	74	70	58	68	115	99	70	80	92	64	67	108	82	44	47	45	100	74	239	242	219	173	282	202	72.91	-0.0901597	0.215765	0.676049	0.999828	72.91	0.0523134	0.217987	0.810342	0.99989	72.91	0.223714	0.216262	0.300923	0.977695
AT1G04003	AT1G04003		43087	1	2	0	0	0	0	0	0	0	0	0	0	0	0	0	0	0	0	0	0	0	0	0	0	2	0.106337	-0.000781208	0.0473248	0.98683	NA	0.106337	-0.00221039	0.0473248	0.962747	NA	0.106337	-0.0187325	0.0473248	0.692231	NA
AT1G04007	AT1G04007		72646	1	0	0	0	0	0	0	0	0	0	0	0	0	0	0	0	0	0	0	0	0	0	0	0	0	0	NA	NA	NA	NA	0	NA	NA	NA	NA	0	NA	NA	NA	NA
AT1G04010	PSAT	PSAT1 [Source:UniProtKB/TrEMBL;Acc:A0A178W9Q7]	1030957	1	11	9	7	6	25	4	6	16	21	9	3	7	10	14	11	25	18	2	19	43	45	35	35	27	11.1239	-0.281061	0.222594	0.20671	0.94723	11.1239	0.0574822	0.223092	0.796668	0.99989	11.1239	0.0359965	0.221717	0.871028	NA
AT1G04013	AT1G04013		74435	1	0	0	0	0	0	0	0	0	0	0	0	0	0	0	0	0	0	0	0	0	0	0	0	0	0	NA	NA	NA	NA	0	NA	NA	NA	NA	0	NA	NA	NA	NA
AT1G04017	AT1G04017		90169	1	0	0	0	0	0	0	0	0	0	0	0	0	0	0	0	0	0	0	0	0	0	0	0	0	0	NA	NA	NA	NA	0	NA	NA	NA	NA	0	NA	NA	NA	NA
AT1G04020	ATBARD1	ROW1 [Source:UniProtKB/TrEMBL;Acc:A0A384KH31]	1036493	1	23	21	9	32	18	17	35	64	57	30	19	39	23	11	35	12	37	42	88	156	91	69	67	53	28.1181	-0.460248	0.250527	0.0661929	0.844369	28.1181	0.0432172	0.250283	0.862908	0.99989	28.1181	0.102229	0.25003	0.682636	NA
AT1G04023	AT1G04023		91356	1	0	0	0	0	0	0	0	0	0	0	0	3	0	0	0	0	0	0	3	0	0	0	0	0	0.131504	0.0251397	0.0473248	0.59527	NA	0.131504	-0.00221039	0.0473248	0.962747	NA	0.131504	-0.00145195	0.0473248	0.975524	NA
AT1G04027	AT1G04027		234006	1	1	0	0	0	0	0	0	0	0	0	0	0	0	0	0	0	0	0	0	0	0	0	0	1	0.0531685	-0.000781208	0.0473248	0.98683	NA	0.0531685	-0.00221039	0.0473248	0.962747	NA	0.0531685	-0.0100922	0.0473248	0.831128	NA
AT1G04030	AT1G04030		1040375	1	5	9	4	21	10	6	18	12	4	6	7	12	14	6	13	16	2	37	25	34	55	33	37	18	11.1491	-0.142172	0.218146	0.514576	0.999828	11.1491	0.150582	0.218662	0.491042	0.99989	11.1491	0.214544	0.217082	0.323002	NA
AT1G04033	AT1G04033		255022	1	0	0	0	0	0	0	0	0	0	0	0	0	0	0	0	0	0	0	0	0	0	0	0	0	0	NA	NA	NA	NA	0	NA	NA	NA	NA	0	NA	NA	NA	NA
AT1G04037	AT1G04037		258717	1	0	0	0	0	2	0	0	0	0	0	0	0	0	0	0	0	0	0	0	0	0	0	2	0	0.0951822	-0.000781208	0.0473248	0.98683	NA	0.0951822	-0.00221039	0.0473248	0.962747	NA	0.0951822	0.0158286	0.0473248	0.738027	NA
AT1G04040	AT1G04040		1042362	1	1127	818	922	815	1048	1205	1096	1146	1061	872	1097	1212	1035	1084	1130	924	1145	1454	3181	3303	3523	3249	3068	2867	1042.71	-0.14973	0.126804	0.237681	0.964	1042.71	-0.138051	0.126664	0.27576	0.99989	1042.71	-0.0600004	0.127197	0.637132	0.991918
AT1G04043	AT1G04043		267993	1	0	5	0	0	0	0	0	0	0	0	0	0	0	3	0	0	0	0	0	0	0	3	0	5	0.535433	-0.000219735	0.0473853	0.9963	NA	0.535433	-0.0274087	0.0473937	0.563048	0.99989	0.535433	-0.0445052	0.0473393	0.34715	NA
AT1G04047	AT1G04047		270067	1	0	0	0	0	0	0	0	0	0	0	7	0	0	3	9	0	0	0	7	0	0	12	0	0	1.06026	0.0516733	0.0667779	0.439044	NA	1.06026	-0.106653	0.0667227	0.109943	0.99989	1.06026	-0.000296833	0.0663407	0.99643	NA
AT1G04050	SUVR1	Probable inactive histone-lysine N-methyltransferase SUVR1 [Source:UniProtKB/Swiss-Prot;Acc:Q946J2]	1045598	1	32	24	20	23	17	11	12	30	24	20	18	29	11	22	14	41	26	24	67	66	91	47	51	76	21.8749	-0.022245	0.250486	0.929235	0.999938	21.8749	0.350214	0.250413	0.16195	0.99989	21.8749	-0.322057	0.250362	0.198314	NA
AT1G04053	AT1G04053		275473	1	0	6	11	27	3	20	2	15	10	3	14	10	8	23	1	10	7	1	27	27	18	32	50	17	9.67285	-0.0147649	0.189933	0.938037	0.999938	9.67285	-0.160239	0.18971	0.398305	0.99989	9.67285	0.277025	0.189483	0.143741	NA
AT1G04057	AT1G04057		276543	1	0	0	0	0	0	0	0	0	0	0	0	0	0	0	0	0	0	0	0	0	0	0	0	0	0	NA	NA	NA	NA	0	NA	NA	NA	NA	0	NA	NA	NA	NA
AT1G04063	AT1G04063		291594	1	0	0	0	0	0	0	0	0	0	0	0	0	0	0	0	0	0	0	0	0	0	0	0	0	0	NA	NA	NA	NA	0	NA	NA	NA	NA	0	NA	NA	NA	NA
AT1G04067	AT1G04067		303463	1	0	0	0	0	0	0	0	0	0	0	0	0	0	0	0	0	0	2	0	0	2	0	0	0	0.0915859	-0.000781208	0.0473248	0.98683	NA	0.0915859	0.0150702	0.0473248	0.75015	NA	0.0915859	-0.00145195	0.0473248	0.975524	NA
AT1G04070	TOM9-1	Mitochondrial import receptor subunit TOM9-1 [Source:UniProtKB/Swiss-Prot;Acc:O64497]	1050505	1	135	73	90	117	160	151	104	113	136	150	86	148	113	91	89	70	115	134	384	353	319	293	428	298	112.385	0.0495769	0.206153	0.809953	0.999828	112.385	-0.115265	0.207862	0.579221	0.99989	112.385	0.296745	0.2069	0.151503	0.905999
AT1G04073	AT1G04073		304481	1	0	0	0	0	0	0	0	0	0	0	0	0	0	0	0	0	0	0	0	0	0	0	0	0	0	NA	NA	NA	NA	0	NA	NA	NA	NA	0	NA	NA	NA	NA
AT1G04077	AT1G04077		311828	1	0	0	0	0	0	0	0	0	0	0	0	0	0	0	0	0	0	0	0	0	0	0	0	0	0	NA	NA	NA	NA	0	NA	NA	NA	NA	0	NA	NA	NA	NA
AT1G04080	PRP39	Tetratricopeptide repeat (TPR)-like superfamily protein [Source:UniProtKB/TrEMBL;Acc:F4I448]	1051312	1	458	522	479	572	772	833	661	869	562	554	898	575	611	609	746	683	952	1093	2027	2092	2728	1966	2177	1459	672.622	-0.120736	0.174205	0.488266	0.999828	672.622	0.174227	0.173962	0.316574	0.99989	672.622	0.3298	0.174724	0.0590862	0.81458
AT1G04083	AT1G04083		314189	1	0	0	0	0	0	0	0	0	0	0	0	0	0	0	0	0	0	0	0	0	0	0	0	0	0	NA	NA	NA	NA	0	NA	NA	NA	NA	0	NA	NA	NA	NA
AT1G04087	AT1G04087		402086	1	3	0	10	0	0	0	0	2	4	0	0	0	4	0	5	7	4	6	0	6	17	9	0	13	2.4762	-0.089671	0.131203	0.49432	0.999828	2.4762	0.0878767	0.131793	0.504915	0.99989	2.4762	-0.213115	0.13042	0.102245	NA
AT1G04090	AT1G04090		1057041	1	8	0	0	0	7	2	0	0	0	6	0	0	0	0	0	0	2	0	6	0	2	0	9	8	1.31524	0.023063	0.0488857	0.637089	NA	1.31524	0.00565154	0.0488427	0.907883	0.99989	1.31524	0.000722103	0.0487802	0.988189	NA
AT1G04093	AT1G04093		424666	1	0	0	0	0	0	0	0	0	0	0	0	0	0	0	0	0	0	0	0	0	0	0	0	0	0	NA	NA	NA	NA	0	NA	NA	NA	NA	0	NA	NA	NA	NA
AT1G04097	AT1G04097		455880	1	0	0	0	0	0	0	0	0	0	0	0	0	0	0	0	0	0	0	0	0	0	0	0	0	0	NA	NA	NA	NA	0	NA	NA	NA	NA	0	NA	NA	NA	NA
AT1G04100	IAA10	Auxin-responsive protein IAA10 [Source:UniProtKB/Swiss-Prot;Acc:Q38828]	1059470	1	28	31	7	20	37	17	20	18	43	19	37	16	14	29	19	38	31	37	72	81	106	62	74	66	25.0072	-0.103186	0.249477	0.67916	0.999828	25.0072	0.243194	0.249477	0.329652	0.99989	25.0072	-0.0121569	0.249218	0.961095	NA
AT1G04103	AT1G04103		459122	1	0	0	0	0	0	0	0	0	0	0	0	0	0	0	0	1	0	0	0	0	1	0	0	0	0.059759	-0.000781208	0.0473248	0.98683	NA	0.059759	0.0064299	0.0473248	0.891926	NA	0.059759	-0.00145195	0.0473248	0.975524	NA
AT1G04105	AT1G04105		1059730	1	0	0	0	0	0	8	0	1	0	0	0	2	0	0	0	0	0	1	2	1	1	0	8	0	0.597718	0.00760049	0.0583483	0.89636	NA	0.597718	0.0090855	0.0581841	0.875914	0.99989	0.597718	0.0802634	0.0580296	0.16662	NA
AT1G04110	SBT1.2	SDD1 [Source:UniProtKB/TrEMBL;Acc:A0A178WPN6]	1061297	1	61	58	45	20	35	26	30	64	86	92	56	97	68	59	42	61	94	89	245	180	244	169	81	164	58.0978	0.286367	0.234288	0.2216	0.955376	58.0978	0.186787	0.23457	0.42586	0.99989	58.0978	-0.746851	0.2379	0.00169322	0.280392
AT1G04117	AT1G04117		494008	1	0	1	0	0	0	0	0	0	0	0	0	0	0	0	0	0	0	0	0	0	0	0	0	1	0.0698146	-0.000781208	0.0473248	0.98683	NA	0.0698146	-0.00221039	0.0473248	0.962747	NA	0.0698146	-0.0100922	0.0473248	0.831128	NA
AT1G04120	ABCC5	MRP5 [Source:UniProtKB/TrEMBL;Acc:A0A178WGC2]	1064264	1	191	155	163	212	250	184	136	168	193	162	187	235	272	154	151	173	205	193	584	497	571	577	646	509	184.192	0.120232	0.180286	0.50484	0.999828	184.192	-0.208695	0.179732	0.245585	0.99989	184.192	0.165024	0.179889	0.358952	0.984795
AT1G04123	AT1G04123		495887	1	0	0	0	0	0	0	1	0	0	0	0	0	0	0	0	0	0	0	0	1	0	0	0	0	0.0611635	-0.0094215	0.0473248	0.842199	NA	0.0611635	-0.00221039	0.0473248	0.962747	NA	0.0611635	-0.00145195	0.0473248	0.975524	NA
AT1G04127	AT1G04127		551289	1	0	0	0	0	0	0	2	2	0	0	0	0	0	0	0	0	0	0	0	4	0	0	0	0	0.224267	-0.0353424	0.0473248	0.455182	NA	0.224267	-0.00221039	0.0473248	0.962747	NA	0.224267	-0.00145195	0.0473248	0.975524	NA
AT1G04130	TPR2	Tetratricopeptide repeat (TPR)-like superfamily protein [Source:UniProtKB/TrEMBL;Acc:F4I456]	1073274	1	14	26	20	21	28	23	26	33	45	21	11	29	38	12	30	13	18	23	61	104	54	80	72	60	23.559	-0.43057	0.250761	0.08597	0.866724	23.559	-0.392536	0.250774	0.117513	0.99989	23.559	0.0294298	0.250763	0.906574	NA
AT1G04133	AT1G04133		558071	1	0	0	0	0	0	0	0	0	0	0	0	0	0	0	0	0	0	0	0	0	0	0	0	0	0	NA	NA	NA	NA	0	NA	NA	NA	NA	0	NA	NA	NA	NA
AT1G04137	AT1G04137		559735	1	0	0	0	0	0	0	0	2	0	0	0	0	0	0	0	0	0	0	0	2	0	0	0	0	0.10194	-0.0180618	0.0473248	0.702717	NA	0.10194	-0.00221039	0.0473248	0.962747	NA	0.10194	-0.00145195	0.0473248	0.975524	NA
AT1G04140	AT1G04140		1075543	1	370	381	347	272	516	415	291	408	352	317	455	562	520	289	375	348	620	398	1334	1051	1366	1184	1203	1098	389.369	0.203318	0.170815	0.233937	0.963591	389.369	-0.0406908	0.170478	0.811349	0.99989	389.369	-0.0653064	0.171025	0.70257	0.99282
AT1G04143	AT1G04143		583471	1	0	0	0	0	0	0	0	0	0	0	0	0	0	0	0	0	0	0	0	0	0	0	0	0	0	NA	NA	NA	NA	0	NA	NA	NA	NA	0	NA	NA	NA	NA
AT1G04147	AT1G04147		636337	1	0	0	0	0	0	0	0	0	0	0	0	0	0	0	0	0	0	0	0	0	0	0	0	0	0	NA	NA	NA	NA	0	NA	NA	NA	NA	0	NA	NA	NA	NA
AT1G04150	AT1G04150		1081024	1	2	0	0	0	0	2	6	0	12	0	5	0	4	7	0	0	2	1	5	18	3	11	2	2	2.18957	-0.157983	0.117197	0.177656	0.936152	2.18957	-0.119459	0.116662	0.305847	0.99989	2.18957	-0.00219338	0.115602	0.984862	NA
AT1G04153	AT1G04153		637772	1	0	0	0	0	0	0	0	0	0	0	0	0	0	0	0	0	0	0	0	0	0	0	0	0	0	NA	NA	NA	NA	0	NA	NA	NA	NA	0	NA	NA	NA	NA
AT1G04157	AT1G04157		742298	1	0	0	0	0	0	0	0	0	0	0	0	0	0	0	0	0	0	0	0	0	0	0	0	0	0	NA	NA	NA	NA	0	NA	NA	NA	NA	0	NA	NA	NA	NA
AT1G04160	XI-B	Myosin-8 [Source:UniProtKB/Swiss-Prot;Acc:F4I460]	1086170	1	26	10	24	13	20	16	19	15	22	9	11	8	4	8	19	10	34	4	28	56	48	31	49	60	14.8283	-0.349053	0.23893	0.144042	0.913931	14.8283	0.0998662	0.238553	0.675484	0.99989	14.8283	-0.169355	0.239079	0.478719	NA
AT1G04163	AT1G04163		744724	1	0	0	0	0	0	0	0	0	0	0	0	0	0	0	0	0	0	0	0	0	0	0	0	0	0	NA	NA	NA	NA	0	NA	NA	NA	NA	0	NA	NA	NA	NA
AT1G04167	AT1G04167		760884	1	0	0	0	0	0	0	0	0	0	0	0	0	0	0	0	0	0	0	0	0	0	0	0	0	0	NA	NA	NA	NA	0	NA	NA	NA	NA	0	NA	NA	NA	NA
AT1G04170	EIF2 GAMMA	Eukaryotic translation initiation factor 2 gamma subunit [Source:UniProtKB/TrEMBL;Acc:O64490]	1096882	1	656	563	583	469	923	662	634	737	803	583	713	944	568	558	511	608	816	722	2240	2174	2146	1637	2054	1802	649.347	-0.0554035	0.127589	0.664119	0.999828	649.347	0.124906	0.12852	0.33111	0.99989	649.347	-0.00772946	0.128441	0.952013	0.994619
AT1G04173	AT1G04173		767037	1	0	0	0	0	0	0	0	0	0	0	0	0	0	0	0	0	0	0	0	0	0	0	0	0	0	NA	NA	NA	NA	0	NA	NA	NA	NA	0	NA	NA	NA	NA
AT1G04177	AT1G04177		780107	1	0	0	0	0	0	0	0	0	0	0	0	0	0	0	0	0	0	0	0	0	0	0	0	0	0	NA	NA	NA	NA	0	NA	NA	NA	NA	0	NA	NA	NA	NA
AT1G04180	YUC9	Flavin-containing monooxygenase [Source:UniProtKB/TrEMBL;Acc:A0A178WB22]	1104493	1	18	18	7	2	4	32	7	0	5	4	18	34	5	24	10	6	7	12	56	12	25	39	38	43	11.4824	0.353341	0.207881	0.0891819	0.869539	11.4824	-0.197553	0.207862	0.341906	0.99989	11.4824	-0.101871	0.207724	0.623842	NA
AT1G04183	AT1G04183		845677	1	158	145	161	151	171	126	204	183	139	144	245	228	155	190	132	155	165	231	617	526	551	477	448	464	167.985	0.0776329	0.199763	0.697553	0.999828	167.985	-0.0406306	0.200447	0.83937	0.99989	167.985	-0.163697	0.201317	0.416141	0.985617
AT1G04187	AT1G04187		875056	1	5	6	7	4	3	13	13	13	7	15	11	4	13	10	11	6	8	32	30	33	46	34	20	18	9.79236	-0.0502609	0.225972	0.823987	0.999828	9.79236	0.0493014	0.22621	0.827472	0.99989	9.79236	-0.0118128	0.223414	0.957832	NA
AT1G04190	TPR3	TPR3 [Source:UniProtKB/TrEMBL;Acc:A0A178WLS7]	1106354	1	141	92	89	74	204	188	137	167	170	60	103	217	167	115	156	136	191	150	380	474	477	438	466	322	136.325	-0.347016	0.219953	0.114639	0.894811	136.325	-0.0930411	0.219581	0.671769	0.99989	136.325	0.241839	0.220617	0.272994	0.974112
AT1G04193	AT1G04193		875224	1	7	6	10	5	0	13	0	6	9	2	0	6	4	2	8	9	3	1	8	15	13	14	18	23	5.10367	-0.0948015	0.172177	0.581904	0.999828	5.10367	-0.0289116	0.172112	0.866598	0.99989	5.10367	-0.0868393	0.172014	0.613673	NA
AT1G04197	AT1G04197		875679	1	4	7	7	1	0	0	0	0	1	5	6	2	4	2	1	4	3	0	13	1	7	7	1	18	2.7125	0.251516	0.159665	0.115192	0.896071	2.7125	-0.0164965	0.159262	0.917502	0.99989	2.7125	-0.389109	0.158603	0.0141533	NA
AT1G04200	AT1G04200		1109395	1	91	93	73	48	75	84	54	58	72	63	80	90	75	60	71	76	161	123	233	184	360	206	207	257	77.8688	0.18741	0.208139	0.367903	0.985376	77.8688	0.420315	0.205374	0.0406987	0.945228	77.8688	-0.394577	0.207226	0.0568984	0.81458
AT1G04203	AT1G04203		913390	1	0	0	0	0	0	0	0	0	0	0	0	0	0	0	0	0	0	0	0	0	0	0	0	0	0	NA	NA	NA	NA	0	NA	NA	NA	NA	0	NA	NA	NA	NA
AT1G04207	AT1G04207		926989	1	0	0	0	0	0	0	0	0	0	0	0	0	0	0	0	0	0	0	0	0	0	0	0	0	0	NA	NA	NA	NA	0	NA	NA	NA	NA	0	NA	NA	NA	NA
AT1G04210	AT1G04210		1114375	1	91	59	87	98	94	82	54	82	157	76	63	116	73	101	114	101	160	95	255	293	356	288	274	237	92.2731	-0.17841	0.231329	0.440566	0.995142	92.2731	0.0258483	0.230694	0.910787	0.99989	92.2731	0.0569463	0.23179	0.80593	0.994543
AT1G04213	AT1G04213		937032	1	0	0	0	0	0	0	0	0	0	0	0	0	0	0	0	0	0	0	0	0	0	0	0	0	0	NA	NA	NA	NA	0	NA	NA	NA	NA	0	NA	NA	NA	NA
AT1G04217	AT1G04217		1008592	1	5	11	16	4	10	5	7	3	7	11	2	3	7	0	2	3	3	10	16	17	16	9	19	32	6.14127	-0.0139357	0.199728	0.944374	0.999938	6.14127	0.0818247	0.198395	0.680021	0.99989	6.14127	-0.249382	0.199618	0.211558	NA
AT1G04220	KCS2	3-ketoacyl-CoA synthase 2 [Source:UniProtKB/Swiss-Prot;Acc:Q5XEP9]	1119699	1	31	20	12	16	27	29	6	30	12	25	40	25	52	17	18	28	30	48	90	48	106	87	72	63	24.847	0.364669	0.249915	0.144517	0.913931	24.847	0.032828	0.250192	0.895608	0.99989	24.847	0.0114919	0.249808	0.963308	NA
AT1G04223	AT1G04223		1009073	1	9	37	12	37	27	13	12	20	9	13	26	28	26	50	22	34	35	52	67	41	121	98	77	58	25.5526	0.194895	0.246484	0.42912	0.995142	25.5526	0.0186198	0.247396	0.940005	0.99989	25.5526	0.0946867	0.246629	0.701035	NA
AT1G04227	AT1G04227		1009249	1	14	9	1	12	22	11	3	21	23	7	11	2	11	21	16	17	44	27	20	47	88	48	45	24	14.3503	-0.313376	0.232769	0.178208	0.936152	14.3503	0.222245	0.234225	0.342697	0.99989	14.3503	0.209221	0.232065	0.36729	NA
AT1G04230	AT1G04230		1125515	1	72	25	42	37	41	59	26	48	90	40	41	62	43	22	45	51	53	55	143	164	159	110	137	139	45.6133	-0.155412	0.245197	0.526195	0.999828	45.6133	0.177483	0.245629	0.469947	0.99989	45.6133	-0.084751	0.245693	0.730135	NA
AT1G04233	AT1G04233		1018123	1	0	0	0	0	0	0	0	0	0	0	0	0	0	0	0	0	0	0	0	0	0	0	0	0	0	NA	NA	NA	NA	0	NA	NA	NA	NA	0	NA	NA	NA	NA
AT1G04237	AT1G04237		1043118	1	0	0	1	0	6	0	0	0	0	0	0	0	0	0	0	0	0	0	0	0	0	0	6	1	0.348718	-0.000781208	0.0473248	0.98683	NA	0.348718	-0.00221039	0.0473248	0.962747	0.99989	0.348718	0.0417495	0.0473248	0.377674	NA
AT1G04240	SHY2	AUX/IAA transcriptional regulator family protein [Source:TAIR;Acc:AT1G04240]	1128149	1	225	93	224	124	190	116	76	100	219	179	299	244	167	133	191	128	258	283	722	395	669	491	430	542	173.246	0.578815	0.224741	0.0100104	0.490464	173.246	0.114756	0.224504	0.609243	0.99989	173.246	-0.342256	0.225105	0.128402	0.893578
AT1G04243	AT1G04243		1072574	1	0	0	0	0	0	0	0	0	0	0	0	0	0	0	0	0	0	0	0	0	0	0	0	0	0	NA	NA	NA	NA	0	NA	NA	NA	NA	0	NA	NA	NA	NA
AT1G04247	AT1G04247		1120225	1	22	9	12	27	53	7	26	20	17	6	12	43	20	25	14	12	21	34	61	63	67	59	87	43	20.2281	-0.0934647	0.241572	0.698829	0.999828	20.2281	-0.0404835	0.24149	0.866866	0.99989	20.2281	0.324257	0.241128	0.178705	NA
AT1G04250	IAA17	Auxin-responsive protein IAA17 [Source:UniProtKB/Swiss-Prot;Acc:P93830]	1136078	1	696	553	469	553	921	584	373	539	419	498	484	695	520	367	319	379	438	493	1677	1331	1310	1206	2058	1718	506.396	0.214188	0.163225	0.189443	0.939822	506.396	-0.105533	0.164043	0.520015	0.99989	506.396	0.0766305	0.16237	0.636962	0.991918
AT1G04253	AT1G04253		1134308	1	0	0	0	0	0	0	0	0	0	0	0	0	0	0	0	0	0	0	0	0	0	0	0	0	0	NA	NA	NA	NA	0	NA	NA	NA	NA	0	NA	NA	NA	NA
AT1G04257	AT1G04257		1178925	1	0	0	0	0	0	0	0	0	0	0	0	0	0	0	0	0	0	0	0	0	0	0	0	0	0	NA	NA	NA	NA	0	NA	NA	NA	NA	0	NA	NA	NA	NA
AT1G04260	PRA1D	PRA1 family protein D [Source:UniProtKB/Swiss-Prot;Acc:P93829]	1140278	1	251	124	179	220	406	233	205	259	271	173	240	263	280	254	183	182	297	352	676	735	831	717	859	554	234.295	-0.183315	0.182835	0.316041	0.974751	234.295	-0.0511855	0.182313	0.778898	0.99989	234.295	0.398885	0.183349	0.0295887	0.721863
AT1G04263	AT1G04263		1215731	1	27	79	57	122	70	69	88	62	88	124	143	109	71	64	89	60	228	104	376	238	392	224	261	163	89.3796	0.336324	0.247807	0.174717	0.936152	89.3796	0.286826	0.247874	0.247214	0.99989	89.3796	0.291181	0.248197	0.240721	0.960721
AT1G04267	AT1G04267		1216552	1	0	0	0	0	0	0	0	0	0	0	0	0	0	0	0	0	0	0	0	0	0	0	0	0	0	NA	NA	NA	NA	0	NA	NA	NA	NA	0	NA	NA	NA	NA
AT1G04270	RPS15A	40S ribosomal protein S15-1 [Source:UniProtKB/Swiss-Prot;Acc:Q08112]	1141558	1	3575	3991	3760	3949	5019	5407	3657	4689	4452	4169	4996	6216	4165	3920	4178	4215	5428	5168	15381	12798	14811	12263	14375	11326	4388.06	0.15855	0.116182	0.172357	0.93187	4388.06	0.0166342	0.116217	0.886187	0.99989	4388.06	0.148312	0.116279	0.202138	0.938461
AT1G04273	AT1G04273		1216722	1	0	0	0	0	0	0	0	0	0	0	0	0	0	0	0	0	0	0	0	0	0	0	0	0	0	NA	NA	NA	NA	0	NA	NA	NA	NA	0	NA	NA	NA	NA
AT1G04277	AT1G04277		1216921	1	13	19	15	3	7	15	21	20	12	26	18	0	20	8	0	26	43	14	44	53	83	28	25	47	15.2934	-0.0613979	0.211543	0.771634	0.999828	15.2934	0.322125	0.211266	0.127325	0.99989	15.2934	-0.231119	0.210451	0.272113	NA
AT1G04280	AT1G04280		1143436	1	162	53	73	68	159	113	47	117	95	95	127	117	106	121	45	66	90	115	339	259	271	272	340	288	94.596	0.21432	0.237752	0.367352	0.985311	94.596	-0.178215	0.238009	0.453994	0.99989	94.596	0.0601307	0.237837	0.800405	0.994543
AT1G04283	AT1G04283		1299553	1	0	0	0	0	0	0	0	0	0	0	0	0	0	0	0	0	0	0	0	0	0	0	0	0	0	NA	NA	NA	NA	0	NA	NA	NA	NA	0	NA	NA	NA	NA
AT1G04287	AT1G04287		1333696	1	0	0	0	0	0	0	0	0	0	0	0	0	0	0	0	0	0	1	0	0	1	0	0	0	0.045793	-0.000781208	0.0473248	0.98683	NA	0.045793	0.0064299	0.0473248	0.891926	NA	0.045793	-0.00145195	0.0473248	0.975524	NA
AT1G04290	AT1G04290		1147297	1	103	104	135	137	110	153	107	179	155	138	114	163	136	85	156	118	128	170	415	441	416	377	400	342	130.505	-0.118039	0.211178	0.576193	0.999828	130.505	-0.0799764	0.211701	0.705594	0.99989	130.505	0.0587756	0.212209	0.781803	0.994543
AT1G04293	AT1G04293		1382790	1	0	0	0	0	0	0	0	0	0	0	0	0	0	0	0	0	0	0	0	0	0	0	0	0	0	NA	NA	NA	NA	0	NA	NA	NA	NA	0	NA	NA	NA	NA
AT1G04295	AT1G04295		1147781	1	6	3	0	10	14	2	1	2	2	10	3	11	4	8	3	5	2	5	24	5	12	15	26	9	4.98457	0.325473	0.19362	0.092766	0.873557	4.98457	-0.0942216	0.193284	0.62592	0.99989	4.98457	0.278356	0.192653	0.148498	NA
AT1G04297	AT1G04297		1385478	1	0	0	0	0	0	0	0	0	0	0	0	0	0	0	0	0	0	0	0	0	0	0	0	0	0	NA	NA	NA	NA	0	NA	NA	NA	NA	0	NA	NA	NA	NA
AT1G04300	TRAF1B	TNF receptor-associated factor homolog 1b [Source:UniProtKB/Swiss-Prot;Acc:A8MQL1]	1148564	1	183	99	130	145	247	164	168	174	183	146	147	205	174	140	135	131	201	194	498	525	526	449	556	412	159.811	-0.150048	0.173839	0.388058	0.988918	159.811	-0.0286092	0.174548	0.869806	0.99989	159.811	0.234741	0.175069	0.179969	0.924221
AT1G04303	AT1G04303		1388988	1	0	0	0	0	0	0	0	0	0	0	0	0	0	0	0	0	0	0	0	0	0	0	0	0	0	NA	NA	NA	NA	0	NA	NA	NA	NA	0	NA	NA	NA	NA
AT1G04307	AT1G04307		1429442	1	0	0	0	0	0	0	0	0	0	0	0	0	0	0	0	0	0	0	0	0	0	0	0	0	0	NA	NA	NA	NA	0	NA	NA	NA	NA	0	NA	NA	NA	NA
AT1G04310	ERS2	Ethylene response sensor 2 [Source:UniProtKB/Swiss-Prot;Acc:P93825]	1154740	1	52	36	32	53	42	61	35	34	71	39	42	32	19	9	44	48	44	34	113	140	126	72	156	120	39.7954	-0.192618	0.249894	0.440824	0.995142	39.7954	0.291447	0.250144	0.243971	0.99989	39.7954	0.146459	0.249906	0.557837	NA
AT1G04313	AT1G04313		1444692	1	1	2	0	0	3	0	5	0	4	4	3	0	0	2	3	3	0	1	7	9	4	5	3	3	1.7529	-0.0334942	0.119752	0.77971	NA	1.7529	-0.0253029	0.118979	0.831587	0.99989	1.7529	-0.0141924	0.117912	0.904195	NA
AT1G04320	AT1G04320		1159023	1	0	0	0	0	1	0	0	0	0	0	0	0	0	0	0	1	0	0	0	0	1	0	1	0	0.10735	-0.000781208	0.0473248	0.98683	NA	0.10735	0.0064299	0.0473248	0.891926	NA	0.10735	0.00718834	0.0473248	0.879271	NA
AT1G04323	AT1G04323		1446835	1	0	0	0	0	0	0	0	0	0	0	0	0	0	0	0	0	0	0	0	0	0	0	0	0	0	NA	NA	NA	NA	0	NA	NA	NA	NA	0	NA	NA	NA	NA
AT1G04327	AT1G04327		1461934	1	0	0	0	0	0	0	0	0	0	0	0	4	0	0	0	0	0	0	4	0	0	0	0	0	0.175339	0.03378	0.0473248	0.475357	NA	0.175339	-0.00221039	0.0473248	0.962747	NA	0.175339	-0.00145195	0.0473248	0.975524	NA
AT1G04330	AT1G04330		1161289	1	10	17	0	2	43	17	9	7	14	0	5	14	23	3	2	13	6	15	19	30	34	28	62	27	10.5099	-0.118503	0.190972	0.534912	0.999828	10.5099	0.0233381	0.19101	0.902755	0.99989	10.5099	0.183954	0.190915	0.335279	NA
AT1G04333	AT1G04333		1462043	1	0	0	0	0	0	0	0	0	0	0	0	0	0	0	0	0	0	0	0	0	0	0	0	0	0	NA	NA	NA	NA	0	NA	NA	NA	NA	0	NA	NA	NA	NA
AT1G04337	AT1G04337		1496735	1	0	0	0	0	0	0	0	0	0	0	0	0	0	0	0	0	0	0	0	0	0	0	0	0	0	NA	NA	NA	NA	0	NA	NA	NA	NA	0	NA	NA	NA	NA
AT1G04340	AT1G04340		1162905	1	142	117	170	148	272	187	124	187	124	133	183	236	186	153	144	122	179	183	552	435	484	483	607	429	161.352	0.194819	0.183593	0.288623	0.968077	161.352	-0.216317	0.183706	0.23899	0.99989	161.352	0.261777	0.183492	0.153684	0.905999
AT1G04343	AT1G04343		1508646	1	0	0	0	0	0	0	0	0	0	0	0	0	0	0	0	0	0	0	0	0	0	0	0	0	0	NA	NA	NA	NA	0	NA	NA	NA	NA	0	NA	NA	NA	NA
AT1G04347	AT1G04347		1509751	1	0	0	0	0	0	0	0	0	0	0	0	0	0	0	0	0	0	0	0	0	0	0	0	0	0	NA	NA	NA	NA	0	NA	NA	NA	NA	0	NA	NA	NA	NA
AT1G04350	AT1G04350		1164910	1	155	84	110	67	118	139	116	128	121	117	136	117	131	114	118	123	168	118	370	365	409	363	324	349	118.168	-0.0516277	0.193464	0.789577	0.999828	118.168	-0.0626311	0.193128	0.745712	0.99989	118.168	-0.22508	0.19494	0.248248	0.967593
AT1G04353	AT1G04353		1512618	1	5	4	0	0	9	0	0	1	3	2	0	3	6	0	5	2	2	1	5	4	5	11	9	9	2.30386	0.0146639	0.130976	0.910856	0.999828	2.30386	-0.102834	0.131004	0.432471	0.99989	2.30386	-0.0274867	0.130263	0.83288	NA
AT1G04357	AT1G04357		1523561	1	0	0	0	0	0	0	0	0	0	0	0	0	0	0	0	0	0	0	0	0	0	0	0	0	0	NA	NA	NA	NA	0	NA	NA	NA	NA	0	NA	NA	NA	NA
AT1G04360	ATL1	RING-H2 finger protein ATL1 [Source:UniProtKB/Swiss-Prot;Acc:P93823]	1167288	1	20	13	15	33	12	36	15	22	17	20	23	25	36	18	16	19	22	25	68	54	66	70	81	48	21.168	0.114914	0.250687	0.646667	0.999828	21.168	-0.15625	0.250718	0.533146	0.99989	21.168	0.324677	0.250614	0.195139	NA
AT1G04363	AT1G04363		1523594	1	4	2	3	2	5	0	11	6	16	9	18	4	4	2	3	6	1	12	31	33	19	9	7	9	5.73445	-0.0450342	0.202322	0.823858	0.999828	5.73445	0.137942	0.199136	0.488495	0.99989	5.73445	-0.063721	0.196951	0.746289	NA
AT1G04367	AT1G04367		1524572	1	0	0	0	0	0	0	0	0	0	0	0	0	0	0	0	0	0	0	0	0	0	0	0	0	0	NA	NA	NA	NA	0	NA	NA	NA	NA	0	NA	NA	NA	NA
AT1G04370	ERF14	Uncharacterized protein At1g04370 (Fragment) [Source:UniProtKB/TrEMBL;Acc:C0SUS6]	1175033	1	1	0	0	1	1	0	0	0	0	6	0	0	0	1	0	0	0	1	6	0	1	1	2	1	0.641651	0.094127	0.0694425	0.175269	NA	0.641651	-0.00451076	0.0691025	0.947954	0.99989	0.641651	0.0157439	0.0686895	0.81871	NA
AT1G04373	AT1G04373		1538273	1	0	0	0	0	0	0	0	0	0	0	0	0	0	0	0	0	0	0	0	0	0	0	0	0	0	NA	NA	NA	NA	0	NA	NA	NA	NA	0	NA	NA	NA	NA
AT1G04377	AT1G04377		1542969	1	0	0	0	0	0	0	0	0	0	0	0	0	0	0	0	0	0	0	0	0	0	0	0	0	0	NA	NA	NA	NA	0	NA	NA	NA	NA	0	NA	NA	NA	NA
AT1G04380	AT1G04380		1176544	1	0	0	0	0	0	0	0	0	0	3	0	0	0	3	0	0	0	0	3	0	0	3	0	0	0.368774	0.0251397	0.0473248	0.59527	NA	0.368774	-0.0281313	0.0473248	0.552225	0.99989	0.368774	-0.00145195	0.0473248	0.975524	NA
AT1G04383	AT1G04383		1543157	1	0	0	0	0	0	0	0	0	0	0	0	0	0	0	0	0	0	0	0	0	0	0	0	0	0	NA	NA	NA	NA	0	NA	NA	NA	NA	0	NA	NA	NA	NA
AT1G04387	AT1G04387		1543643	1	0	0	0	0	0	0	0	0	0	0	0	0	0	0	0	0	0	0	0	0	0	0	0	0	0	NA	NA	NA	NA	0	NA	NA	NA	NA	0	NA	NA	NA	NA
AT1G04390	AT1G04390		1179310	1	23	15	28	10	31	35	36	16	20	23	19	26	27	22	33	24	45	16	68	72	85	82	76	66	24.4181	-0.0965853	0.250608	0.699938	0.999828	24.4181	-0.103104	0.250654	0.680822	0.99989	24.4181	-0.00605905	0.250519	0.980704	NA
AT1G04393	AT1G04393		1653221	1	0	0	0	0	0	0	0	0	0	0	0	0	0	0	0	0	0	4	0	0	4	0	0	0	0.183172	-0.000781208	0.0473248	0.98683	NA	0.183172	0.0323508	0.0473248	0.494234	NA	0.183172	-0.00145195	0.0473248	0.975524	NA
AT1G04397	AT1G04397		1661408	1	0	0	0	0	0	0	0	1	0	0	0	0	0	0	0	0	0	0	0	1	0	0	0	0	0.0509699	-0.0094215	0.0473248	0.842199	NA	0.0509699	-0.00221039	0.0473248	0.962747	NA	0.0509699	-0.00145195	0.0473248	0.975524	NA
AT1G04400	CRY2	Cryptochrome-2 [Source:UniProtKB/Swiss-Prot;Acc:Q96524]	1185512	1	437	475	393	535	629	655	460	453	504	452	607	613	563	469	454	523	689	620	1672	1417	1832	1486	1819	1305	517.812	0.125496	0.136479	0.35782	0.982852	517.812	0.0479469	0.136072	0.724565	0.99989	517.812	0.280489	0.136567	0.0399895	0.768343
AT1G04403	AT1G04403		1693476	1	0	0	0	0	0	0	0	0	0	0	0	0	0	0	0	0	0	0	0	0	0	0	0	0	0	NA	NA	NA	NA	0	NA	NA	NA	NA	0	NA	NA	NA	NA
AT1G04407	AT1G04407		1713479	1	0	0	0	0	0	0	0	0	0	0	0	0	0	0	0	0	0	0	0	0	0	0	0	0	0	NA	NA	NA	NA	0	NA	NA	NA	NA	0	NA	NA	NA	NA
AT1G04410	MDH1	Malate dehydrogenase [Source:UniProtKB/TrEMBL;Acc:A0A178W4H0]	1188995	1	3853	3937	3669	3989	4978	5155	4048	4635	4769	4227	5775	6392	4962	4282	4268	4565	5585	5651	16394	13452	15801	13512	14122	11459	4587.39	0.173165	0.103668	0.094845	0.87873	4587.39	-0.0217853	0.103679	0.833573	0.99989	4587.39	0.118221	0.103849	0.254955	0.971734
AT1G04413	AT1G04413		1717730	1	0	0	0	0	0	0	0	0	0	0	0	0	0	0	0	0	0	0	0	0	0	0	0	0	0	NA	NA	NA	NA	0	NA	NA	NA	NA	0	NA	NA	NA	NA
AT1G04417	AT1G04417		1719300	1	0	0	0	0	0	0	0	0	0	0	0	0	0	0	0	0	0	1	0	0	1	0	0	0	0.045793	-0.000781208	0.0473248	0.98683	NA	0.045793	0.0064299	0.0473248	0.891926	NA	0.045793	-0.00145195	0.0473248	0.975524	NA
AT1G04420	AT1G04420		1191519	1	284	308	350	256	332	366	393	477	572	381	551	459	277	336	340	307	549	448	1391	1442	1304	953	954	942	376.318	-0.118849	0.161345	0.461358	0.995142	376.318	0.14923	0.16273	0.359122	0.99989	376.318	-0.14777	0.163751	0.366841	0.984795
AT1G04423	AT1G04423		1727263	1	0	0	0	0	0	0	0	0	0	0	0	0	0	0	0	0	0	0	0	0	0	0	0	0	0	NA	NA	NA	NA	0	NA	NA	NA	NA	0	NA	NA	NA	NA
AT1G04425	AT1G04425		1194187	1	21	10	6	12	35	28	16	9	53	33	19	37	17	13	20	26	75	14	89	78	115	50	75	37	23.1393	0.0643479	0.243753	0.791789	0.999828	23.1393	0.35761	0.243457	0.141865	0.99989	23.1393	0.279247	0.242604	0.249716	NA
AT1G04427	AT1G04427		1729587	1	0	0	0	0	0	0	0	0	0	0	0	0	0	0	0	0	0	0	0	0	0	0	0	0	0	NA	NA	NA	NA	0	NA	NA	NA	NA	0	NA	NA	NA	NA
AT1G04430	AT1G04430		1197956	1	450	279	426	310	412	443	400	394	501	334	414	583	413	365	355	340	398	383	1331	1295	1121	1133	1165	1155	390.531	-0.0643955	0.144902	0.656748	0.999828	390.531	-0.236116	0.145957	0.105725	0.99989	390.531	-0.132504	0.145892	0.363757	0.984795
AT1G04433	AT1G04433		1762363	1	0	0	0	0	0	0	0	0	0	0	0	0	0	0	0	0	0	0	0	0	0	0	0	0	0	NA	NA	NA	NA	0	NA	NA	NA	NA	0	NA	NA	NA	NA
AT1G04437	AT1G04437		1764573	1	0	0	0	0	0	1	0	0	0	0	3	0	0	3	0	0	0	0	3	0	0	3	1	0	0.381387	0.0251725	0.0473281	0.594814	NA	0.381387	-0.0281313	0.0473248	0.552225	0.99989	0.381387	0.00718834	0.0473248	0.879271	NA
AT1G04440	CKL13	Casein kinase 1-like protein 13 [Source:UniProtKB/Swiss-Prot;Acc:Q5XF24]	1202160	1	198	139	156	203	362	301	200	267	248	223	347	298	336	213	226	267	320	412	868	715	999	775	866	493	251.913	0.164112	0.161037	0.308158	0.972808	251.913	0.107088	0.160173	0.503764	0.99989	251.913	0.554543	0.163316	0.000684978	0.173888
AT1G04443	AT1G04443		1839483	1	0	0	0	0	0	0	0	0	0	0	0	0	0	0	0	0	0	0	0	0	0	0	0	0	0	NA	NA	NA	NA	0	NA	NA	NA	NA	0	NA	NA	NA	NA
AT1G04445	AT1G04445		1206760	1	0	0	0	0	0	0	0	0	0	0	0	0	0	0	0	2	0	0	0	0	2	0	0	0	0.119518	-0.000781208	0.0473248	0.98683	NA	0.119518	0.0150702	0.0473248	0.75015	NA	0.119518	-0.00145195	0.0473248	0.975524	NA
AT1G04447	AT1G04447		1887404	1	0	0	0	0	0	0	0	0	0	0	0	0	0	0	0	0	0	0	0	0	0	0	0	0	0	NA	NA	NA	NA	0	NA	NA	NA	NA	0	NA	NA	NA	NA
AT1G04450	RIC3	CRIB domain-containing protein RIC3 [Source:UniProtKB/Swiss-Prot;Acc:F4I5N6]	1208521	1	0	0	0	0	0	0	0	0	0	0	0	0	0	0	0	0	0	0	0	0	0	0	0	0	0	NA	NA	NA	NA	0	NA	NA	NA	NA	0	NA	NA	NA	NA
AT1G04453	AT1G04453		1953734	1	0	0	0	0	0	0	0	0	0	0	0	0	0	0	0	0	0	0	0	0	0	0	0	0	0	NA	NA	NA	NA	0	NA	NA	NA	NA	0	NA	NA	NA	NA
AT1G04455	AT1G04455		1210269	1	0	0	0	0	0	0	0	0	0	0	0	0	0	0	0	0	0	0	0	0	0	0	0	0	0	NA	NA	NA	NA	0	NA	NA	NA	NA	0	NA	NA	NA	NA
AT1G04463	AT1G04463		1966019	1	0	0	0	0	0	0	0	1	3	0	0	0	0	5	0	0	0	0	0	4	0	5	0	0	0.508438	-0.0350458	0.0504757	0.487488	NA	0.508438	-0.0496552	0.0504045	0.324558	0.99989	0.508438	-0.000890171	0.0503207	0.985886	NA
AT1G04467	AT1G04467		1968861	1	0	0	0	0	0	0	0	0	0	0	0	0	0	0	0	0	0	0	0	0	0	0	0	0	0	NA	NA	NA	NA	0	NA	NA	NA	NA	0	NA	NA	NA	NA
AT1G04470	AT1G04470		1210924	1	0	0	0	0	0	0	0	0	0	0	0	0	0	0	0	0	0	0	0	0	0	0	0	0	0	NA	NA	NA	NA	0	NA	NA	NA	NA	0	NA	NA	NA	NA
AT1G04473	AT1G04473		1989682	1	0	0	0	0	0	0	0	0	0	0	0	0	0	0	0	0	0	0	0	0	0	0	0	0	0	NA	NA	NA	NA	0	NA	NA	NA	NA	0	NA	NA	NA	NA
AT1G04477	AT1G04477		1991587	1	0	0	0	0	0	0	0	0	0	0	0	0	0	0	0	0	0	0	0	0	0	0	0	0	0	NA	NA	NA	NA	0	NA	NA	NA	NA	0	NA	NA	NA	NA
AT1G04480	RPL23A	60S ribosomal protein L23 [Source:UniProtKB/Swiss-Prot;Acc:P49690]	1215925	1	1235	1217	1197	1122	1329	1660	1337	1724	1658	1374	1707	1921	1543	1294	1484	1391	1868	1637	5002	4719	4896	4321	4111	3649	1445.84	-0.00816994	0.117634	0.94463	0.999938	1445.84	-0.067844	0.117784	0.564613	0.99989	1445.84	-0.00405652	0.118331	0.972653	0.995827
AT1G04483	AT1G04483		2010883	1	0	0	0	0	0	0	0	0	0	0	0	0	0	0	0	0	0	0	0	0	0	0	0	0	0	NA	NA	NA	NA	0	NA	NA	NA	NA	0	NA	NA	NA	NA
AT1G04487	AT1G04487		2035718	1	0	0	0	0	0	0	0	0	0	0	0	0	0	0	0	0	0	0	0	0	0	0	0	0	0	NA	NA	NA	NA	0	NA	NA	NA	NA	0	NA	NA	NA	NA
AT1G04490	AT1G04490		1217690	1	0	1	0	0	0	0	3	2	0	0	0	8	0	0	0	1	4	7	8	5	12	0	0	1	1.26344	0.0189457	0.0944749	0.84106	NA	1.26344	0.140189	0.094114	0.13634	0.99989	1.26344	-0.0188025	0.093244	0.840192	NA
AT1G04493	AT1G04493		2055991	1	0	0	0	0	0	0	0	0	0	0	0	0	0	0	0	0	0	0	0	0	0	0	0	0	0	NA	NA	NA	NA	0	NA	NA	NA	NA	0	NA	NA	NA	NA
AT1G04497	AT1G04497		2056863	1	0	0	0	0	0	0	0	0	0	0	0	0	0	0	0	0	0	0	0	0	0	0	0	0	0	NA	NA	NA	NA	0	NA	NA	NA	NA	0	NA	NA	NA	NA
AT1G04500	AT1G04500		1221411	1	2	0	0	2	0	22	0	0	5	3	6	14	15	0	3	0	8	7	23	5	15	18	24	2	4.37635	0.14839	0.140903	0.292278	0.969166	4.37635	-0.0536812	0.140809	0.70303	0.99989	4.37635	0.202704	0.140049	0.14779	NA
AT1G04503	AT1G04503		2076515	1	0	0	0	0	0	0	0	0	0	0	0	0	0	0	0	0	0	1	0	0	1	0	0	0	0.045793	-0.000781208	0.0473248	0.98683	NA	0.045793	0.0064299	0.0473248	0.891926	NA	0.045793	-0.00145195	0.0473248	0.975524	NA
AT1G04507	AT1G04507		2088988	1	0	0	0	0	0	0	0	1	0	0	0	0	0	0	0	0	0	0	0	1	0	0	0	0	0.0509699	-0.0094215	0.0473248	0.842199	NA	0.0509699	-0.00221039	0.0473248	0.962747	NA	0.0509699	-0.00145195	0.0473248	0.975524	NA
AT1G04510	PRP19A	Pre-mRNA-processing factor 19 homolog 1 [Source:UniProtKB/Swiss-Prot;Acc:Q94BR4]	1226483	1	357	246	284	249	493	307	305	328	456	310	308	383	324	330	309	276	455	496	1001	1089	1227	963	1049	887	334.425	-0.175252	0.1617	0.278449	0.966256	334.425	0.0631222	0.161531	0.695964	0.99989	334.425	0.0521445	0.162459	0.748233	0.994543
AT1G04513	AT1G04513		2089765	1	0	0	0	0	0	0	0	0	0	0	0	0	0	0	0	0	0	0	0	0	0	0	0	0	0	NA	NA	NA	NA	0	NA	NA	NA	NA	0	NA	NA	NA	NA
AT1G04517	AT1G04517		2107313	1	8	4	6	24	17	7	15	18	29	20	34	27	7	7	19	22	17	13	81	62	52	33	48	18	15.7859	0.140955	0.245985	0.566629	0.999828	15.7859	0.160654	0.244671	0.511431	0.99989	15.7859	0.421607	0.24351	0.0833851	NA
AT1G04520	CRRSP3	Cysteine-rich repeat secretory protein 3 [Source:UniProtKB/Swiss-Prot;Acc:Q6NM73]	1231452	1	52	50	42	25	27	43	39	44	51	34	53	77	24	44	39	36	50	27	164	134	113	107	95	144	41.1962	0.11143	0.24069	0.643393	0.999828	41.1962	-0.115079	0.242087	0.634529	0.99989	41.1962	-0.4872	0.242055	0.0441399	NA
AT1G04523	AT1G04523		2107815	1	0	0	0	0	0	0	0	0	0	0	0	0	0	0	0	0	1	0	0	0	1	0	0	0	0.0443028	-0.000781208	0.0473248	0.98683	NA	0.0443028	0.0064299	0.0473248	0.891926	NA	0.0443028	-0.00145195	0.0473248	0.975524	NA
AT1G04527	AT1G04527		2111064	1	17	23	20	17	17	18	27	31	24	14	31	28	9	18	5	38	28	33	73	82	99	32	52	60	21.5662	-0.153939	0.250777	0.539314	0.999828	21.5662	0.652736	0.250612	0.00919889	0.686279	21.5662	-0.182983	0.250727	0.465508	NA
AT1G04530	TPR4	Tetratricopeptide repeat (TPR)-like superfamily protein [Source:UniProtKB/TrEMBL;Acc:Q8VZ31]	1234176	1	236	257	250	339	356	479	368	369	347	318	462	352	245	396	312	322	378	433	1132	1084	1133	953	1174	743	338.646	-0.0302562	0.183573	0.869087	0.999828	338.646	-0.0159702	0.183879	0.93079	0.99989	338.646	0.407455	0.184536	0.0272443	0.712733
AT1G04533	AT1G04533		2127414	1	0	1	0	0	0	0	0	0	0	9	0	0	0	0	0	0	0	0	9	0	0	0	0	1	0.617055	0.075559	0.0495158	0.127021	NA	0.617055	-0.000213223	0.0493763	0.996554	0.99989	0.617055	-0.00955238	0.049253	0.846219	NA
AT1G04537	AT1G04537		2155213	1	0	0	0	0	0	0	0	0	0	0	0	0	0	0	0	0	0	0	0	0	0	0	0	0	0	NA	NA	NA	NA	0	NA	NA	NA	NA	0	NA	NA	NA	NA
AT1G04540	AT1G04540		1236754	1	6	4	11	0	3	9	2	8	12	0	4	5	10	11	0	3	0	37	9	22	40	21	12	21	6.5289	-0.127397	0.165549	0.441572	0.995142	6.5289	0.102068	0.165894	0.538385	0.99989	6.5289	-0.115782	0.16481	0.482357	NA
AT1G04547	AT1G04547		2156221	1	0	0	0	0	0	0	0	0	0	0	0	0	0	0	0	0	0	0	0	0	0	0	0	0	0	NA	NA	NA	NA	0	NA	NA	NA	NA	0	NA	NA	NA	NA
AT1G04550	IAA12	Auxin-responsive protein IAA12 [Source:UniProtKB/Swiss-Prot;Acc:Q38830]	1240294	1	114	100	107	101	154	115	89	91	85	66	95	90	113	73	61	129	93	144	251	265	366	247	370	321	99.4485	-0.141365	0.209255	0.49932	0.999828	99.4485	0.274777	0.208054	0.186602	0.99989	99.4485	0.0225247	0.20703	0.913362	0.994543
AT1G04555	AT1G04555		1242506	1	26	16	17	6	17	15	27	33	28	25	31	22	19	10	7	19	34	29	78	88	82	36	38	59	20.2788	-0.142788	0.250237	0.568264	0.999828	20.2788	0.456696	0.250563	0.0683523	0.99989	20.2788	-0.393161	0.250744	0.116887	NA
AT1G04557	AT1G04557		2166659	1	0	0	0	0	0	0	0	0	0	0	0	0	0	0	0	0	0	0	0	0	0	0	0	0	0	NA	NA	NA	NA	0	NA	NA	NA	NA	0	NA	NA	NA	NA
AT1G04560	AT1G04560		1244947	1	0	121	0	0	0	0	1	0	0	0	0	0	0	0	0	7	0	0	0	1	7	0	0	121	8.92704	-0.000631181	0.0496847	NA	NA	8.92704	0.00425823	0.0496788	NA	NA	8.92704	-0.081732	0.0496705	NA	NA
AT1G04563	AT1G04563		2186933	1	1	0	0	0	4	0	0	2	0	0	0	13	1	0	2	1	2	9	13	2	12	3	4	1	1.65001	0.117083	0.106615	0.272126	NA	1.65001	0.0946621	0.106346	0.373393	0.99989	1.65001	0.0350737	0.10539	0.739285	NA
AT1G04567	AT1G04567		2218886	1	0	0	0	0	0	0	0	0	0	0	0	0	0	0	0	0	0	0	0	0	0	0	0	0	0	NA	NA	NA	NA	0	NA	NA	NA	NA	0	NA	NA	NA	NA
AT1G04570	AT1G04570		1246601	1	1	0	0	1	0	0	4	5	1	6	1	2	0	0	0	5	0	10	9	10	15	0	1	1	1.92679	-0.0157509	0.126255	0.900718	NA	1.92679	0.232009	0.125369	0.0642248	0.99989	1.92679	0.00133985	0.123733	0.99136	NA
AT1G04573	AT1G04573		2241511	1	0	0	0	0	0	0	0	0	0	0	0	0	0	0	0	0	0	0	0	0	0	0	0	0	0	NA	NA	NA	NA	0	NA	NA	NA	NA	0	NA	NA	NA	NA
AT1G04577	AT1G04577		2293014	1	0	0	0	0	0	4	0	0	0	0	0	0	0	0	0	0	0	0	0	0	0	0	4	0	0.206643	-0.000781208	0.0473248	0.98683	NA	0.206643	-0.00221039	0.0473248	0.962747	NA	0.206643	0.0331092	0.0473248	0.484167	NA
AT1G04580	AAO4	Benzaldehyde dehydrogenase (NAD(+)) [Source:UniProtKB/Swiss-Prot;Acc:Q7G191]	1252005	1	0	0	0	0	0	13	2	0	0	0	0	0	0	3	0	0	0	0	0	2	0	3	13	0	0.980277	-0.0181742	0.0632107	0.773716	NA	0.980277	-0.0276595	0.0631097	0.661186	0.99989	0.980277	0.0956376	0.0629383	0.128625	NA
AT1G04583	AT1G04583		2294889	1	0	4	2	1	3	0	0	0	0	0	1	6	15	9	5	6	8	7	7	0	21	29	4	6	3.63438	0.117135	0.164226	0.475685	0.998345	3.63438	-0.158518	0.167136	0.342908	0.99989	3.63438	-0.0649773	0.163036	0.690228	NA
AT1G04587	AT1G04587		2297262	1	0	0	0	0	0	0	0	0	0	0	0	0	0	0	0	0	0	0	0	0	0	0	0	0	0	NA	NA	NA	NA	0	NA	NA	NA	NA	0	NA	NA	NA	NA
AT1G04590	AT1G04590		1258556	1	72	28	12	32	50	63	44	42	59	30	27	20	25	26	31	51	49	27	77	145	127	82	145	112	37.3534	-0.489794	0.250495	0.0505468	0.804328	37.3534	0.208188	0.250531	0.405981	0.99989	37.3534	0.136667	0.250485	0.585334	NA
AT1G04593	AT1G04593		2321382	1	0	0	0	0	0	0	0	0	0	0	0	0	0	0	0	0	0	0	0	0	0	0	0	0	0	NA	NA	NA	NA	0	NA	NA	NA	NA	0	NA	NA	NA	NA
AT1G04597	AT1G04597		2334333	1	0	0	0	0	0	0	0	0	0	0	0	0	0	0	0	0	0	0	0	0	0	0	0	0	0	NA	NA	NA	NA	0	NA	NA	NA	NA	0	NA	NA	NA	NA
AT1G04600	XI-A	Myosin-7 [Source:UniProtKB/Swiss-Prot;Acc:F4I5Q6]	1261762	1	0	0	1	0	2	0	4	2	0	1	1	6	9	0	5	0	8	3	8	6	11	14	2	1	2.15688	0.0102211	0.12878	0.936739	0.999938	2.15688	-0.0752145	0.128939	0.559668	0.99989	2.15688	0.00903227	0.12685	0.943235	NA
AT1G04603	AT1G04603		2340559	1	0	0	0	0	0	0	0	0	0	0	0	0	0	0	0	0	0	0	0	0	0	0	0	0	0	NA	NA	NA	NA	0	NA	NA	NA	NA	0	NA	NA	NA	NA
AT1G04607	AT1G04607		2348027	1	0	0	0	0	0	0	0	0	0	0	0	2	0	0	0	0	0	0	2	0	0	0	0	0	0.0876696	0.0164994	0.0473248	0.727359	NA	0.0876696	-0.00221039	0.0473248	0.962747	NA	0.0876696	-0.00145195	0.0473248	0.975524	NA
AT1G04610	YUC3	Probable indole-3-pyruvate monooxygenase YUCCA3 [Source:UniProtKB/Swiss-Prot;Acc:O23024]	1279351	1	22	18	6	10	32	37	3	22	1	26	19	38	19	33	4	26	13	30	83	26	69	56	79	46	19.2549	0.41248	0.229169	0.0718767	0.850246	19.2549	0.0233274	0.229452	0.919022	0.99989	19.2549	0.173767	0.228995	0.447957	NA
AT1G04620	HCAR	7-hydroxymethyl chlorophyll a reductase, chloroplastic [Source:UniProtKB/Swiss-Prot;Acc:Q8GS60]	1282163	1	76	26	53	31	59	66	88	61	82	83	93	76	60	57	69	77	93	76	252	231	246	186	156	155	65.9999	0.0261991	0.228008	0.908521	0.999828	65.9999	0.111238	0.228917	0.627016	0.99989	65.9999	-0.100355	0.231414	0.664534	0.992194
AT1G04623	AT1G04623		2394236	1	0	0	0	0	0	0	0	0	0	0	0	0	0	0	0	0	0	0	0	0	0	0	0	0	0	NA	NA	NA	NA	0	NA	NA	NA	NA	0	NA	NA	NA	NA
AT1G04625	AT1G04625		1287831	1	0	0	0	0	0	1	5	0	0	0	0	4	0	0	0	0	0	0	4	5	0	0	1	0	0.532818	-0.0199882	0.0509831	0.695017	NA	0.532818	-0.00049334	0.0508423	0.992258	0.99989	0.532818	0.00819085	0.0507814	0.87186	NA
AT1G04630	MEE4	NADH dehydrogenase [ubiquinone] 1 alpha subcomplex subunit 13-A [Source:UniProtKB/Swiss-Prot;Acc:Q8RWA7]	1289734	1	258	128	154	124	279	197	168	203	301	199	196	301	280	168	167	146	195	210	696	672	551	615	600	540	196.942	-0.0249283	0.194585	0.898062	0.999828	196.942	-0.327373	0.195557	0.0941191	0.99989	196.942	-0.0168875	0.195957	0.931324	0.994543
AT1G04635	EMB1687	Probable ribonuclease P/MRP protein subunit POP5 [Source:UniProtKB/Swiss-Prot;Acc:Q6AWV1]	1291300	1	24	13	21	5	15	8	1	12	5	2	29	27	8	9	14	28	15	10	58	18	53	31	28	58	13.2151	0.393123	0.229063	0.0861207	0.866724	13.2151	0.182963	0.22942	0.425159	0.99989	13.2151	-0.383472	0.228929	0.0939212	NA
AT1G04640	LIP2	LIP2 [Source:UniProtKB/TrEMBL;Acc:A0A178WI01]	1292023	1	149	102	157	127	153	232	280	168	186	209	224	207	167	177	157	159	365	208	640	634	732	501	512	408	184.837	-0.0747711	0.21278	0.725287	0.999828	184.837	0.198615	0.213169	0.351478	0.99989	184.837	0.12068	0.214454	0.573618	0.989786
AT1G04643	AT1G04643		2538664	1	0	0	0	0	0	0	0	0	0	0	0	0	0	0	0	1	0	0	0	0	1	0	0	0	0.059759	-0.000781208	0.0473248	0.98683	NA	0.059759	0.0064299	0.0473248	0.891926	NA	0.059759	-0.00145195	0.0473248	0.975524	NA
AT1G04645	SPH5	S-protein homolog 5 [Source:UniProtKB/Swiss-Prot;Acc:O23020]	1293770	1	0	0	0	0	0	0	0	0	0	0	0	0	0	0	0	0	0	0	0	0	0	0	0	0	0	NA	NA	NA	NA	0	NA	NA	NA	NA	0	NA	NA	NA	NA
AT1G04647	AT1G04647		2620439	1	1	4	0	0	0	1	0	5	3	1	7	0	9	2	7	4	5	6	8	8	15	18	1	5	2.94907	-0.00368098	0.153406	0.980857	0.999938	2.94907	-0.0803694	0.154178	0.602174	0.99989	2.94907	-0.0955818	0.151095	0.526999	NA
AT1G04650	AT1G04650		1294627	1	5	11	2	1	12	1	7	6	2	0	12	11	0	11	2	15	11	14	23	15	40	13	14	18	6.56657	0.051663	0.180929	0.775228	0.999828	6.56657	0.235815	0.181035	0.192715	0.99989	6.56657	-0.0948641	0.179739	0.597646	NA
AT1G04653	AT1G04653		2629836	1	0	0	0	0	0	0	0	0	0	0	0	0	0	0	0	0	0	0	0	0	0	0	0	0	0	NA	NA	NA	NA	0	NA	NA	NA	NA	0	NA	NA	NA	NA
AT1G04657	AT1G04657		2736598	1	0	0	0	0	0	0	0	0	0	2	0	0	0	0	0	0	0	0	2	0	0	0	0	0	0.121609	0.0164994	0.0473248	0.727359	NA	0.121609	-0.00221039	0.0473248	0.962747	NA	0.121609	-0.00145195	0.0473248	0.975524	NA
AT1G04660	AT1G04660		1300368	1	7	15	5	2	4	0	0	0	11	3	5	2	0	16	0	2	8	12	10	11	22	16	6	27	5.12684	-0.00757552	0.153517	0.960643	0.999938	5.12684	0.00831041	0.153682	0.956875	0.99989	5.12684	-0.243756	0.153034	0.111199	NA
AT1G04667	AT1G04667		2825588	1	0	0	0	0	0	0	0	0	0	0	0	0	0	0	0	0	0	0	0	0	0	0	0	0	0	NA	NA	NA	NA	0	NA	NA	NA	NA	0	NA	NA	NA	NA
AT1G04670	AT1G04670		1301829	1	0	0	0	0	0	0	0	0	0	0	0	0	0	0	0	0	0	0	0	0	0	0	0	0	0	NA	NA	NA	NA	0	NA	NA	NA	NA	0	NA	NA	NA	NA
AT1G04673	AT1G04673		2861646	1	0	0	0	0	0	0	0	0	0	0	0	0	0	0	0	0	0	0	0	0	0	0	0	0	0	NA	NA	NA	NA	0	NA	NA	NA	NA	0	NA	NA	NA	NA
AT1G04677	AT1G04677		2864583	1	0	0	0	0	0	0	0	0	0	0	0	0	0	0	0	0	0	0	0	0	0	0	0	0	0	NA	NA	NA	NA	0	NA	NA	NA	NA	0	NA	NA	NA	NA
AT1G04680	AT1G04680		1303467	1	190	202	172	183	334	273	188	211	273	207	214	336	237	183	177	157	281	169	757	672	607	597	790	564	215.121	0.0645469	0.179725	0.719488	0.999828	215.121	-0.199482	0.181019	0.270465	0.99989	215.121	0.240118	0.180422	0.183232	0.925291
AT1G04683	AT1G04683		2865518	1	0	0	0	0	0	0	7	0	0	1	0	1	0	5	0	4	0	4	2	7	8	5	0	0	1.26559	-0.0638154	0.0843381	0.449253	NA	1.26559	0.022238	0.0842058	0.79171	0.99989	1.26559	-0.000650764	0.0835095	0.993782	NA
AT1G04687	AT1G04687		2987676	1	0	0	0	0	0	0	0	0	0	0	0	0	0	0	0	0	0	0	0	0	0	0	0	0	0	NA	NA	NA	NA	0	NA	NA	NA	NA	0	NA	NA	NA	NA
AT1G04690	KAB1	Probable voltage-gated potassium channel subunit beta [Source:UniProtKB/Swiss-Prot;Acc:O23016]	1313443	1	587	367	377	339	740	428	352	579	566	322	435	479	450	300	414	343	624	562	1236	1497	1529	1164	1507	1331	442.963	-0.312904	0.169347	0.0646447	0.83839	442.963	0.106716	0.169475	0.528901	0.99989	442.963	-0.00229353	0.169291	0.989191	0.998619
AT1G04693	AT1G04693		2987676	1	0	0	0	0	0	0	0	0	0	0	0	0	0	0	0	0	0	0	0	0	0	0	0	0	0	NA	NA	NA	NA	0	NA	NA	NA	NA	0	NA	NA	NA	NA
AT1G04697	AT1G04697		3031497	1	1	0	3	0	0	5	0	2	3	0	0	0	0	0	6	0	0	4	0	5	4	6	5	4	1.29255	-0.0563749	0.0887839	0.52545	NA	1.29255	-0.0368907	0.0886866	0.677434	0.99989	1.29255	0.00387989	0.0881926	0.96491	NA
AT1G04700	AT1G04700		1316139	1	18	24	8	3	9	5	3	22	11	3	6	18	23	5	12	3	0	12	27	36	15	40	17	50	10.1385	-0.12436	0.21283	0.559008	0.999828	10.1385	-0.339225	0.212296	0.110067	0.99989	10.1385	-0.432338	0.212094	0.0415069	NA
AT1G04703	AT1G04703		3083820	1	0	0	0	0	0	0	0	0	0	0	0	0	0	0	0	0	0	0	0	0	0	0	0	0	0	NA	NA	NA	NA	0	NA	NA	NA	NA	0	NA	NA	NA	NA
AT1G04707	AT1G04707		3111746	1	0	0	0	0	0	0	0	0	0	0	0	0	0	0	0	0	0	0	0	0	0	0	0	0	0	NA	NA	NA	NA	0	NA	NA	NA	NA	0	NA	NA	NA	NA
AT1G04710	KAT1	PKT4 [Source:UniProtKB/TrEMBL;Acc:A0A178W7T5]	1321885	1	47	41	59	34	38	70	46	65	55	47	86	51	46	51	63	27	44	53	184	166	124	160	142	147	50.285	0.0413594	0.235906	0.860827	0.999828	50.285	-0.423678	0.237191	0.0740617	0.99989	50.285	-0.15112	0.237288	0.524213	0.989479
AT1G04713	AT1G04713		3125307	1	0	0	0	0	0	0	0	0	0	0	0	0	0	5	0	13	0	0	0	0	13	5	0	0	1.08747	-3.65907e-05	0.0486607	0.9994	NA	1.08747	0.0347024	0.048647	0.475628	0.99989	1.08747	-7.80322e-05	0.0485172	0.998717	NA
AT1G04717	AT1G04717		3131952	1	0	0	0	0	0	0	0	0	0	0	0	0	0	0	0	0	0	0	0	0	0	0	0	0	0	NA	NA	NA	NA	0	NA	NA	NA	NA	0	NA	NA	NA	NA
AT1G04720	AT1G04720		1324923	1	0	0	0	0	0	0	0	0	0	0	0	0	0	0	0	0	0	0	0	0	0	0	0	0	0	NA	NA	NA	NA	0	NA	NA	NA	NA	0	NA	NA	NA	NA
AT1G04723	AT1G04723		3173866	1	0	0	0	0	0	0	0	0	0	0	0	0	0	0	0	0	0	0	0	0	0	0	0	0	0	NA	NA	NA	NA	0	NA	NA	NA	NA	0	NA	NA	NA	NA
AT1G04730	CTF18	p-loop containing nucleoside triphosphate hydrolases superfamily protein [Source:UniProtKB/TrEMBL;Acc:F4I5S3]	1325099	1	12	15	15	11	5	19	29	8	22	29	20	30	5	22	16	27	18	24	79	59	69	43	35	42	18.0018	0.129431	0.243487	0.595022	0.999828	18.0018	0.164539	0.242884	0.498128	0.99989	18.0018	-0.138808	0.241851	0.56601	NA
AT1G04733	AT1G04733		3180548	1	0	0	0	0	0	0	0	0	0	0	0	0	0	0	0	0	0	0	0	0	0	0	0	0	0	NA	NA	NA	NA	0	NA	NA	NA	NA	0	NA	NA	NA	NA
AT1G04737	AT1G04737		3202274	1	0	0	0	0	0	0	0	0	0	0	0	0	0	0	0	0	0	0	0	0	0	0	0	0	0	NA	NA	NA	NA	0	NA	NA	NA	NA	0	NA	NA	NA	NA
AT1G04743	AT1G04743		3204309	1	0	0	0	0	0	0	0	0	0	0	0	3	0	0	0	0	0	0	3	0	0	0	0	0	0.131504	0.0251397	0.0473248	0.59527	NA	0.131504	-0.00221039	0.0473248	0.962747	NA	0.131504	-0.00145195	0.0473248	0.975524	NA
AT1G04747	AT1G04747		3212812	1	0	0	0	0	0	0	0	0	0	0	0	0	0	0	0	0	0	0	0	0	0	0	0	0	0	NA	NA	NA	NA	0	NA	NA	NA	NA	0	NA	NA	NA	NA
AT1G04750	VAMP721	Putative vesicle-associated membrane protein, synaptobrevin 7B [Source:UniProtKB/TrEMBL;Acc:Q681L9]	1331466	1	695	632	718	638	909	858	725	730	858	755	1013	1006	831	713	711	738	932	1028	2774	2313	2698	2255	2405	2045	783.979	0.155894	0.112021	0.16403	0.925731	783.979	0.00419874	0.112181	0.970144	0.99989	783.979	0.0507927	0.112865	0.652688	0.991918
AT1G04753	AT1G04753		3247779	1	0	0	0	0	0	0	0	2	0	0	0	0	0	4	0	0	0	0	0	2	0	4	0	0	0.35042	-0.0180618	0.0473248	0.702717	NA	0.35042	-0.0367715	0.0473248	0.437157	0.99989	0.35042	-0.00145195	0.0473248	0.975524	NA
AT1G04760	VAMP726	Putative vesicle-associated membrane protein 726 [Source:UniProtKB/Swiss-Prot;Acc:Q9MAS5]	1334533	1	16	0	18	4	8	8	16	7	10	20	17	7	11	13	1	6	2	12	44	33	20	25	20	34	9.6764	0.0916048	0.208238	0.660006	0.999828	9.6764	-0.103138	0.206867	0.618081	0.99989	9.6764	-0.186772	0.206496	0.365739	NA
AT1G04763	AT1G04763		3302153	1	0	0	0	0	0	0	0	0	0	0	0	0	7	0	0	0	0	0	0	0	0	7	0	0	0.380238	-0.000781208	0.0473248	0.98683	NA	0.380238	-0.0626924	0.0473248	0.185262	0.99989	0.380238	-0.00145195	0.0473248	0.975524	NA
AT1G04767	AT1G04767		3302720	1	0	0	0	0	0	0	5	0	0	0	0	0	0	0	0	0	0	0	0	5	0	0	0	0	0.305818	-0.0439827	0.0473248	0.352693	NA	0.305818	-0.00221039	0.0473248	0.962747	0.99989	0.305818	-0.00145195	0.0473248	0.975524	NA
AT1G04770	AT1G04770		1336274	1	255	214	173	142	299	213	245	235	129	168	192	164	228	143	140	161	210	271	524	609	642	511	654	642	195.189	-0.249978	0.208618	0.230817	0.960843	195.189	0.0606478	0.208731	0.771392	0.99989	195.189	-0.134822	0.208297	0.517464	0.989479
AT1G04773	AT1G04773		3305948	1	5	0	0	0	1	0	0	0	0	8	0	0	0	1	0	0	0	0	8	0	0	1	1	5	0.86199	0.0842437	0.0656916	0.199698	NA	0.86199	-0.0117134	0.0654662	0.857998	0.99989	0.86199	-0.0393233	0.0652293	0.54661	NA
AT1G04778	AT1G04778		1339588	1	0	1	2	4	6	10	0	0	1	7	5	0	0	6	0	4	14	11	12	1	29	6	20	3	3.72017	0.176582	0.157379	0.261854	0.966256	3.72017	0.254537	0.157942	0.107052	0.99989	3.72017	0.234396	0.156552	0.134329	NA
AT1G04780	AT1G04780		1340553	1	306	162	202	189	254	251	227	307	256	211	258	268	284	188	165	232	248	177	737	790	657	637	694	670	227.198	-0.160728	0.180433	0.373043	0.986391	227.198	-0.146173	0.181574	0.420803	0.99989	227.198	-0.0783243	0.181433	0.665961	0.99222
AT1G04783	AT1G04783		3361410	1	0	0	0	0	0	0	0	0	0	0	0	0	0	0	0	0	0	0	0	0	0	0	0	0	0	NA	NA	NA	NA	0	NA	NA	NA	NA	0	NA	NA	NA	NA
AT1G04787	AT1G04787		3406209	1	0	0	0	0	0	0	0	0	0	0	0	0	0	0	0	0	0	0	0	0	0	0	0	0	0	NA	NA	NA	NA	0	NA	NA	NA	NA	0	NA	NA	NA	NA
AT1G04790	AT1G04790		1344989	1	108	80	91	107	75	148	74	90	88	116	136	108	88	109	145	90	98	151	360	252	339	342	330	279	104.167	0.323131	0.220707	0.143174	0.913931	104.167	-0.208769	0.220036	0.342724	0.99989	104.167	0.081408	0.22088	0.712454	0.99282
AT1G04793	AT1G04793		3422720	1	0	0	0	0	0	0	0	0	0	0	0	0	0	0	0	0	0	0	0	0	0	0	0	0	0	NA	NA	NA	NA	0	NA	NA	NA	NA	0	NA	NA	NA	NA
AT1G04797	AT1G04797		3470451	1	0	0	0	0	0	0	0	0	0	0	0	0	0	0	0	0	0	0	0	0	0	0	0	0	0	NA	NA	NA	NA	0	NA	NA	NA	NA	0	NA	NA	NA	NA
AT1G04800	AT1G04800		1348452	1	1432	781	1018	899	1432	1179	1209	1536	1649	1615	2052	2304	1463	1378	1464	1441	2395	2042	5971	4394	5878	4305	3510	3231	1454.06	0.331299	0.117005	0.00463327	0.360994	1454.06	0.16741	0.117053	0.152658	0.99989	1454.06	-0.0339516	0.118386	0.774275	0.994543
AT1G04803	AT1G04803		3472127	1	0	0	0	0	0	0	0	0	0	0	0	0	0	0	0	0	0	0	0	0	0	0	0	0	0	NA	NA	NA	NA	0	NA	NA	NA	NA	0	NA	NA	NA	NA
AT1G04807	AT1G04807		3514770	1	0	0	0	0	0	0	0	0	0	0	0	0	0	0	0	0	0	0	0	0	0	0	0	0	0	NA	NA	NA	NA	0	NA	NA	NA	NA	0	NA	NA	NA	NA
AT1G04810	RPN2B	26S proteasome non-ATPase regulatory subunit 1 homolog [Source:UniProtKB/TrEMBL;Acc:A0A178WEG0]	1350080	1	201	188	203	212	303	254	166	212	281	268	255	263	288	217	194	224	305	283	786	659	812	699	769	592	233.96	0.172751	0.164693	0.294211	0.969166	233.96	-0.0291065	0.164358	0.859435	0.99989	233.96	0.174213	0.1655	0.292502	0.977226
AT1G04813	AT1G04813		3529514	1	0	0	0	0	0	0	0	0	0	0	0	0	0	0	0	0	0	0	0	0	0	0	0	0	0	NA	NA	NA	NA	0	NA	NA	NA	NA	0	NA	NA	NA	NA
AT1G04817	AT1G04817		3575377	1	0	0	0	0	0	0	0	0	0	0	0	0	0	0	0	0	0	0	0	0	0	0	0	0	0	NA	NA	NA	NA	0	NA	NA	NA	NA	0	NA	NA	NA	NA
AT1G04820	TUBA4	Tubulin alpha-2 chain [Source:UniProtKB/Swiss-Prot;Acc:B9DGT7]	1356084	1	2360	1606	1595	1756	3281	2336	1787	2093	2216	1886	2389	2805	2266	1883	1743	1635	2148	2187	7080	6096	5970	5892	7373	5561	2048.66	0.110485	0.114359	0.333979	0.978581	2048.66	-0.220808	0.114576	0.0539583	0.968676	2048.66	0.216583	0.114469	0.058483	0.81458
AT1G04823	AT1G04823		3611490	1	0	0	0	0	0	0	0	0	10	0	0	1	0	0	0	0	0	0	1	10	0	0	0	0	0.533395	-0.0637586	0.0476587	0.180956	NA	0.533395	-0.000417714	0.047541	0.99299	0.99989	0.533395	-0.00050209	0.0474871	0.991564	NA
AT1G04827	AT1G04827		3615292	1	0	0	0	0	0	0	0	0	0	0	0	0	0	0	0	0	0	0	0	0	0	0	0	0	0	NA	NA	NA	NA	0	NA	NA	NA	NA	0	NA	NA	NA	NA
AT1G04830	AT1G04830		1358574	1	44	25	42	52	49	17	63	46	46	21	57	70	42	56	69	76	79	75	148	155	230	167	118	111	50.3827	-0.137584	0.247885	0.578873	0.999828	50.3827	0.131776	0.247498	0.594427	0.99989	50.3827	-0.00804591	0.248447	0.974165	0.996041
AT1G04833	AT1G04833		3681804	1	2	0	0	0	0	0	0	0	0	0	0	0	0	0	0	0	3	0	0	0	3	0	0	2	0.239246	-0.000781208	0.0473248	0.98683	NA	0.239246	0.0237105	0.0473248	0.61636	NA	0.239246	-0.0187325	0.0473248	0.692231	NA
AT1G04837	AT1G04837		3702554	1	0	0	0	0	0	0	0	2	0	0	0	0	2	0	0	0	0	2	0	2	2	2	0	0	0.302165	-0.0180618	0.0473248	0.702717	NA	0.302165	-0.00221039	0.0473248	0.962747	0.99989	0.302165	-0.00145195	0.0473248	0.975524	NA
AT1G04840	PCMP-H64	Pentatricopeptide repeat-containing protein At1g04840 [Source:UniProtKB/Swiss-Prot;Acc:Q9MAT2]	1362227	1	0	8	4	15	18	20	11	12	2	1	0	14	4	11	13	0	9	4	15	25	13	28	53	12	8.04177	-0.137908	0.186682	0.46007	0.995142	8.04177	-0.211649	0.186452	0.256315	0.99989	8.04177	0.356224	0.186346	0.055924	NA
AT1G04847	AT1G04847		3840833	1	0	0	0	0	0	0	0	0	0	0	0	0	0	0	0	0	0	0	0	0	0	0	0	0	0	NA	NA	NA	NA	0	NA	NA	NA	NA	0	NA	NA	NA	NA
AT1G04850	AT1G04850		1365107	1	475	317	375	365	621	483	356	487	438	416	427	465	443	429	395	446	531	488	1308	1281	1465	1267	1469	1167	431.49	-0.0420871	0.134167	0.753756	0.999828	431.49	-0.0350959	0.133792	0.793077	0.99989	431.49	0.147555	0.134317	0.27196	0.974112
AT1G04853	AT1G04853		3874538	1	0	0	0	0	0	0	0	0	0	0	0	0	0	0	0	0	0	0	0	0	0	0	0	0	0	NA	NA	NA	NA	0	NA	NA	NA	NA	0	NA	NA	NA	NA
AT1G04857	AT1G04857		3891770	1	0	0	0	0	0	0	0	0	0	0	0	0	0	0	0	0	0	0	0	0	0	0	0	0	0	NA	NA	NA	NA	0	NA	NA	NA	NA	0	NA	NA	NA	NA
AT1G04860	UBP2	Ubiquitinyl hydrolase 1 [Source:UniProtKB/TrEMBL;Acc:A0A178WGQ0]	1369036	1	108	76	139	100	173	143	95	165	113	147	157	125	143	118	142	134	216	192	429	373	542	403	416	323	133.915	0.114292	0.199332	0.56639	0.999828	133.915	0.131564	0.19831	0.507058	0.99989	133.915	0.144112	0.200474	0.472231	0.989479
AT1G04863	AT1G04863		3937246	1	0	0	0	0	3	2	0	0	0	0	0	0	0	3	2	0	3	0	0	0	3	5	5	0	0.685225	-0.000223147	0.0673655	0.997357	NA	0.685225	-0.0380501	0.0673491	0.572095	0.99989	0.685225	0.0579318	0.0668736	0.386332	NA
AT1G04867	AT1G04867		3943179	1	0	0	0	0	0	0	0	0	0	0	0	0	0	0	0	0	0	0	0	0	0	0	0	0	0	NA	NA	NA	NA	0	NA	NA	NA	NA	0	NA	NA	NA	NA
AT1G04870	PRMT10	PRMT10 [Source:UniProtKB/TrEMBL;Acc:A0A178WKU5]	1373234	1	152	170	124	130	126	174	123	196	136	173	187	272	177	175	130	176	196	172	632	455	544	482	430	446	162.532	0.306602	0.195556	0.116917	0.896936	162.532	-0.0529656	0.195803	0.786772	0.99989	162.532	-0.178231	0.197073	0.365788	0.984795
AT1G04873	AT1G04873		3951432	1	3	0	0	0	0	0	0	0	0	0	0	0	0	0	0	0	0	0	0	0	0	0	0	3	0.159506	-0.000781208	0.0473248	0.98683	NA	0.159506	-0.00221039	0.0473248	0.962747	NA	0.159506	-0.0273728	0.0473248	0.562992	NA
AT1G04877	AT1G04877		3960944	1	0	0	0	0	0	0	0	0	0	0	0	0	0	0	0	0	0	0	0	0	0	0	0	0	0	NA	NA	NA	NA	0	NA	NA	NA	NA	0	NA	NA	NA	NA
AT1G04880	HMGB15	High mobility group B protein 15 [Source:UniProtKB/Swiss-Prot;Acc:Q9MAT6]	1375824	1	0	4	3	7	1	0	2	0	0	0	0	0	1	0	0	0	4	6	0	2	10	1	8	7	1.62204	-0.0321344	0.103755	0.756778	NA	1.62204	0.100068	0.103692	0.334521	0.99989	1.62204	0.0117772	0.103393	0.909311	NA
AT1G04883	AT1G04883		3967959	1	0	0	0	0	0	0	0	0	0	0	0	0	0	0	0	0	0	0	0	0	0	0	0	0	0	NA	NA	NA	NA	0	NA	NA	NA	NA	0	NA	NA	NA	NA
AT1G04887	AT1G04887		3975947	1	0	0	0	0	0	0	0	0	0	0	0	0	0	0	0	0	0	0	0	0	0	0	0	0	0	NA	NA	NA	NA	0	NA	NA	NA	NA	0	NA	NA	NA	NA
AT1G04890	AT1G04890		1380382	1	0	0	0	0	0	0	0	0	0	0	0	0	0	0	0	0	0	0	0	0	0	0	0	0	0	NA	NA	NA	NA	0	NA	NA	NA	NA	0	NA	NA	NA	NA
AT1G04893	AT1G04893		3991393	1	0	0	0	0	0	0	0	0	0	0	0	0	0	0	0	0	0	0	0	0	0	0	0	0	0	NA	NA	NA	NA	0	NA	NA	NA	NA	0	NA	NA	NA	NA
AT1G04895	AT1G04895		1383008	1	0	0	0	0	0	0	0	0	0	0	0	0	0	0	0	0	0	0	0	0	0	0	0	0	0	NA	NA	NA	NA	0	NA	NA	NA	NA	0	NA	NA	NA	NA
AT1G04897	AT1G04897		4006868	1	13	40	27	56	26	66	54	48	57	47	58	32	56	46	55	59	71	74	137	159	204	157	148	80	48.4806	-0.160764	0.248424	0.517544	0.999828	48.4806	0.0778956	0.248217	0.753657	0.99989	48.4806	0.378416	0.248956	0.128508	0.893578
AT1G04900	AT1G04900		1383841	1	74	33	52	46	76	59	48	86	51	65	96	70	66	55	53	45	80	81	231	185	206	174	181	159	60.8683	0.174288	0.223914	0.436351	0.995142	60.8683	-0.0208258	0.224792	0.926186	0.99989	60.8683	0.02457	0.226061	0.913451	0.994543
AT1G04907	AT1G04907		4007237	1	63	184	117	144	159	162	184	265	85	141	244	204	226	150	123	243	262	304	589	534	809	499	465	364	176.451	0.00963871	0.238443	0.967755	0.999938	176.451	0.312088	0.238334	0.19038	0.99989	176.451	0.0828479	0.23897	0.728827	0.994543
AT1G04910	OFUT1	O-fucosyltransferase 1 [Source:UniProtKB/Swiss-Prot;Acc:Q8W486]	1387871	1	42	75	46	40	37	69	50	47	67	40	70	119	32	34	38	61	55	55	229	164	171	104	146	163	52.8824	0.219262	0.24218	0.36527	0.984536	52.8824	0.287833	0.243398	0.236983	0.99989	52.8824	-0.225341	0.243023	0.353803	0.984795
AT1G04913	AT1G04913		4011060	1	0	0	0	0	0	0	0	0	0	0	0	0	0	0	0	0	0	0	0	0	0	0	0	0	0	NA	NA	NA	NA	0	NA	NA	NA	NA	0	NA	NA	NA	NA
AT1G04917	AT1G04917		4013195	1	4	0	0	0	0	0	7	0	0	0	0	0	0	0	0	0	0	0	0	7	0	0	0	4	0.640819	-0.0575727	0.0499211	0.248798	NA	0.640819	-0.000208469	0.049796	0.99666	0.99989	0.640819	-0.0295792	0.0496434	0.551286	NA
AT1G04920	SPS3	Probable sucrose-phosphate synthase 3 [Source:UniProtKB/Swiss-Prot;Acc:Q8RY24]	1391434	1	4	11	5	4	3	18	5	0	6	5	0	17	7	0	5	1	20	11	22	11	32	12	25	20	6.41996	0.0925808	0.174549	0.595834	0.999828	6.41996	0.149602	0.174456	0.391151	0.99989	6.41996	0.0120363	0.174083	0.944877	NA
AT1G04923	AT1G04923		4068821	1	0	0	0	0	0	0	0	0	0	0	0	0	0	0	0	0	0	0	0	0	0	0	0	0	0	NA	NA	NA	NA	0	NA	NA	NA	NA	0	NA	NA	NA	NA
AT1G04927	AT1G04927		4122066	1	0	0	0	0	0	0	0	0	0	0	0	0	0	0	0	0	0	0	0	0	0	0	0	0	0	NA	NA	NA	NA	0	NA	NA	NA	NA	0	NA	NA	NA	NA
AT1G04930	AT1G04930		1396265	1	5	5	38	5	4	14	19	15	20	15	19	23	6	7	12	13	30	28	57	54	71	25	23	48	14.8719	-0.0120097	0.236123	0.959435	0.999938	14.8719	0.378999	0.23523	0.107139	0.99989	14.8719	-0.364133	0.234398	0.120308	NA
AT1G04933	AT1G04933		4123641	1	0	0	2	0	0	0	6	2	7	0	4	6	0	2	10	0	0	5	10	15	5	12	0	2	2.34463	-0.0774498	0.122141	0.526013	0.999828	2.34463	-0.112961	0.121621	0.352997	0.99989	2.34463	-0.0337283	0.120315	0.779222	NA
AT1G04937	AT1G04937		4168884	1	0	0	0	0	0	0	0	0	0	0	0	0	0	0	0	0	0	0	0	0	0	0	0	0	0	NA	NA	NA	NA	0	NA	NA	NA	NA	0	NA	NA	NA	NA
AT1G04940	TIC20-I	Protein TIC 20-I, chloroplastic [Source:UniProtKB/Swiss-Prot;Acc:Q8GZ79]	1399182	1	96	89	89	71	70	90	105	120	126	117	115	152	92	101	151	113	122	96	384	351	331	344	231	274	104.614	0.0332757	0.204358	0.870652	0.999828	104.614	-0.23643	0.205051	0.248898	0.99989	104.614	-0.312446	0.208057	0.133167	0.893578
AT1G04943	AT1G04943		4191063	1	0	0	0	0	0	0	0	0	0	0	0	0	0	0	0	0	0	0	0	0	0	0	0	0	0	NA	NA	NA	NA	0	NA	NA	NA	NA	0	NA	NA	NA	NA
AT1G04945	AT1G04945		1399174	1	73	67	45	69	91	69	103	105	129	84	79	79	94	109	65	99	108	70	242	337	277	268	229	185	83.9913	-0.409243	0.219182	0.0618827	0.831845	83.9913	-0.138875	0.219538	0.527009	0.99989	83.9913	0.102143	0.221967	0.645392	0.991918
AT1G04947	AT1G04947		4191471	1	0	0	0	0	0	0	0	0	0	0	0	0	0	0	0	0	0	0	0	0	0	0	0	0	0	NA	NA	NA	NA	0	NA	NA	NA	NA	0	NA	NA	NA	NA
AT1G04950	TAF6	TAFII59 [Source:UniProtKB/TrEMBL;Acc:A0A178W741]	1403085	1	158	128	91	102	123	175	91	110	168	140	171	120	180	91	86	129	143	146	431	369	418	357	400	377	127.588	0.129188	0.216211	0.550167	0.999828	127.588	0.0035489	0.216469	0.98692	0.99989	127.588	-0.0599399	0.216586	0.781973	0.994543
AT1G04953	AT1G04953		4257863	1	0	0	0	0	0	0	0	0	0	0	0	0	0	0	0	0	0	0	0	0	0	0	0	0	0	NA	NA	NA	NA	0	NA	NA	NA	NA	0	NA	NA	NA	NA
AT1G04957	AT1G04957		4261918	1	0	0	0	0	0	0	0	0	0	0	0	2	0	0	0	0	0	0	2	0	0	0	0	0	0.0876696	0.0164994	0.0473248	0.727359	NA	0.0876696	-0.00221039	0.0473248	0.962747	NA	0.0876696	-0.00145195	0.0473248	0.975524	NA
AT1G04960	AT1G04960		1407772	1	155	139	162	190	204	123	130	207	167	133	209	198	175	150	122	174	223	253	540	504	650	447	517	456	168.621	0.00350698	0.192058	0.985431	0.999938	168.621	0.235209	0.191933	0.220398	0.99989	168.621	0.0303548	0.19269	0.874826	0.994543
AT1G04963	AT1G04963		4289280	1	0	0	0	0	0	0	0	0	0	0	0	0	0	0	0	0	0	0	0	0	0	0	0	0	0	NA	NA	NA	NA	0	NA	NA	NA	NA	0	NA	NA	NA	NA
AT1G04967	AT1G04967		4338942	1	0	0	0	0	0	0	0	0	0	0	0	0	0	0	0	0	0	0	0	0	0	0	0	0	0	NA	NA	NA	NA	0	NA	NA	NA	NA	0	NA	NA	NA	NA
AT1G04970	AT1G04970		1411088	1	100	70	83	79	49	114	76	66	125	95	115	139	82	39	94	76	105	92	349	267	273	215	242	253	86.4663	0.208727	0.230729	0.365656	0.984653	86.4663	0.0659384	0.23179	0.776046	0.99989	86.4663	-0.131714	0.231795	0.569875	0.989786
AT1G04973	AT1G04973		4367768	1	0	0	0	0	3	0	0	0	0	0	0	0	0	0	1	0	0	0	0	0	0	1	3	0	0.202704	-0.000781208	0.0473248	0.98683	NA	0.202704	-0.0108507	0.0473248	0.818651	NA	0.202704	0.0244689	0.0473248	0.605127	NA
AT1G04977	AT1G04977		4368980	1	0	0	0	0	0	0	0	0	0	5	0	0	0	0	0	0	0	0	5	0	0	0	0	0	0.304023	0.0424202	0.0473248	0.370059	NA	0.304023	-0.00221039	0.0473248	0.962747	0.99989	0.304023	-0.00145195	0.0473248	0.975524	NA
AT1G04980	PDIL2-2	Protein disulfide-isomerase like 2-2 [Source:UniProtKB/Swiss-Prot;Acc:Q9MAU6]	1413644	1	34	62	33	37	49	94	43	56	41	33	30	59	91	40	9	37	53	61	122	140	151	140	180	129	46.7684	-0.145354	0.250678	0.56202	0.999828	46.7684	-0.0579208	0.250686	0.817277	0.99989	46.7684	0.126565	0.250681	0.61364	NA
AT1G04983	AT1G04983		4391438	1	0	0	0	0	0	0	0	0	0	0	0	0	0	0	0	0	0	0	0	0	0	0	0	0	0	NA	NA	NA	NA	0	NA	NA	NA	NA	0	NA	NA	NA	NA
AT1G04985	AT1G04985		1416342	1	152	100	148	115	188	182	146	164	184	173	172	182	136	123	153	137	215	228	527	494	580	412	485	400	155.963	0.0154885	0.171786	0.928159	0.999876	155.963	0.191975	0.172557	0.26591	0.99989	155.963	0.0882788	0.173979	0.611866	0.991918
AT1G04987	AT1G04987		4457271	1	0	0	0	0	0	0	0	0	0	0	0	0	0	0	0	0	0	0	0	0	0	0	0	0	0	NA	NA	NA	NA	0	NA	NA	NA	NA	0	NA	NA	NA	NA
AT1G04990	AT1G04990		1418612	1	27	52	30	11	16	28	36	44	29	30	30	34	52	33	40	26	68	93	94	109	187	125	55	109	36.628	-0.165369	0.249258	0.507045	0.999828	36.628	0.175657	0.248728	0.480052	0.99989	36.628	-0.617649	0.249734	0.01339	NA
AT1G04993	AT1G04993		4525271	1	1	0	0	0	4	0	0	0	0	0	0	0	0	0	0	0	0	0	0	0	0	0	4	1	0.243533	-0.000781208	0.0473248	0.98683	NA	0.243533	-0.00221039	0.0473248	0.962747	NA	0.243533	0.0244689	0.0473248	0.605127	NA
AT1G04997	AT1G04997		4526960	1	0	0	0	0	0	0	0	0	0	0	0	0	0	0	0	0	0	0	0	0	0	0	0	0	0	NA	NA	NA	NA	0	NA	NA	NA	NA	0	NA	NA	NA	NA
AT1G05000	AT1G05000		1425539	1	81	41	29	53	49	87	37	53	75	32	77	84	93	49	32	61	60	95	193	165	216	174	189	151	58.0505	0.0660137	0.245468	0.787984	0.999828	58.0505	0.0523512	0.245316	0.831012	0.99989	58.0505	0.123255	0.24574	0.615972	0.991918
AT1G05003	AT1G05003		4532193	1	0	0	0	0	0	0	0	0	0	0	0	0	0	0	0	0	0	0	0	0	0	0	0	0	0	NA	NA	NA	NA	0	NA	NA	NA	NA	0	NA	NA	NA	NA
AT1G05005	AT1G05005		1429048	1	0	0	0	0	0	0	0	0	0	0	0	0	0	0	0	0	0	0	0	0	0	0	0	0	0	NA	NA	NA	NA	0	NA	NA	NA	NA	0	NA	NA	NA	NA
AT1G05007	AT1G05007		4580080	1	0	0	0	0	0	0	0	0	0	0	0	0	0	0	0	0	0	0	0	0	0	0	0	0	0	NA	NA	NA	NA	0	NA	NA	NA	NA	0	NA	NA	NA	NA
AT1G05010	ACO4	1-aminocyclopropane-1-carboxylate oxidase 4 [Source:UniProtKB/Swiss-Prot;Acc:Q06588]	1431177	1	2416	1266	1840	1294	1476	1263	1693	1971	2985	1930	2138	2394	1051	1376	1871	1745	3035	1574	6462	6649	6354	4298	4033	5522	1796.88	-0.0923676	0.186195	0.619839	0.999828	1796.88	0.239629	0.186379	0.198545	0.99989	1796.88	-0.478831	0.186485	0.0102385	0.536045
AT1G05013	AT1G05013		4611526	1	1	1	2	5	1	4	0	1	0	2	16	6	13	0	0	0	0	0	24	1	0	13	10	4	2.75068	0.287995	0.137708	0.0364967	0.741805	2.75068	-0.199256	0.136949	0.145679	0.99989	2.75068	0.0898453	0.136208	0.509499	NA
AT1G05017	AT1G05017		4693764	1	0	0	0	0	0	0	0	0	0	0	0	0	0	0	0	0	0	0	0	0	0	0	0	0	0	NA	NA	NA	NA	0	NA	NA	NA	NA	0	NA	NA	NA	NA
AT1G05020	AP180	Clathrin coat assembly protein AP180 [Source:UniProtKB/Swiss-Prot;Acc:Q9ZVN6]	1435155	1	13	22	19	20	24	16	21	24	11	46	50	43	9	18	29	4	27	52	139	56	83	56	60	54	24.0382	0.527252	0.246367	0.0323458	0.723156	24.0382	0.0809427	0.245871	0.741999	0.99989	24.0382	-0.0148188	0.245458	0.951859	NA
AT1G05023	AT1G05023		4694951	1	0	0	5	2	0	1	0	0	0	0	2	7	0	0	0	0	2	0	9	0	2	0	3	5	0.99485	0.094318	0.0803435	0.240422	NA	0.99485	0.0208487	0.0799867	0.794361	0.99989	0.99485	-0.0289645	0.0797196	0.716359	NA
AT1G05027	AT1G05027		4697501	1	0	0	0	0	0	0	0	0	0	0	0	0	0	0	0	0	0	0	0	0	0	0	0	0	0	NA	NA	NA	NA	0	NA	NA	NA	NA	0	NA	NA	NA	NA
AT1G05030	AT1G05030		1438048	1	55	26	42	25	44	48	39	43	62	24	49	55	49	16	19	51	62	32	128	144	145	84	117	123	39.5485	-0.171059	0.246662	0.487999	0.999828	39.5485	0.331375	0.24722	0.180114	0.99989	39.5485	-0.139139	0.247177	0.573496	NA
AT1G05033	AT1G05033		4714570	1	0	0	0	0	0	0	0	0	0	0	0	0	0	0	0	0	0	0	0	0	0	0	0	0	0	NA	NA	NA	NA	0	NA	NA	NA	NA	0	NA	NA	NA	NA
AT1G05035	AT1G05035		1444983	1	0	0	0	0	0	0	0	0	0	0	0	0	0	0	0	0	0	0	0	0	0	0	0	0	0	NA	NA	NA	NA	0	NA	NA	NA	NA	0	NA	NA	NA	NA
AT1G05037	AT1G05037		4772747	1	0	0	0	0	0	0	0	0	0	0	0	0	0	0	0	0	0	0	0	0	0	0	0	0	0	NA	NA	NA	NA	0	NA	NA	NA	NA	0	NA	NA	NA	NA
AT1G05040	AT1G05040		1447369	1	0	0	0	0	0	0	0	0	0	0	0	0	0	0	0	0	0	0	0	0	0	0	0	0	0	NA	NA	NA	NA	0	NA	NA	NA	NA	0	NA	NA	NA	NA
AT1G05043	AT1G05043		4800688	1	0	0	0	0	0	0	0	0	0	0	0	0	0	0	0	0	0	0	0	0	0	0	0	0	0	NA	NA	NA	NA	0	NA	NA	NA	NA	0	NA	NA	NA	NA
AT1G05047	AT1G05047		4805676	1	0	0	0	0	0	0	0	0	0	0	0	0	0	0	0	0	0	0	0	0	0	0	0	0	0	NA	NA	NA	NA	0	NA	NA	NA	NA	0	NA	NA	NA	NA
AT1G05053	AT1G05053		4832651	1	0	0	0	0	0	0	0	0	0	0	0	0	0	0	0	0	0	0	0	0	0	0	0	0	0	NA	NA	NA	NA	0	NA	NA	NA	NA	0	NA	NA	NA	NA
AT1G05055	GTF2H2	General transcription factor IIH subunit [Source:UniProtKB/TrEMBL;Acc:A0A178W5Z7]	1448631	1	35	23	38	41	29	52	29	40	41	35	33	30	33	38	23	37	45	48	98	110	130	94	122	96	35.5021	-0.139545	0.24265	0.565232	0.999828	35.5021	0.133056	0.2425	0.583221	0.99989	35.5021	0.135876	0.242815	0.575761	NA
AT1G05057	AT1G05057		4842275	1	49	146	138	163	127	221	178	165	129	179	280	180	136	130	144	201	245	249	639	472	695	410	511	333	166.215	0.227381	0.232778	0.328661	0.978581	166.215	0.350214	0.232922	0.132692	0.99989	166.215	0.278174	0.233496	0.23352	0.957655
AT1G05060	AT1G05060		1451002	1	31	48	36	20	48	36	27	59	38	31	27	35	21	25	34	42	38	31	93	124	111	80	104	115	34.3534	-0.28014	0.24686	0.256453	0.966256	34.3534	0.135307	0.247269	0.584238	0.99989	34.3534	-0.227885	0.247048	0.356303	NA
AT1G05065	CLE20	CLAVATA3/ESR (CLE)-related protein 20 [Source:UniProtKB/Swiss-Prot;Acc:Q3EDI6]	1454606	1	3	17	6	31	11	14	8	12	5	10	25	27	7	20	12	25	43	16	62	25	84	39	56	26	15.8904	0.335134	0.235267	0.154307	0.922687	15.8904	0.299705	0.235887	0.203892	0.99989	15.8904	0.299446	0.23472	0.20204	NA
AT1G05067	AT1G05067		4902919	1	0	0	0	0	0	0	0	0	0	0	0	0	0	0	0	0	0	0	0	0	0	0	0	0	0	NA	NA	NA	NA	0	NA	NA	NA	NA	0	NA	NA	NA	NA
AT1G05070	AT1G05070		1457007	1	85	56	74	74	99	82	74	73	121	62	93	83	86	67	113	60	150	123	238	268	333	266	255	215	84.5869	-0.193504	0.216411	0.371242	0.986391	84.5869	0.0251032	0.215296	0.907178	0.99989	84.5869	0.0673417	0.217395	0.756739	0.994543
AT1G05073	AT1G05073		4902989	1	0	0	0	2	0	0	0	0	0	0	0	0	0	0	0	0	0	0	0	0	0	0	2	0	0.136303	-0.000781208	0.0473248	0.98683	NA	0.136303	-0.00221039	0.0473248	0.962747	NA	0.136303	0.0158286	0.0473248	0.738027	NA
AT1G05077	AT1G05077		4915883	1	0	0	0	0	0	0	0	0	0	0	0	0	0	0	0	0	0	0	0	0	0	0	0	0	0	NA	NA	NA	NA	0	NA	NA	NA	NA	0	NA	NA	NA	NA
AT1G05080	AT1G05080		1459091	1	0	0	0	0	1	0	0	0	0	0	0	0	0	0	0	0	0	0	0	0	0	0	1	0	0.0475911	-0.000781208	0.0473248	0.98683	NA	0.0475911	-0.00221039	0.0473248	0.962747	NA	0.0475911	0.00718834	0.0473248	0.879271	NA
AT1G05083	AT1G05083		4920783	1	0	5	0	0	0	0	0	0	0	0	0	0	0	0	0	0	0	0	0	0	0	0	0	5	0.349073	-0.000781208	0.0473248	0.98683	NA	0.349073	-0.00221039	0.0473248	0.962747	0.99989	0.349073	-0.0446534	0.0473248	0.345399	NA
AT1G05085	AT1G05085		1460988	1	0	0	0	0	0	0	0	0	0	0	6	0	0	0	0	0	5	0	6	0	5	0	0	0	0.508245	0.0426282	0.0476121	0.370614	NA	0.508245	0.0329036	0.0475358	0.488821	0.99989	0.508245	-0.000580762	0.0474666	0.990238	NA
AT1G05087	AT1G05087		1463108	1	0	0	0	0	0	0	0	0	0	0	0	0	0	0	0	0	0	0	0	0	0	0	0	0	0	NA	NA	NA	NA	0	NA	NA	NA	NA	0	NA	NA	NA	NA
AT1G05090	AT1G05090		1464239	1	0	4	0	0	0	1	0	0	1	0	0	0	0	0	0	0	0	2	0	1	2	0	1	4	0.471461	-0.0114648	0.0534356	0.830115	NA	0.471461	0.018736	0.0534681	0.726027	0.99989	0.471461	-0.0347793	0.053389	0.514768	NA
AT1G05093	AT1G05093		4953017	1	0	0	0	0	2	0	0	0	0	0	0	0	0	0	0	0	0	0	0	0	0	0	2	0	0.0951822	-0.000781208	0.0473248	0.98683	NA	0.0951822	-0.00221039	0.0473248	0.962747	NA	0.0951822	0.0158286	0.0473248	0.738027	NA
AT1G05097	AT1G05097		4994639	1	0	0	0	0	0	0	0	0	0	0	0	0	0	0	0	0	0	0	0	0	0	0	0	0	0	NA	NA	NA	NA	0	NA	NA	NA	NA	0	NA	NA	NA	NA
AT1G05100	MAPKKK18	Mitogen-activated protein kinase kinase kinase 18 [Source:UniProtKB/Swiss-Prot;Acc:Q9ZVP5]	1469541	1	6	2	13	1	12	0	3	1	1	0	11	2	5	0	6	2	0	12	13	5	14	11	13	21	4.1161	0.0745556	0.149003	0.616818	0.999828	4.1161	0.00797776	0.14893	0.95728	0.99989	4.1161	-0.121555	0.148611	0.413392	NA
AT1G05103	AT1G05103		4996758	1	0	0	0	0	0	0	2	0	0	0	0	0	0	0	0	0	0	0	0	2	0	0	0	0	0.122327	-0.0180618	0.0473248	0.702717	NA	0.122327	-0.00221039	0.0473248	0.962747	NA	0.122327	-0.00145195	0.0473248	0.975524	NA
AT1G05107	AT1G05107		4996867	1	6	0	1	5	1	0	0	6	1	9	1	0	0	0	0	0	1	0	10	7	1	0	6	7	1.76464	0.0509841	0.106776	0.633017	NA	1.76464	0.00982348	0.105935	0.926117	0.99989	1.76464	-0.00238094	0.105791	0.982044	NA
AT1G05113	AT1G05113		5036521	1	0	0	3	0	0	0	0	0	0	0	0	0	0	0	0	0	0	0	0	0	0	0	0	3	0.189515	-0.000781208	0.0473248	0.98683	NA	0.189515	-0.00221039	0.0473248	0.962747	NA	0.189515	-0.0273728	0.0473248	0.562992	NA
AT1G05117	AT1G05117		5051298	1	0	0	0	0	0	0	0	0	0	0	0	0	0	0	0	0	0	0	0	0	0	0	0	0	0	NA	NA	NA	NA	0	NA	NA	NA	NA	0	NA	NA	NA	NA
AT1G05120	AT1G05120		1471323	1	163	77	124	84	246	133	108	189	162	56	178	120	175	105	103	141	190	148	354	459	479	383	463	364	133.342	-0.347434	0.226279	0.124681	0.907536	133.342	0.0626974	0.226067	0.781519	0.99989	133.342	0.110852	0.226438	0.624456	0.991918
AT1G05123	AT1G05123		5102981	1	0	0	0	0	0	0	0	0	0	0	0	0	0	0	0	0	0	0	0	0	0	0	0	0	0	NA	NA	NA	NA	0	NA	NA	NA	NA	0	NA	NA	NA	NA
AT1G05127	AT1G05127		5131512	1	0	0	0	0	0	0	0	0	0	0	0	0	0	0	0	0	0	0	0	0	0	0	0	0	0	NA	NA	NA	NA	0	NA	NA	NA	NA	0	NA	NA	NA	NA
AT1G05133	AT1G05133		5146658	1	0	0	0	0	0	0	0	0	0	0	0	0	0	0	0	0	0	0	0	0	0	0	0	0	0	NA	NA	NA	NA	0	NA	NA	NA	NA	0	NA	NA	NA	NA
AT1G05136	AT1G05136		1478923	1	0	0	0	0	0	0	0	0	0	0	0	0	0	0	0	0	0	0	0	0	0	0	0	0	0	NA	NA	NA	NA	0	NA	NA	NA	NA	0	NA	NA	NA	NA
AT1G05137	AT1G05137		5170210	1	0	0	0	0	0	0	0	0	0	0	0	0	0	0	0	0	0	0	0	0	0	0	0	0	0	NA	NA	NA	NA	0	NA	NA	NA	NA	0	NA	NA	NA	NA
AT1G05140	ARASP2	Probable membrane metalloprotease ARASP2, chloroplastic [Source:UniProtKB/Swiss-Prot;Acc:O23053]	1482546	1	103	98	107	107	103	133	113	120	135	101	95	103	156	111	62	109	86	99	299	368	294	329	343	308	106.918	-0.279258	0.217597	0.199362	0.94474	106.918	-0.275791	0.218042	0.205925	0.99989	106.918	-0.00178965	0.217961	0.993449	0.99937
AT1G05143	AT1G05143		5178738	1	0	0	0	0	0	0	0	0	0	0	0	0	0	0	0	0	0	0	0	0	0	0	0	0	0	NA	NA	NA	NA	0	NA	NA	NA	NA	0	NA	NA	NA	NA
AT1G05147	AT1G05147		5180695	1	0	0	0	0	0	0	0	0	0	0	0	0	0	0	0	0	0	0	0	0	0	0	0	0	0	NA	NA	NA	NA	0	NA	NA	NA	NA	0	NA	NA	NA	NA
AT1G05150	AT1G05150		1484067	1	134	80	128	109	102	132	110	198	167	152	127	208	168	182	115	101	182	187	487	475	470	465	343	342	139.308	-0.0290647	0.205057	0.887286	0.999828	139.308	-0.20973	0.2053	0.30698	0.99989	139.308	-0.100887	0.207567	0.626935	0.991918
AT1G05153	AT1G05153		5191674	1	7	8	7	13	8	30	9	4	8	6	9	20	16	7	11	2	5	1	35	21	8	34	51	22	9.35706	0.166273	0.230349	0.470399	0.996224	9.35706	-0.521474	0.228982	0.022765	0.847751	9.35706	0.365478	0.230222	0.112399	NA
AT1G05160	KAO1	Ent-kaurenoic acid oxidase 1 [Source:UniProtKB/Swiss-Prot;Acc:O23051]	1487378	1	33	51	62	46	62	28	55	48	55	57	82	71	60	40	64	79	116	79	210	158	274	164	136	146	58.8211	0.204732	0.235877	0.385417	0.988918	58.8211	0.339211	0.235316	0.14944	0.99989	58.8211	-0.188383	0.237431	0.427533	0.985617
AT1G05163	AT1G05163		5297847	1	0	0	0	0	0	0	0	0	0	0	2	0	0	0	0	0	0	0	2	0	0	0	0	0	0.0955771	0.0164994	0.0473248	0.727359	NA	0.0955771	-0.00221039	0.0473248	0.962747	NA	0.0955771	-0.00145195	0.0473248	0.975524	NA
AT1G05170	B3GALT2	Hexosyltransferase (Fragment) [Source:UniProtKB/TrEMBL;Acc:W8Q3U9]	1490974	1	28	19	20	18	37	19	20	28	37	12	14	27	28	28	30	19	28	25	53	85	72	86	74	67	23.6708	-0.428404	0.248539	0.0847646	0.866217	23.6708	-0.30201	0.248138	0.223564	0.99989	23.6708	-0.0196907	0.248694	0.936892	NA
AT1G05173	AT1G05173		5356374	1	0	0	0	0	0	0	0	0	0	0	0	0	0	0	0	0	6	0	0	0	6	0	0	0	0.265817	-0.000781208	0.0473248	0.98683	NA	0.265817	0.0496314	0.0473248	0.294299	0.99989	0.265817	-0.00145195	0.0473248	0.975524	NA
AT1G05177	AT1G05177		5396178	1	0	0	0	0	0	0	0	0	0	0	0	0	0	0	2	0	0	0	0	0	0	2	0	0	0.119862	-0.000781208	0.0473248	0.98683	NA	0.119862	-0.019491	0.0473248	0.680446	NA	0.119862	-0.00145195	0.0473248	0.975524	NA
AT1G05180	AXR1	NEDD8-activating enzyme E1 regulatory subunit [Source:UniProtKB/TrEMBL;Acc:A0A178WFT2]	1498114	1	68	55	65	104	91	76	78	76	102	102	128	118	116	87	120	97	136	127	348	256	360	323	271	188	94.5704	0.284044	0.202232	0.160158	0.925279	94.5704	-0.0793085	0.200948	0.693085	0.99989	94.5704	0.305744	0.205645	0.13708	0.893824
AT1G05183	AT1G05183		5402553	1	0	0	0	0	0	0	0	0	0	0	0	0	0	0	0	0	0	0	0	0	0	0	0	0	0	NA	NA	NA	NA	0	NA	NA	NA	NA	0	NA	NA	NA	NA
AT1G05187	AT1G05187		5406134	1	0	0	0	0	0	0	0	0	0	0	0	0	0	0	0	0	0	0	0	0	0	0	0	0	0	NA	NA	NA	NA	0	NA	NA	NA	NA	0	NA	NA	NA	NA
AT1G05190	RPL6	50S ribosomal protein L6, chloroplastic [Source:UniProtKB/Swiss-Prot;Acc:O23049]	1502251	1	2050	1695	1937	1784	1934	2341	2497	2581	2865	2251	2939	2579	1823	1886	1924	2061	3097	2458	7769	7943	7616	5633	6059	5682	2203.58	-0.113242	0.12445	0.362853	0.983903	2203.58	0.15891	0.124777	0.202823	0.99989	2203.58	-0.060036	0.124981	0.630971	0.991918
AT1G05193	AT1G05193		5410578	1	0	0	0	0	0	0	0	0	0	0	0	0	0	0	0	0	0	0	0	0	0	0	0	0	0	NA	NA	NA	NA	0	NA	NA	NA	NA	0	NA	NA	NA	NA
AT1G05197	AT1G05197		5421188	1	0	0	0	0	0	0	0	0	0	0	0	0	0	0	0	0	0	0	0	0	0	0	0	0	0	NA	NA	NA	NA	0	NA	NA	NA	NA	0	NA	NA	NA	NA
AT1G05200	GLR3.4	Glutamate receptor [Source:UniProtKB/TrEMBL;Acc:Q53YX3]	1504941	1	61	45	34	32	56	55	78	40	85	48	101	49	39	53	8	44	66	65	198	203	175	100	143	140	51.5043	-0.0834776	0.249621	0.738064	0.999828	51.5043	0.275315	0.24996	0.270707	0.99989	51.5043	-0.0795033	0.249971	0.750447	0.994543
AT1G05203	AT1G05203		5445341	1	0	0	0	0	0	0	0	0	0	0	0	0	0	0	0	0	0	0	0	0	0	0	0	0	0	NA	NA	NA	NA	0	NA	NA	NA	NA	0	NA	NA	NA	NA
AT1G05205	AT1G05205		1509103	1	208	242	215	277	350	336	221	288	211	184	230	346	388	255	267	236	286	297	760	720	819	910	963	665	263.594	-0.0352238	0.173354	0.838987	0.999828	263.594	-0.339372	0.172271	0.04884	0.960168	263.594	0.30389	0.172931	0.0788685	0.83348
AT1G05207	AT1G05207		5447212	1	0	1	0	0	0	0	0	0	0	0	0	0	0	0	0	0	0	0	0	0	0	0	0	1	0.0698146	-0.000781208	0.0473248	0.98683	NA	0.0698146	-0.00221039	0.0473248	0.962747	NA	0.0698146	-0.0100922	0.0473248	0.831128	NA
AT1G05210	AT1G05210		1510404	1	83	112	84	76	127	132	91	75	60	77	123	158	103	83	71	106	83	109	358	226	298	257	335	279	95.4023	0.377984	0.220351	0.0862767	0.866792	95.4023	-0.00574044	0.220488	0.979229	0.99989	95.4023	0.0379982	0.220089	0.862927	0.994543
AT1G05213	AT1G05213		5479274	1	0	0	0	0	1	0	2	0	1	0	0	0	3	1	0	0	0	1	0	3	1	4	1	0	0.489746	-0.0467895	0.0644602	0.46792	NA	0.489746	-0.0501639	0.0643368	0.435563	0.99989	0.489746	0.0126688	0.0641529	0.843453	NA
AT1G05217	AT1G05217		5521653	1	0	0	0	0	0	0	0	0	0	0	0	0	0	0	0	0	0	0	0	0	0	0	0	0	0	NA	NA	NA	NA	0	NA	NA	NA	NA	0	NA	NA	NA	NA
AT1G05220	AT1G05220		1511895	1	0	0	1	0	0	0	0	1	0	0	0	0	1	0	1	1	0	0	0	1	1	2	0	1	0.288151	-0.0105637	0.050084	0.832949	NA	0.288151	-0.0121662	0.050084	0.808071	0.99989	0.288151	-0.0113158	0.050084	0.821251	NA
AT1G05223	AT1G05223		5552868	1	0	0	0	0	0	0	0	0	0	0	0	0	0	0	0	0	0	0	0	0	0	0	0	0	0	NA	NA	NA	NA	0	NA	NA	NA	NA	0	NA	NA	NA	NA
AT1G05227	AT1G05227		5628923	1	0	0	0	0	0	0	0	0	0	0	0	0	0	0	0	0	0	0	0	0	0	0	0	0	0	NA	NA	NA	NA	0	NA	NA	NA	NA	0	NA	NA	NA	NA
AT1G05230	HDG2	AT1G05230 protein [Source:UniProtKB/TrEMBL;Acc:B9DFH8]	1512896	1	61	50	52	66	58	50	78	123	77	109	88	89	75	67	72	73	132	85	286	278	290	214	174	163	76.0581	-0.0110816	0.221621	0.960121	0.999938	76.0581	0.125897	0.222701	0.571859	0.99989	76.0581	-0.0279821	0.225721	0.901341	0.994543
AT1G05233	AT1G05233		5642764	1	0	0	0	0	0	0	0	0	0	0	0	0	0	0	0	0	0	0	0	0	0	0	0	0	0	NA	NA	NA	NA	0	NA	NA	NA	NA	0	NA	NA	NA	NA
AT1G05237	AT1G05237		5646666	1	7	5	4	0	7	1	0	1	0	0	6	0	1	0	0	6	17	1	6	1	24	1	8	16	2.90825	0.0693711	0.140128	0.620562	0.999828	2.90825	0.285898	0.140419	0.0417471	0.945228	2.90825	-0.143318	0.13988	0.305563	NA
AT1G05240	PER2	Peroxidase 1 [Source:UniProtKB/Swiss-Prot;Acc:P0DI10]	1520278	1	0	0	0	0	0	0	0	0	0	0	0	0	0	0	0	0	0	0	0	0	0	0	0	0	0	NA	NA	NA	NA	0	NA	NA	NA	NA	0	NA	NA	NA	NA
AT1G05243	AT1G05243		5668441	1	0	0	0	0	0	0	0	0	0	0	0	0	0	0	0	0	0	0	0	0	0	0	0	0	0	NA	NA	NA	NA	0	NA	NA	NA	NA	0	NA	NA	NA	NA
AT1G05247	AT1G05247		5686093	1	0	0	0	0	0	0	0	0	0	0	0	0	0	0	0	0	0	0	0	0	0	0	0	0	0	NA	NA	NA	NA	0	NA	NA	NA	NA	0	NA	NA	NA	NA
AT1G05250	PER2	Peroxidase 1 [Source:UniProtKB/Swiss-Prot;Acc:P0DI10]	1525601	1	0	0	0	0	0	0	0	0	0	0	0	0	0	0	0	0	0	0	0	0	0	0	0	0	0	NA	NA	NA	NA	0	NA	NA	NA	NA	0	NA	NA	NA	NA
AT1G05253	AT1G05253		5723094	1	0	0	0	0	0	0	0	0	0	0	0	0	2	0	0	0	0	0	0	0	0	2	0	0	0.108639	-0.000781208	0.0473248	0.98683	NA	0.108639	-0.019491	0.0473248	0.680446	NA	0.108639	-0.00145195	0.0473248	0.975524	NA
AT1G05257	AT1G05257		5726556	1	0	0	0	0	0	0	0	0	0	0	0	0	0	0	0	0	0	0	0	0	0	0	0	0	0	NA	NA	NA	NA	0	NA	NA	NA	NA	0	NA	NA	NA	NA
AT1G05260	PER3	Peroxidase [Source:UniProtKB/TrEMBL;Acc:Q0WSR2]	1529767	1	700	340	351	379	1216	588	202	371	108	259	323	500	544	387	256	342	264	430	1082	681	1036	1187	2183	1391	407.616	0.283747	0.248321	0.253178	0.966256	407.616	-0.231976	0.248272	0.350117	0.99989	407.616	0.280273	0.248212	0.258826	0.97306
AT1G05263	AT1G05263		5733333	1	0	0	0	0	0	0	0	0	0	0	0	0	0	0	0	0	0	0	0	0	0	0	0	0	0	NA	NA	NA	NA	0	NA	NA	NA	NA	0	NA	NA	NA	NA
AT1G05267	AT1G05267		5757508	1	0	0	0	0	0	0	0	0	0	0	0	0	0	0	0	0	0	0	0	0	0	0	0	0	0	NA	NA	NA	NA	0	NA	NA	NA	NA	0	NA	NA	NA	NA
AT1G05270	AT1G05270		1531641	1	172	110	145	154	193	165	151	117	207	111	165	145	143	154	166	199	264	232	421	475	695	463	512	427	162.007	-0.226583	0.182182	0.213604	0.952995	162.007	0.2798	0.180051	0.120184	0.99989	162.007	0.0955438	0.182011	0.599629	0.991918
AT1G05273	AT1G05273		5758382	1	73	126	144	148	198	135	221	223	208	144	238	241	121	59	106	172	212	127	623	652	511	286	481	343	156.095	-0.143406	0.218748	0.512096	0.999828	156.095	0.442648	0.220869	0.0450576	0.954249	156.095	0.210176	0.220594	0.340705	0.984795
AT1G05277	AT1G05277		5777100	1	0	0	0	0	0	0	0	0	0	0	0	0	0	0	0	0	0	0	0	0	0	0	0	0	0	NA	NA	NA	NA	0	NA	NA	NA	NA	0	NA	NA	NA	NA
AT1G05280	AT1G05280		1534830	1	8	7	0	4	15	4	0	5	0	0	1	3	1	8	5	3	5	3	4	5	11	14	23	15	3.93041	-0.0254668	0.164805	0.877195	0.999828	3.93041	-0.0847599	0.165546	0.60865	0.99989	3.93041	0.0739781	0.165357	0.654598	NA
AT1G05283	AT1G05283		5828817	1	0	1	0	0	0	0	0	0	0	0	0	0	0	0	0	0	0	0	0	0	0	0	0	1	0.0698146	-0.000781208	0.0473248	0.98683	NA	0.0698146	-0.00221039	0.0473248	0.962747	NA	0.0698146	-0.0100922	0.0473248	0.831128	NA
AT1G05287	AT1G05287		5837499	1	0	0	0	0	0	0	0	0	0	0	0	0	0	0	0	0	0	0	0	0	0	0	0	0	0	NA	NA	NA	NA	0	NA	NA	NA	NA	0	NA	NA	NA	NA
AT1G05290	AT1G05290		1539152	1	0	0	0	0	0	5	1	1	0	4	0	0	0	0	0	1	0	0	4	2	1	0	5	0	0.673414	0.027692	0.0650186	0.670175	NA	0.673414	0.0127804	0.0647493	0.843528	0.99989	0.673414	0.0570229	0.0644541	0.376315	NA
AT1G05291	AT1G05291		1541348	1	0	0	0	0	0	0	0	0	0	0	0	0	0	0	0	0	0	0	0	0	0	0	0	0	0	NA	NA	NA	NA	0	NA	NA	NA	NA	0	NA	NA	NA	NA
AT1G05293	AT1G05293		5855473	1	0	3	0	0	0	0	0	0	0	0	1	0	0	0	0	2	0	0	1	0	2	0	0	3	0.37675	0.00785908	0.0473248	0.868104	NA	0.37675	0.0150702	0.0473248	0.75015	0.99989	0.37675	-0.0273728	0.0473248	0.562992	NA
AT1G05297	AT1G05297		5857935	1	0	0	0	0	0	0	0	0	0	0	0	0	0	0	0	0	0	0	0	0	0	0	0	0	0	NA	NA	NA	NA	0	NA	NA	NA	NA	0	NA	NA	NA	NA
AT1G05300	ZIP5	Zinc transporter 5 [Source:UniProtKB/Swiss-Prot;Acc:O23039]	1544927	1	91	59	79	96	116	92	66	103	85	142	146	132	108	74	132	102	127	102	420	254	331	314	304	229	100.376	0.523947	0.204664	0.0104663	0.503813	100.376	-0.13258	0.204699	0.517189	0.99989	100.376	0.203696	0.206968	0.325022	0.984795
AT1G05303	AT1G05303		5946498	1	0	0	0	0	0	0	0	0	0	0	0	0	0	0	0	0	0	0	0	0	0	0	0	0	0	NA	NA	NA	NA	0	NA	NA	NA	NA	0	NA	NA	NA	NA
AT1G05307	AT1G05307		5962530	1	0	0	0	0	0	0	0	0	0	0	0	0	0	0	0	0	0	0	0	0	0	0	0	0	0	NA	NA	NA	NA	0	NA	NA	NA	NA	0	NA	NA	NA	NA
AT1G05310	PME8	Probable pectinesterase 8 [Source:UniProtKB/Swiss-Prot;Acc:O23038]	1550503	1	3	0	1	0	4	11	0	12	0	3	8	8	10	7	0	5	9	31	19	12	45	17	15	4	5.60349	0.0587311	0.161898	0.716779	0.999828	5.60349	0.19121	0.162277	0.238678	0.99989	5.60349	0.108802	0.160541	0.497949	NA
AT1G05313	AT1G05313		5975212	1	0	0	0	0	0	0	0	0	0	0	0	0	0	0	0	0	0	0	0	0	0	0	0	0	0	NA	NA	NA	NA	0	NA	NA	NA	NA	0	NA	NA	NA	NA
AT1G05317	AT1G05317		6103076	1	0	0	0	0	0	0	0	0	0	0	0	2	0	0	0	1	0	0	2	0	1	0	0	0	0.147429	0.0164994	0.0473248	0.727359	NA	0.147429	0.0064299	0.0473248	0.891926	NA	0.147429	-0.00145195	0.0473248	0.975524	NA
AT1G05320	AT1G05320		1553568	1	84	108	109	64	120	79	71	116	84	121	118	105	116	55	104	109	133	138	344	271	380	275	263	301	99.6881	0.213421	0.217288	0.326	0.978581	99.6881	0.171983	0.217094	0.428241	0.99989	99.6881	-0.304166	0.218133	0.163194	0.913506
AT1G05323	AT1G05323		6106370	1	0	0	0	0	0	0	0	0	0	0	0	0	0	0	0	0	0	0	0	0	0	0	0	0	0	NA	NA	NA	NA	0	NA	NA	NA	NA	0	NA	NA	NA	NA
AT1G05327	AT1G05327		6106381	1	0	0	0	0	0	0	0	0	3	0	0	0	0	0	0	0	0	0	0	3	0	0	0	0	0.146868	-0.0267021	0.0473248	0.572598	NA	0.146868	-0.00221039	0.0473248	0.962747	NA	0.146868	-0.00145195	0.0473248	0.975524	NA
AT1G05330	AT1G05330		1558058	1	2	0	0	0	0	0	0	1	0	0	0	0	0	0	0	0	0	0	0	1	0	0	0	2	0.157307	-0.0094215	0.0473248	0.842199	NA	0.157307	-0.00221039	0.0473248	0.962747	NA	0.157307	-0.0187325	0.0473248	0.692231	NA
AT1G05333	AT1G05333		6131064	1	0	0	0	0	0	0	0	0	0	0	0	0	0	0	0	0	0	0	0	0	0	0	0	0	0	NA	NA	NA	NA	0	NA	NA	NA	NA	0	NA	NA	NA	NA
AT1G05337	AT1G05337		6142402	1	0	0	0	0	0	0	0	0	0	0	0	0	0	0	0	0	0	0	0	0	0	0	0	0	0	NA	NA	NA	NA	0	NA	NA	NA	NA	0	NA	NA	NA	NA
AT1G05340	AT1G05340		1558778	1	137	270	199	191	302	232	107	186	91	120	145	201	281	191	104	107	138	317	466	384	562	576	725	606	181.982	0.107466	0.237608	0.651065	0.999828	181.982	-0.201019	0.237179	0.396694	0.99989	181.982	0.0198718	0.236979	0.933172	0.994543
AT1G05343	AT1G05343		6146600	1	0	0	0	0	0	0	0	0	0	0	0	0	0	0	0	0	0	0	0	0	0	0	0	0	0	NA	NA	NA	NA	0	NA	NA	NA	NA	0	NA	NA	NA	NA
AT1G05347	AT1G05347		6149305	1	0	0	0	0	0	0	0	0	0	0	2	0	0	0	0	0	0	0	2	0	0	0	0	0	0.0955771	0.0164994	0.0473248	0.727359	NA	0.0955771	-0.00221039	0.0473248	0.962747	NA	0.0955771	-0.00145195	0.0473248	0.975524	NA
AT1G05350	AT1G05350		1560678	1	97	60	88	49	118	65	76	73	91	82	95	105	95	54	74	71	104	78	282	240	253	223	232	245	79.5432	0.107475	0.211757	0.611777	0.999828	79.5432	-0.0487239	0.212772	0.818872	0.99989	79.5432	-0.205687	0.213105	0.334448	0.984795
AT1G05353	AT1G05353		6151974	1	0	0	0	0	0	0	0	0	0	0	0	0	0	0	0	0	0	0	0	0	0	0	0	0	0	NA	NA	NA	NA	0	NA	NA	NA	NA	0	NA	NA	NA	NA
AT1G05357	AT1G05357		6165457	1	0	0	0	0	0	0	0	0	0	0	0	0	0	0	0	0	0	0	0	0	0	0	0	0	0	NA	NA	NA	NA	0	NA	NA	NA	NA	0	NA	NA	NA	NA
AT1G05360	KMS2	Vacuole membrane protein KMS2 [Source:UniProtKB/Swiss-Prot;Acc:F4I8Q7]	1564491	1	6	0	3	0	16	0	2	3	0	2	3	9	6	6	0	3	14	4	14	5	21	12	16	9	3.88604	0.0911471	0.150341	0.544335	0.999828	3.88604	0.0622961	0.150502	0.678931	0.99989	3.88604	0.057644	0.149482	0.699773	NA
AT1G05363	AT1G05363		6205909	1	0	0	0	0	0	0	0	0	0	0	0	0	0	0	0	0	0	0	0	0	0	0	0	0	0	NA	NA	NA	NA	0	NA	NA	NA	NA	0	NA	NA	NA	NA
AT1G05367	AT1G05367		6208146	1	0	0	0	0	0	0	0	0	0	0	0	0	0	0	0	0	0	0	0	0	0	0	0	0	0	NA	NA	NA	NA	0	NA	NA	NA	NA	0	NA	NA	NA	NA
AT1G05370	AT1G05370		1569147	1	6	1	8	9	4	8	4	2	2	3	3	7	4	0	3	6	12	4	13	8	22	7	21	15	4.65877	0.0764467	0.196058	0.696597	0.999828	4.65877	0.243469	0.196085	0.214367	0.99989	4.65877	0.0972396	0.196152	0.62008	NA
AT1G05373	AT1G05373		6219399	1	0	0	0	1	0	1	0	0	3	0	0	0	0	1	0	0	0	0	0	3	0	1	2	0	0.3288	-0.0268776	0.0474787	0.571327	NA	0.3288	-0.010922	0.0474787	0.818061	0.99989	0.3288	0.0159327	0.0474787	0.737191	NA
AT1G05377	AT1G05377		6219474	1	0	0	0	0	0	0	0	0	0	0	0	0	0	0	0	0	0	0	0	0	0	0	0	0	0	NA	NA	NA	NA	0	NA	NA	NA	NA	0	NA	NA	NA	NA
AT1G05380	AT1G05380		1576822	1	315	194	237	132	324	166	188	207	201	186	237	223	227	209	199	194	252	199	646	596	645	635	622	746	211.666	0.0196208	0.179881	0.913142	0.999828	211.666	-0.191855	0.179679	0.285625	0.99989	211.666	-0.385094	0.179526	0.0319481	0.738213
AT1G05383	AT1G05383		6228598	1	3	0	0	0	6	0	0	0	0	0	0	1	2	2	0	6	0	0	1	0	6	4	6	3	1.08032	0.00961021	0.0800477	0.904439	NA	1.08032	0.0245148	0.0800446	0.759403	0.99989	1.08032	0.026633	0.0795803	0.737875	NA
AT1G05385	PSB27-2	Psb27-H1 [Source:UniProtKB/TrEMBL;Acc:A0A178WJM6]	1582671	1	99	81	107	127	110	154	111	138	143	129	184	159	96	147	110	164	196	155	472	392	515	353	391	287	130.475	0.145155	0.198782	0.465254	0.995876	130.475	0.234177	0.198914	0.239085	0.99989	130.475	0.237802	0.201152	0.237127	0.95769
AT1G05387	AT1G05387		6269849	1	0	0	0	0	0	0	0	0	0	0	0	0	0	0	0	0	0	0	0	0	0	0	0	0	0	NA	NA	NA	NA	0	NA	NA	NA	NA	0	NA	NA	NA	NA
AT1G05390	AT1G05390		1583772	1	0	0	0	0	0	0	0	0	0	0	0	0	0	0	0	0	0	0	0	0	0	0	0	0	0	NA	NA	NA	NA	0	NA	NA	NA	NA	0	NA	NA	NA	NA
AT1G05397	AT1G05397		6271817	1	0	0	0	0	0	0	0	0	4	0	0	0	0	0	0	0	0	3	0	4	3	0	0	0	0.333203	-0.0353424	0.0473248	0.455182	NA	0.333203	0.0237105	0.0473248	0.61636	0.99989	0.333203	-0.00145195	0.0473248	0.975524	NA
AT1G05400	AT1G05400		1584073	1	11	8	2	3	0	0	0	2	3	0	1	0	11	12	14	3	0	1	1	5	4	37	3	21	4.17782	-0.0778984	0.168374	0.643614	0.999828	4.17782	-0.526853	0.170563	0.002009	0.413504	4.17782	-0.322758	0.168452	0.0553619	NA
AT1G05407	AT1G05407		6449229	1	0	0	0	0	0	0	0	0	0	0	0	0	0	0	0	0	0	0	0	0	0	0	0	0	0	NA	NA	NA	NA	0	NA	NA	NA	NA	0	NA	NA	NA	NA
AT1G05410	AT1G05410		1585371	1	73	69	54	35	73	82	61	58	77	112	65	141	100	49	73	80	108	134	318	196	322	222	190	196	77.3118	0.437534	0.228737	0.0557704	0.819192	77.3118	0.20634	0.228507	0.366529	0.99989	77.3118	-0.173224	0.230497	0.452338	0.987938
AT1G05413	AT1G05413		6449436	1	0	0	0	0	0	0	0	0	0	0	0	0	0	0	0	1	0	0	0	0	1	0	0	0	0.059759	-0.000781208	0.0473248	0.98683	NA	0.059759	0.0064299	0.0473248	0.891926	NA	0.059759	-0.00145195	0.0473248	0.975524	NA
AT1G05417	AT1G05417		6465796	1	0	0	0	0	0	0	0	0	0	0	0	0	0	0	0	0	0	0	0	0	0	0	0	0	0	NA	NA	NA	NA	0	NA	NA	NA	NA	0	NA	NA	NA	NA
AT1G05420	ATOFP12	ovate family protein 12 [Source:TAIR;Acc:AT1G05420]	1589973	1	16	8	16	17	31	20	6	6	7	4	15	3	13	17	11	6	18	9	22	19	33	41	68	40	12.1837	0.0252786	0.240629	0.916335	0.999828	12.1837	-0.226912	0.242132	0.348685	0.99989	12.1837	0.271978	0.242792	0.262624	NA
AT1G05423	AT1G05423		6465930	1	0	0	0	0	0	0	0	0	0	0	0	0	0	0	0	0	0	0	0	0	0	0	0	0	0	NA	NA	NA	NA	0	NA	NA	NA	NA	0	NA	NA	NA	NA
AT1G05427	AT1G05427		6466092	1	0	0	0	0	0	0	0	0	0	0	0	0	0	0	0	0	0	0	0	0	0	0	0	0	0	NA	NA	NA	NA	0	NA	NA	NA	NA	0	NA	NA	NA	NA
AT1G05430	AT1G05430		1594053	1	100	76	93	96	124	93	79	122	125	95	99	132	87	73	125	84	148	116	326	326	348	285	313	269	100.85	-0.0638251	0.200503	0.750239	0.999828	100.85	0.012715	0.200961	0.949551	0.99989	100.85	0.0482283	0.201995	0.811292	0.994543
AT1G05433	AT1G05433		6466303	1	0	0	0	0	0	0	0	0	0	0	0	0	0	0	0	0	0	0	0	0	0	0	0	0	0	NA	NA	NA	NA	0	NA	NA	NA	NA	0	NA	NA	NA	NA
AT1G05440	AT1G05440		1596007	1	14	9	2	0	12	6	2	13	11	10	0	7	11	11	6	7	9	12	17	26	28	28	18	25	7.62541	-0.10346	0.200776	0.606342	0.999828	7.62541	-0.0576761	0.201004	0.774158	0.99989	7.62541	-0.138654	0.199614	0.4873	NA
AT1G05443	AT1G05443		6500050	1	0	0	0	0	0	0	0	0	0	0	0	0	0	0	0	0	0	0	0	0	0	0	0	0	0	NA	NA	NA	NA	0	NA	NA	NA	NA	0	NA	NA	NA	NA
AT1G05447	AT1G05447		6508776	1	0	0	0	0	0	0	0	0	0	0	0	0	0	0	0	0	0	0	0	0	0	0	0	0	0	NA	NA	NA	NA	0	NA	NA	NA	NA	0	NA	NA	NA	NA
AT1G05450	AT1G05450		1599876	1	0	7	0	0	0	0	0	1	0	0	1	0	10	0	0	0	0	0	1	1	0	10	0	7	1.13066	-0.000264666	0.0487168	0.995665	NA	1.13066	-0.0400608	0.0486867	0.410605	0.99989	1.13066	-0.0356565	0.0485922	0.463077	NA
AT1G05453	AT1G05453		6525324	1	0	0	0	0	0	0	0	0	0	0	0	0	0	0	0	0	0	0	0	0	0	0	0	0	0	NA	NA	NA	NA	0	NA	NA	NA	NA	0	NA	NA	NA	NA
AT1G05460	SDE3	Probable RNA helicase SDE3 [Source:UniProtKB/Swiss-Prot;Acc:Q8GYD9]	1601148	1	94	39	69	73	89	66	50	92	87	41	73	101	37	64	68	26	91	34	215	229	151	169	228	202	64.3183	-0.127586	0.243058	0.599641	0.999828	64.3183	-0.286616	0.243909	0.239957	0.99989	64.3183	0.035705	0.243294	0.883324	0.994543
AT1G05463	AT1G05463		6608326	1	0	0	1	0	0	0	0	0	0	0	0	0	0	0	0	0	0	0	0	0	0	0	0	1	0.0631718	-0.000781208	0.0473248	0.98683	NA	0.0631718	-0.00221039	0.0473248	0.962747	NA	0.0631718	-0.0100922	0.0473248	0.831128	NA
AT1G05467	AT1G05467		6610071	1	0	0	0	0	0	0	0	0	0	0	0	0	0	0	0	0	0	0	0	0	0	0	0	0	0	NA	NA	NA	NA	0	NA	NA	NA	NA	0	NA	NA	NA	NA
AT1G05470	IP5P6	CVP2 [Source:UniProtKB/TrEMBL;Acc:A0A178WIE4]	1607202	1	33	41	28	35	41	67	12	67	40	24	21	64	52	27	35	64	78	96	109	119	238	114	143	102	43.8348	-0.109203	0.250152	0.66244	0.999828	43.8348	0.467413	0.249887	0.0614148	0.994995	43.8348	0.156638	0.250164	0.531223	NA
AT1G05473	AT1G05473		6620854	1	0	0	0	0	0	0	0	0	0	0	0	0	0	0	0	0	0	0	0	0	0	0	0	0	0	NA	NA	NA	NA	0	NA	NA	NA	NA	0	NA	NA	NA	NA
AT1G05477	AT1G05477		6635120	1	0	0	0	0	0	0	0	0	0	0	0	0	0	0	0	2	0	0	0	0	2	0	0	0	0.119518	-0.000781208	0.0473248	0.98683	NA	0.119518	0.0150702	0.0473248	0.75015	NA	0.119518	-0.00145195	0.0473248	0.975524	NA
AT1G05483	AT1G05483		6642907	1	0	0	0	0	0	0	0	0	0	0	0	0	0	0	0	0	0	0	0	0	0	0	0	0	0	NA	NA	NA	NA	0	NA	NA	NA	NA	0	NA	NA	NA	NA
AT1G05487	AT1G05487		6642987	1	0	0	0	0	0	0	0	0	0	0	0	0	0	0	0	0	0	0	0	0	0	0	0	0	0	NA	NA	NA	NA	0	NA	NA	NA	NA	0	NA	NA	NA	NA
AT1G05490	CLSY3	SNF2 domain-containing protein CLASSY 3 [Source:UniProtKB/Swiss-Prot;Acc:F4I8S3]	1618504	1	2	2	3	6	7	4	16	1	10	5	0	1	2	3	15	3	14	12	6	27	29	20	17	7	5.79417	-0.310151	0.188245	0.0994376	0.881316	5.79417	0.0432562	0.188616	0.818609	0.99989	5.79417	0.138929	0.18629	0.455809	NA
AT1G05493	AT1G05493		6669408	1	0	0	0	0	0	0	0	0	0	0	0	0	0	0	0	0	0	0	0	0	0	0	0	0	0	NA	NA	NA	NA	0	NA	NA	NA	NA	0	NA	NA	NA	NA
AT1G05497	AT1G05497		6670303	1	0	0	0	0	0	0	0	0	0	0	0	0	0	0	0	0	0	0	0	0	0	0	0	0	0	NA	NA	NA	NA	0	NA	NA	NA	NA	0	NA	NA	NA	NA
AT1G05500	SYT5	Synaptotagmin-5 [Source:UniProtKB/Swiss-Prot;Acc:Q8L706]	1624919	1	163	155	157	185	218	211	147	191	130	200	171	181	199	200	191	110	171	206	552	468	487	590	614	475	174.909	0.139128	0.186477	0.455615	0.995142	174.909	-0.460859	0.186219	0.0133304	0.751263	174.909	0.171513	0.186268	0.357161	0.984795
AT1G05507	AT1G05507		6813647	1	0	0	0	0	0	0	0	0	0	0	0	0	0	0	0	0	0	0	0	0	0	0	0	0	0	NA	NA	NA	NA	0	NA	NA	NA	NA	0	NA	NA	NA	NA
AT1G05510	OBAP1A	Oil body-associated protein 1A [Source:UniProtKB/Swiss-Prot;Acc:Q9ZVY7]	1629446	1	2	68	0	0	0	0	0	0	0	0	0	3	0	0	0	0	0	1	3	0	1	0	0	70	5.03102	0.0023792	0.0495687	0.961718	0.999938	5.03102	0.000805605	0.0495579	0.98703	0.99989	5.03102	-0.0829841	0.0495436	0.0939398	NA
AT1G05517	AT1G05517		6941873	1	0	0	0	0	0	0	0	0	0	0	0	0	1	0	0	0	0	0	0	0	0	1	0	0	0.0543197	-0.000781208	0.0473248	0.98683	NA	0.0543197	-0.0108507	0.0473248	0.818651	NA	0.0543197	-0.00145195	0.0473248	0.975524	NA
AT1G05520	AT1G05520		1630849	1	147	101	167	106	200	144	130	138	141	141	144	218	136	115	133	148	172	189	503	409	509	384	450	415	144.118	0.16437	0.181431	0.364953	0.984536	144.118	0.13252	0.181791	0.466018	0.99989	144.118	-0.0573345	0.182269	0.753096	0.994543
AT1G05523	AT1G05523		6957968	1	1	0	6	8	0	0	0	0	0	0	0	0	0	0	0	0	1	3	0	0	4	0	8	7	1.15909	-3.42037e-05	0.0487414	0.99944	NA	1.15909	0.0132719	0.0487033	0.785234	0.99989	1.15909	0.00764497	0.0486354	0.875096	NA
AT1G05527	AT1G05527		6959160	1	0	0	0	0	0	0	0	0	0	0	0	0	0	0	0	0	0	0	0	0	0	0	0	0	0	NA	NA	NA	NA	0	NA	NA	NA	NA	0	NA	NA	NA	NA
AT1G05530	UGT75B2	UGT75B2 [Source:UniProtKB/TrEMBL;Acc:A0A384L0M1]	1636249	1	3	6	1	3	1	11	0	2	0	1	3	5	2	14	18	0	0	2	9	2	2	34	15	10	4.13582	0.109659	0.167917	0.513721	0.999828	4.13582	-0.526361	0.169247	0.00187077	0.399022	4.13582	0.0539952	0.167675	0.747436	NA
AT1G05533	AT1G05533		6961365	1	0	0	0	0	0	0	0	0	0	0	0	0	0	0	0	0	0	0	0	0	0	0	0	0	0	NA	NA	NA	NA	0	NA	NA	NA	NA	0	NA	NA	NA	NA
AT1G05537	AT1G05537		7046123	1	0	0	0	0	0	0	0	0	0	0	0	0	0	0	0	0	0	0	0	0	0	0	0	0	0	NA	NA	NA	NA	0	NA	NA	NA	NA	0	NA	NA	NA	NA
AT1G05540	AT1G05540		1639223	1	4	0	3	8	2	5	1	8	1	6	11	3	4	5	3	13	0	4	20	10	17	12	15	7	4.50848	0.134483	0.17398	0.439533	0.995142	4.50848	0.0612443	0.173636	0.724301	0.99989	4.50848	0.129414	0.172191	0.452307	NA
AT1G05543	AT1G05543		7049116	1	0	0	0	0	0	0	0	0	0	0	0	0	0	0	0	0	0	0	0	0	0	0	0	0	0	NA	NA	NA	NA	0	NA	NA	NA	NA	0	NA	NA	NA	NA
AT1G05547	AT1G05547		7050831	1	0	0	0	0	0	0	0	0	0	0	0	0	0	0	0	0	0	0	0	0	0	0	0	0	0	NA	NA	NA	NA	0	NA	NA	NA	NA	0	NA	NA	NA	NA
AT1G05550	AT1G05550		1640959	1	0	0	1	0	0	0	0	0	3	0	0	11	0	0	3	0	0	0	11	3	0	3	0	1	0.872015	0.0575564	0.0657428	0.381313	NA	0.872015	-0.0317676	0.065519	0.627775	0.99989	0.872015	-0.0113844	0.0652024	0.861393	NA
AT1G05553	AT1G05553		7093113	1	0	0	0	0	0	0	0	0	0	0	0	0	0	0	0	0	0	0	0	0	0	0	0	0	0	NA	NA	NA	NA	0	NA	NA	NA	NA	0	NA	NA	NA	NA
AT1G05557	AT1G05557		7094008	1	1	0	4	2	5	7	0	4	9	5	5	15	0	2	3	1	16	3	25	13	20	5	14	5	4.09673	0.147107	0.171087	0.389879	0.988918	4.09673	0.177687	0.169795	0.295339	0.99989	4.09673	0.125912	0.168572	0.455104	NA
AT1G05560	UGT1	UDP-glucosyltransferase 75B1 [Source:TAIR;Acc:AT1G05560]	1645300	1	166	64	178	100	118	122	137	135	140	127	179	162	169	66	117	190	148	96	468	412	434	352	340	408	131.363	0.0564504	0.231705	0.807517	0.999828	131.363	0.0879666	0.232054	0.70463	0.99989	131.363	-0.27057	0.232348	0.24422	0.966814
AT1G05562	AT1G05562		1645300	1	48	26	51	53	45	57	39	40	27	49	38	25	29	27	43	55	47	50	112	106	152	99	155	125	41.4127	0.014209	0.246542	0.954041	0.999938	41.4127	0.228921	0.246359	0.352777	0.99989	41.4127	0.116011	0.246176	0.637461	NA
AT1G05563	AT1G05563		7176122	1	0	0	0	0	0	0	0	0	0	0	0	0	0	0	0	0	0	0	0	0	0	0	0	0	0	NA	NA	NA	NA	0	NA	NA	NA	NA	0	NA	NA	NA	NA
AT1G05567	AT1G05567		7199048	1	0	0	0	0	0	0	0	0	0	0	0	0	0	0	0	0	0	0	0	0	0	0	0	0	0	NA	NA	NA	NA	0	NA	NA	NA	NA	0	NA	NA	NA	NA
AT1G05570	CALS1	Callose synthase 1 [Source:UniProtKB/Swiss-Prot;Acc:Q9AUE0]	1647575	1	229	182	91	168	202	186	112	107	167	152	226	246	266	177	162	206	230	273	624	386	709	605	556	502	182.762	0.463719	0.20265	0.0221212	0.662517	182.762	-0.00621639	0.200972	0.975324	0.99989	182.762	-0.000468842	0.202263	0.998151	0.99937
AT1G05575	AT1G05575		1661550	1	48	59	42	82	83	102	60	87	54	41	107	73	160	137	79	105	54	123	221	201	282	376	267	149	81.9221	0.00768539	0.240022	0.974456	0.999938	81.9221	-0.421727	0.238806	0.0773997	0.99989	81.9221	0.420803	0.240395	0.0800378	0.837559
AT1G05577	AT1G05577		1662352	1	1	5	0	0	0	0	1	0	4	0	1	5	1	2	0	0	0	4	6	5	4	3	0	6	1.28792	0.00403713	0.100301	0.967894	NA	1.28792	0.00193949	0.0998401	0.984501	0.99989	1.28792	-0.110324	0.0991793	0.26598	NA
AT1G05580	CHX23	Cation/H(+) antiporter 23, chloroplastic [Source:UniProtKB/Swiss-Prot;Acc:Q8VYD4]	1665356	1	0	0	0	0	0	0	0	0	0	0	0	0	0	0	0	0	0	0	0	0	0	0	0	0	0	NA	NA	NA	NA	0	NA	NA	NA	NA	0	NA	NA	NA	NA
AT1G05583	AT1G05583		7223055	1	0	0	0	0	0	0	0	0	0	0	0	0	0	0	0	0	0	0	0	0	0	0	0	0	0	NA	NA	NA	NA	0	NA	NA	NA	NA	0	NA	NA	NA	NA
AT1G05587	AT1G05587		7223476	1	0	0	0	0	0	0	0	0	0	0	0	0	0	0	0	0	0	0	0	0	0	0	0	0	0	NA	NA	NA	NA	0	NA	NA	NA	NA	0	NA	NA	NA	NA
AT1G05590	HEXO2	Beta-hexosaminidase 2 [Source:UniProtKB/Swiss-Prot;Acc:Q9SYK0]	1669350	1	66	53	43	33	31	73	35	60	37	38	36	66	54	39	29	33	54	34	140	132	121	122	137	162	44.3709	-0.0104108	0.243456	0.965891	0.999938	44.3709	-0.159142	0.243931	0.514141	0.99989	44.3709	-0.257929	0.243367	0.28922	NA
AT1G05593	AT1G05593		7223760	1	0	0	0	0	0	0	0	0	0	0	0	0	0	0	0	0	0	0	0	0	0	0	0	0	0	NA	NA	NA	NA	0	NA	NA	NA	NA	0	NA	NA	NA	NA
AT1G05597	AT1G05597		7225309	1	0	0	0	0	0	0	0	0	0	0	0	0	0	0	0	0	0	0	0	0	0	0	0	0	0	NA	NA	NA	NA	0	NA	NA	NA	NA	0	NA	NA	NA	NA
AT1G05600	AT1G05600		1671916	1	70	38	21	43	36	52	30	20	76	37	46	24	29	49	41	54	67	30	107	126	151	119	131	129	41.7519	-0.129821	0.250772	0.604678	0.999828	41.7519	0.0496824	0.250759	0.842945	0.99989	41.7519	-0.0414281	0.250773	0.868785	NA
AT1G05603	AT1G05603		7225434	1	0	0	0	0	0	0	0	0	3	0	0	0	0	0	0	0	0	0	0	3	0	0	0	0	0.146868	-0.0267021	0.0473248	0.572598	NA	0.146868	-0.00221039	0.0473248	0.962747	NA	0.146868	-0.00145195	0.0473248	0.975524	NA
AT1G05607	AT1G05607		7248291	1	0	0	0	0	0	0	0	0	0	0	0	0	0	0	0	0	0	1	0	0	1	0	0	0	0.045793	-0.000781208	0.0473248	0.98683	NA	0.045793	0.0064299	0.0473248	0.891926	NA	0.045793	-0.00145195	0.0473248	0.975524	NA
AT1G05610	APS2	ADP-glucose pyrophosphorylase small subunit 2 [Source:TAIR;Acc:AT1G05610]	1673861	1	0	0	3	0	0	2	0	1	4	0	0	0	0	0	0	0	1	4	0	5	5	0	2	3	0.767106	-0.0629048	0.0739262	0.394817	NA	0.767106	0.0576748	0.0736894	0.433818	0.99989	0.767106	-0.0206103	0.0732724	0.778494	NA
AT1G05613	AT1G05613		7336674	1	0	0	0	0	0	0	0	0	0	0	0	0	0	0	0	0	0	0	0	0	0	0	0	0	0	NA	NA	NA	NA	0	NA	NA	NA	NA	0	NA	NA	NA	NA
AT1G05615	AT1G05615		1677507	1	0	0	0	0	0	0	0	0	0	0	0	0	0	0	0	0	0	0	0	0	0	0	0	0	0	NA	NA	NA	NA	0	NA	NA	NA	NA	0	NA	NA	NA	NA
AT1G05617	AT1G05617		7344747	1	0	0	0	0	0	0	0	0	0	0	0	0	0	0	0	0	0	0	0	0	0	0	0	0	0	NA	NA	NA	NA	0	NA	NA	NA	NA	0	NA	NA	NA	NA
AT1G05620	URH2	Probable uridine nucleosidase 2 [Source:UniProtKB/Swiss-Prot;Acc:Q8LAC4]	1678881	1	136	117	79	72	128	166	73	116	56	47	130	173	125	63	89	119	106	140	350	245	365	277	366	332	103.993	0.231612	0.235624	0.32562	0.978581	103.993	0.1205	0.235375	0.608686	0.99989	103.993	-0.0372383	0.235242	0.874222	0.994543
AT1G05623	AT1G05623		7370611	1	0	0	0	0	0	0	0	0	0	0	0	0	0	0	0	0	0	0	0	0	0	0	0	0	0	NA	NA	NA	NA	0	NA	NA	NA	NA	0	NA	NA	NA	NA
AT1G05627	AT1G05627		7400802	1	0	0	0	0	0	0	0	0	0	0	0	0	0	0	0	0	0	0	0	0	0	0	0	0	0	NA	NA	NA	NA	0	NA	NA	NA	NA	0	NA	NA	NA	NA
AT1G05630	AT5PTASE13	Endonuclease/exonuclease/phosphatase family protein [Source:TAIR;Acc:AT1G05630]	1682224	1	10	8	4	5	7	2	2	9	6	3	10	20	17	1	10	2	3	3	33	17	8	28	14	22	6.50656	0.195556	0.208385	0.348022	0.980589	6.50656	-0.373888	0.207135	0.0710684	0.99989	6.50656	-0.168574	0.206334	0.41393	NA
AT1G05633	AT1G05633		7401345	1	0	0	0	0	0	0	0	0	0	0	0	0	0	0	0	0	0	0	0	0	0	0	0	0	0	NA	NA	NA	NA	0	NA	NA	NA	NA	0	NA	NA	NA	NA
AT1G05637	AT1G05637		7423521	1	0	0	0	0	0	0	0	0	0	0	0	0	0	0	0	0	6	0	0	0	6	0	0	0	0.265817	-0.000781208	0.0473248	0.98683	NA	0.265817	0.0496314	0.0473248	0.294299	0.99989	0.265817	-0.00145195	0.0473248	0.975524	NA
AT1G05640	AT1G05640		1687436	1	6	6	6	5	3	5	5	0	3	4	2	5	5	1	4	4	3	0	11	8	7	10	13	18	3.81481	0.0423253	0.183117	0.817208	0.999828	3.81481	-0.085567	0.182309	0.638817	0.99989	3.81481	-0.12266	0.182859	0.502356	NA
AT1G05643	AT1G05643		7433801	1	0	0	0	0	0	0	0	0	0	0	0	0	0	0	0	0	0	0	0	0	0	0	0	0	0	NA	NA	NA	NA	0	NA	NA	NA	NA	0	NA	NA	NA	NA
AT1G05647	AT1G05647		7460104	1	0	0	0	0	0	0	0	0	0	0	0	0	0	0	0	0	0	0	0	0	0	0	0	0	0	NA	NA	NA	NA	0	NA	NA	NA	NA	0	NA	NA	NA	NA
AT1G05650	AT1G05650		1690002	1	2	7	0	0	3	1	2	13	0	0	0	0	2	22	0	3	0	0	0	15	3	24	4	9	3.22897	-0.141288	0.120553	0.241196	0.964134	3.22897	-0.211609	0.120615	0.0793591	0.99989	3.22897	-0.0694489	0.119819	0.562173	NA
AT1G05653	AT1G05653		7471090	1	0	0	0	0	0	0	0	0	0	0	0	0	0	0	0	0	0	0	0	0	0	0	0	0	0	NA	NA	NA	NA	0	NA	NA	NA	NA	0	NA	NA	NA	NA
AT1G05657	AT1G05657		7473011	1	0	0	0	0	0	0	0	0	0	0	0	0	0	0	0	0	0	0	0	0	0	0	0	0	0	NA	NA	NA	NA	0	NA	NA	NA	NA	0	NA	NA	NA	NA
AT1G05660	AT1G05660		1694070	1	31	7	12	26	41	40	21	24	8	1	17	2	26	29	18	12	7	32	20	53	51	73	107	50	19.33	-0.379825	0.235895	0.107366	0.884665	19.33	-0.270722	0.236784	0.252903	0.99989	19.33	0.379827	0.236727	0.108605	NA
AT1G05663	AT1G05663		7490992	1	0	0	0	0	0	0	0	0	0	0	0	0	0	0	0	0	0	0	0	0	0	0	0	0	0	NA	NA	NA	NA	0	NA	NA	NA	NA	0	NA	NA	NA	NA
AT1G05667	AT1G05667		7491251	1	0	0	0	0	0	0	0	0	0	0	0	0	0	0	0	0	0	0	0	0	0	0	0	0	0	NA	NA	NA	NA	0	NA	NA	NA	NA	0	NA	NA	NA	NA
AT1G05670	AT1G05670		1697541	1	7	6	9	8	3	18	6	8	9	8	1	5	3	9	4	2	11	7	14	23	20	16	29	22	6.8354	-0.152078	0.212266	0.473715	0.996928	6.8354	-0.00634167	0.211648	0.976096	0.99989	6.8354	0.0699657	0.212029	0.741414	NA
AT1G05673	AT1G05673		7491379	1	0	0	0	0	0	0	0	0	0	0	0	0	0	0	0	0	0	0	0	0	0	0	0	0	0	NA	NA	NA	NA	0	NA	NA	NA	NA	0	NA	NA	NA	NA
AT1G05675	UGT74E1	Glycosyltransferase (Fragment) [Source:UniProtKB/TrEMBL;Acc:A0A1W6AJW6]	1701116	1	16	4	37	22	20	24	18	24	30	37	96	31	20	10	21	35	28	28	164	72	91	51	66	57	26.728	0.527763	0.248714	0.0338402	0.730158	26.728	0.252388	0.248148	0.309112	0.99989	26.728	0.0304943	0.247883	0.902092	NA
AT1G05680	UGT74E2	Glycosyltransferase (Fragment) [Source:UniProtKB/TrEMBL;Acc:A0A0K1SBE8]	1703002	1	69	28	68	44	50	40	30	15	24	37	72	116	117	54	35	75	43	38	225	69	156	206	134	165	51.8481	0.74991	0.250301	0.00273519	0.266136	51.8481	-0.307001	0.250121	0.219668	0.99989	51.8481	-0.226031	0.250279	0.366465	0.984795
AT1G05683	AT1G05683		7604410	1	0	0	0	0	0	0	0	0	0	0	0	0	0	0	0	0	0	0	0	0	0	0	0	0	0	NA	NA	NA	NA	0	NA	NA	NA	NA	0	NA	NA	NA	NA
AT1G05687	AT1G05687		7680822	1	0	0	0	0	0	0	0	0	0	0	0	0	0	0	0	0	0	0	0	0	0	0	0	0	0	NA	NA	NA	NA	0	NA	NA	NA	NA	0	NA	NA	NA	NA
AT1G05690	BT3	BTB/POZ and TAZ domain-containing protein 3 [Source:UniProtKB/Swiss-Prot;Acc:Q9SYL0]	1706736	1	12	10	1	18	13	11	5	14	10	24	1	7	9	2	22	6	18	22	32	29	46	33	42	23	11.231	0.048531	0.209169	0.816524	0.999828	11.231	0.0415134	0.209237	0.842729	0.99989	11.231	0.170723	0.208381	0.412623	NA
AT1G05693	AT1G05693		7739696	1	0	0	0	0	0	0	0	0	0	0	0	0	0	0	0	0	0	0	0	0	0	0	0	0	0	NA	NA	NA	NA	0	NA	NA	NA	NA	0	NA	NA	NA	NA
AT1G05697	AT1G05697		7739737	1	0	0	0	0	0	0	0	0	0	6	0	0	0	0	0	0	0	0	6	0	0	0	0	0	0.364827	0.0510605	0.0473248	0.280615	NA	0.364827	-0.00221039	0.0473248	0.962747	0.99989	0.364827	-0.00145195	0.0473248	0.975524	NA
AT1G05700	AT1G05700		1709673	1	67	23	10	21	14	19	8	13	16	8	15	22	28	33	7	13	7	17	45	37	37	68	54	100	18.8375	0.0497523	0.241265	0.836623	0.999828	18.8375	-0.388705	0.241651	0.107717	0.99989	18.8375	-0.396252	0.242111	0.101702	NA
AT1G05703	AT1G05703		7772133	1	0	0	0	0	0	0	0	0	0	0	0	0	0	0	0	0	0	0	0	0	0	0	0	0	0	NA	NA	NA	NA	0	NA	NA	NA	NA	0	NA	NA	NA	NA
AT1G05707	AT1G05707		7781197	1	0	0	0	0	0	0	0	0	0	0	0	0	0	0	0	0	0	0	0	0	0	0	0	0	0	NA	NA	NA	NA	0	NA	NA	NA	NA	0	NA	NA	NA	NA
AT1G05710	AT1G05710		1714818	1	28	17	16	17	68	38	24	46	29	21	42	81	33	9	29	23	15	38	144	99	76	71	123	61	29.9798	0.199954	0.250528	0.424795	0.995142	29.9798	-0.0551918	0.250272	0.825461	0.99989	29.9798	0.370723	0.250267	0.138524	NA
AT1G05713	AT1G05713		7797593	1	0	0	0	0	0	0	0	0	0	0	0	0	0	0	0	0	0	0	0	0	0	0	0	0	0	NA	NA	NA	NA	0	NA	NA	NA	NA	0	NA	NA	NA	NA
AT1G05717	AT1G05717		7814473	1	0	0	0	0	0	0	0	0	0	0	0	0	0	0	0	0	0	0	0	0	0	0	0	0	0	NA	NA	NA	NA	0	NA	NA	NA	NA	0	NA	NA	NA	NA
AT1G05720	AT1G05720		1717389	1	159	153	134	151	175	125	112	170	174	106	133	258	175	128	117	124	169	175	497	456	468	420	451	446	148.202	0.00644705	0.199522	0.974223	0.999938	148.202	-0.0767418	0.199999	0.701192	0.99989	148.202	-0.113209	0.199978	0.571322	0.989786
AT1G05723	AT1G05723		7826380	1	0	0	0	0	0	0	0	0	0	0	0	0	0	0	0	0	0	0	0	0	0	0	0	0	0	NA	NA	NA	NA	0	NA	NA	NA	NA	0	NA	NA	NA	NA
AT1G05727	AT1G05727		7829731	1	0	0	0	0	0	0	0	0	0	0	0	0	0	0	1	0	9	0	0	0	9	1	0	0	0.458656	-9.51722e-05	0.0474725	0.9984	NA	0.458656	0.0543482	0.0474702	0.252255	0.99989	0.458656	-0.000946862	0.0473731	0.984053	NA
AT1G05730	AT1G05730		1718555	1	8	2	7	7	24	13	1	7	11	2	2	27	8	0	13	2	8	11	31	19	21	21	44	17	7.84653	0.09565	0.194314	0.622546	0.999828	7.84653	-0.0500481	0.193829	0.796247	0.99989	7.84653	0.244233	0.193681	0.207307	NA
AT1G05733	AT1G05733		7858868	1	0	0	0	0	0	7	0	0	0	0	0	0	0	0	0	0	0	0	0	0	0	0	7	0	0.361625	-0.000781208	0.0473248	0.98683	NA	0.361625	-0.00221039	0.0473248	0.962747	0.99989	0.361625	0.0590301	0.0473248	0.212273	NA
AT1G05737	AT1G05737		7872850	1	0	0	0	0	0	0	0	0	0	0	0	0	0	0	0	0	0	0	0	0	0	0	0	0	0	NA	NA	NA	NA	0	NA	NA	NA	NA	0	NA	NA	NA	NA
AT1G05740	AT1G05740		1720593	1	0	0	0	0	0	0	0	0	0	0	0	0	0	0	0	0	0	0	0	0	0	0	0	0	0	NA	NA	NA	NA	0	NA	NA	NA	NA	0	NA	NA	NA	NA
AT1G05747	AT1G05747		7931629	1	0	0	0	0	0	0	0	2	0	0	0	0	0	0	0	0	0	0	0	2	0	0	0	0	0.10194	-0.0180618	0.0473248	0.702717	NA	0.10194	-0.00221039	0.0473248	0.962747	NA	0.10194	-0.00145195	0.0473248	0.975524	NA
AT1G05750	PDE247	Pentatricopeptide repeat-containing protein At1g05750, chloroplastic [Source:UniProtKB/Swiss-Prot;Acc:Q9MA50]	1721509	1	24	11	8	8	17	25	15	23	12	12	12	30	11	23	11	11	24	11	54	50	46	45	50	43	15.4004	-0.00864721	0.245871	0.971944	0.999938	15.4004	-0.10212	0.245471	0.677397	0.99989	15.4004	0.0214674	0.245139	0.930217	NA
AT1G05753	AT1G05753		7949502	1	0	0	0	0	0	0	0	0	0	0	6	0	0	0	0	0	0	0	6	0	0	0	0	0	0.286731	0.0510605	0.0473248	0.280615	NA	0.286731	-0.00221039	0.0473248	0.962747	0.99989	0.286731	-0.00145195	0.0473248	0.975524	NA
AT1G05757	AT1G05757		7952142	1	0	0	0	0	0	0	0	0	0	0	0	0	0	0	0	0	0	0	0	0	0	0	0	0	0	NA	NA	NA	NA	0	NA	NA	NA	NA	0	NA	NA	NA	NA
AT1G05760	RTM1	Mannose-binding lectin superfamily protein [Source:TAIR;Acc:AT1G05760]	1723734	1	34	17	33	24	60	64	19	34	19	23	39	34	45	26	25	39	21	40	96	72	100	96	148	84	32.105	0.164493	0.249211	0.509218	0.999828	32.105	-0.0793244	0.248955	0.750008	0.99989	32.105	0.366199	0.248893	0.141207	NA
AT1G05763	AT1G05763		8029507	1	0	0	0	0	0	1	0	0	0	0	0	0	0	0	0	0	0	0	0	0	0	0	1	0	0.0516607	-0.000781208	0.0473248	0.98683	NA	0.0516607	-0.00221039	0.0473248	0.962747	NA	0.0516607	0.00718834	0.0473248	0.879271	NA
AT1G05767	AT1G05767		8071789	1	0	0	0	0	0	0	0	0	0	0	0	0	0	0	0	0	0	0	0	0	0	0	0	0	0	NA	NA	NA	NA	0	NA	NA	NA	NA	0	NA	NA	NA	NA
AT1G05770	JAL2	Jacalin-related lectin 2 [Source:UniProtKB/Swiss-Prot;Acc:Q9MA49]	1725388	1	4	0	6	0	4	0	0	0	9	8	6	0	0	0	10	5	5	14	14	9	24	10	4	10	3.75656	0.0526598	0.128257	0.681381	0.999828	3.75656	0.0885353	0.128188	0.489776	0.99989	3.75656	-0.0683868	0.127374	0.591337	NA
AT1G05773	AT1G05773		8079512	1	0	0	0	0	0	0	0	0	0	0	0	0	0	0	0	0	0	0	0	0	0	0	0	0	0	NA	NA	NA	NA	0	NA	NA	NA	NA	0	NA	NA	NA	NA
AT1G05777	AT1G05777		8080698	1	0	0	0	0	0	0	0	0	0	0	0	6	0	0	0	0	0	3	6	0	3	0	0	0	0.400388	0.0451347	0.0474106	0.341099	NA	0.400388	0.0224474	0.0474073	0.635856	0.99989	0.400388	-0.00129397	0.0473403	0.978194	NA
AT1G05780	AT1G05780		1726558	1	37	11	37	14	28	7	32	26	22	12	32	61	27	25	17	23	18	20	105	80	61	69	49	85	24.1394	0.0941904	0.249376	0.70565	0.999828	24.1394	-0.168298	0.248986	0.499084	0.99989	24.1394	-0.401597	0.248815	0.106519	NA
AT1G05783	AT1G05783		1728658	1	0	0	0	0	0	0	0	0	0	2	0	0	0	0	0	0	0	0	2	0	0	0	0	0	0.121609	0.0164994	0.0473248	0.727359	NA	0.121609	-0.00221039	0.0473248	0.962747	NA	0.121609	-0.00145195	0.0473248	0.975524	NA
AT1G05785	AT1G05785		1730242	1	25	28	59	20	60	98	57	33	40	53	50	64	51	54	41	54	45	46	167	130	145	146	178	112	47.7455	0.135298	0.249158	0.587115	0.999828	47.7455	-0.129882	0.249203	0.602237	0.99989	47.7455	0.233042	0.249346	0.349988	NA
AT1G05787	AT1G05787		8197543	1	0	0	0	0	0	0	0	0	0	0	0	0	0	0	0	0	0	0	0	0	0	0	0	0	0	NA	NA	NA	NA	0	NA	NA	NA	NA	0	NA	NA	NA	NA
AT1G05790	AT1G05790		1732802	1	48	23	62	29	20	35	50	37	41	44	27	45	56	51	28	26	121	42	116	128	189	135	84	133	42.4261	-0.115584	0.250658	0.644712	0.999828	42.4261	0.0948274	0.250598	0.70513	0.99989	42.4261	-0.38534	0.25072	0.124309	NA
AT1G05793	AT1G05793		8205161	1	0	0	0	0	0	0	0	0	0	0	0	0	0	0	0	0	0	0	0	0	0	0	0	0	0	NA	NA	NA	NA	0	NA	NA	NA	NA	0	NA	NA	NA	NA
AT1G05797	AT1G05797		8303208	1	0	0	0	0	0	0	0	0	0	0	0	0	0	0	0	0	0	0	0	0	0	0	0	0	0	NA	NA	NA	NA	0	NA	NA	NA	NA	0	NA	NA	NA	NA
AT1G05800	DGL	Galactolipase DONGLE, chloroplastic [Source:UniProtKB/Swiss-Prot;Acc:Q9MA46]	1741204	1	0	0	0	0	0	0	0	0	0	4	0	0	0	0	0	0	0	0	4	0	0	0	0	0	0.243218	0.03378	0.0473248	0.475357	NA	0.243218	-0.00221039	0.0473248	0.962747	NA	0.243218	-0.00145195	0.0473248	0.975524	NA
AT1G05803	AT1G05803		8303801	1	0	0	0	0	0	0	0	0	0	0	0	0	0	0	0	0	0	0	0	0	0	0	0	0	0	NA	NA	NA	NA	0	NA	NA	NA	NA	0	NA	NA	NA	NA
AT1G05805	BHLH128	Transcription factor bHLH128 [Source:UniProtKB/Swiss-Prot;Acc:Q8H102]	1744444	1	126	111	140	139	122	156	149	170	139	133	166	125	168	130	104	131	215	159	424	458	505	402	417	377	140.782	-0.157753	0.197368	0.424126	0.995142	140.782	0.0585148	0.197406	0.766911	0.99989	140.782	-0.00146696	0.198461	0.994102	0.99937
AT1G05807	AT1G05807		8304660	1	0	0	0	0	0	0	0	0	0	0	0	0	0	0	0	0	0	0	0	0	0	0	0	0	0	NA	NA	NA	NA	0	NA	NA	NA	NA	0	NA	NA	NA	NA
AT1G05810	ARA	RAB GTPase homolog A5E [Source:TAIR;Acc:AT1G05810]	1748259	1	68	77	105	67	161	114	90	104	113	88	134	147	78	89	103	87	123	184	369	307	394	270	342	250	103.29	0.120821	0.213221	0.570953	0.999828	103.29	0.20169	0.213559	0.344953	0.99989	103.29	0.171007	0.21456	0.425446	0.985617
AT1G05813	AT1G05813		8305917	1	8	1	0	0	0	1	3	2	2	6	0	9	5	0	10	5	1	6	15	7	12	15	1	9	3.17827	0.0999098	0.148597	0.501358	0.999828	3.17827	-0.0639315	0.14853	0.666884	0.99989	3.17827	-0.130364	0.146638	0.373992	NA
AT1G05817	AT1G05817		8319663	1	0	0	0	0	0	0	0	0	0	0	0	0	0	0	0	0	0	0	0	0	0	0	0	0	0	NA	NA	NA	NA	0	NA	NA	NA	NA	0	NA	NA	NA	NA
AT1G05820	SPPL5	Signal peptide peptidase-like 5 [Source:UniProtKB/Swiss-Prot;Acc:Q9MA44]	1749478	1	7	4	6	12	11	10	12	7	12	11	10	8	9	9	10	2	16	5	29	31	23	28	33	17	8.76863	-0.0571683	0.234334	0.807261	0.999828	8.76863	-0.185704	0.233277	0.425993	0.99989	8.76863	0.252515	0.23233	0.27709	NA
AT1G05823	AT1G05823		8363895	1	0	0	0	0	0	0	0	0	0	0	0	0	0	0	0	0	0	0	0	0	0	0	0	0	0	NA	NA	NA	NA	0	NA	NA	NA	NA	0	NA	NA	NA	NA
AT1G05827	AT1G05827		8387406	1	0	0	0	0	0	0	0	0	0	0	0	0	0	0	0	0	0	0	0	0	0	0	0	0	0	NA	NA	NA	NA	0	NA	NA	NA	NA	0	NA	NA	NA	NA
AT1G05830	ATX2	Histone-lysine N-methyltransferase ATX2 [Source:UniProtKB/Swiss-Prot;Acc:P0CB22]	1754130	1	71	57	70	53	63	78	63	69	62	76	102	70	61	89	85	60	107	72	248	194	239	235	194	198	71.3451	0.200529	0.218451	0.358641	0.982852	71.3451	-0.191745	0.217899	0.378874	0.99989	71.3451	-0.144387	0.21988	0.511398	0.989479
AT1G05833	AT1G05833		8420941	1	0	0	0	0	0	0	0	0	0	0	0	0	0	0	0	0	0	0	0	0	0	0	0	0	0	NA	NA	NA	NA	0	NA	NA	NA	NA	0	NA	NA	NA	NA
AT1G05835	AT1G05835		1762145	1	19	15	35	34	34	19	26	36	35	36	40	47	26	28	26	22	34	38	123	97	94	80	87	69	29.7556	0.158068	0.246475	0.521319	0.999828	29.7556	-0.0239771	0.247294	0.92276	0.99989	29.7556	0.10771	0.247778	0.663778	NA
AT1G05837	AT1G05837		8423069	1	0	6	11	0	0	0	2	0	0	1	3	0	0	0	0	0	0	0	4	2	0	0	0	17	1.44027	0.00571599	0.0525218	0.913337	NA	1.44027	-0.000115626	0.0524694	0.998242	0.99989	1.44027	-0.0740907	0.0524076	0.157438	NA
AT1G05840	AT1G05840		1762734	1	58	57	50	75	100	91	88	116	156	63	131	125	62	94	79	74	135	128	319	360	337	235	266	165	89.502	-0.218134	0.209698	0.298234	0.969166	89.502	0.17807	0.211316	0.399412	0.99989	89.502	0.381374	0.214358	0.075216	0.828527
AT1G05843	AT1G05843		8486887	1	0	0	0	0	0	0	0	0	0	0	0	0	0	0	0	0	0	0	0	0	0	0	0	0	0	NA	NA	NA	NA	0	NA	NA	NA	NA	0	NA	NA	NA	NA
AT1G05847	AT1G05847		8487212	1	0	0	0	0	0	0	0	0	0	0	0	0	0	0	0	0	0	0	0	0	0	0	0	0	0	NA	NA	NA	NA	0	NA	NA	NA	NA	0	NA	NA	NA	NA
AT1G05850	CTL1	Chitinase-like protein 1 [Source:UniProtKB/Swiss-Prot;Acc:Q9MA41]	1766503	1	3079	2898	2926	2670	3973	3324	3053	3324	3757	2967	3783	3901	3122	2679	2755	2457	3637	3800	10651	10134	9894	8556	9967	8903	3148.99	-0.020403	0.0981638	0.835349	0.999828	3148.99	-0.0535366	0.0983909	0.586358	0.99989	3148.99	-0.0199019	0.0983499	0.839636	0.994543
AT1G05853	AT1G05853		8525104	1	12	14	23	66	55	78	25	18	26	35	82	47	53	50	35	47	84	58	164	69	189	138	199	49	43.3085	0.661714	0.244279	0.00675176	0.438653	43.3085	0.124651	0.242797	0.607676	0.99989	43.3085	1.08501	0.244838	9.35662e-06	NA
AT1G05857	AT1G05857		8539957	1	0	0	0	0	0	0	0	0	0	0	0	0	0	0	0	0	0	1	0	0	1	0	0	0	0.045793	-0.000781208	0.0473248	0.98683	NA	0.045793	0.0064299	0.0473248	0.891926	NA	0.045793	-0.00145195	0.0473248	0.975524	NA
AT1G05860	AT1G05860		1768986	1	49	38	35	64	34	28	43	46	57	60	56	86	48	57	46	67	93	46	202	146	206	151	126	122	51.8904	0.236918	0.242992	0.32956	0.978581	51.8904	0.127379	0.242958	0.600081	0.99989	51.8904	-0.0196018	0.24417	0.936015	0.994619
AT1G05863	AT1G05863		8598624	1	0	0	0	0	0	0	0	0	0	0	0	0	0	0	0	0	0	0	0	0	0	0	0	0	0	NA	NA	NA	NA	0	NA	NA	NA	NA	0	NA	NA	NA	NA
AT1G05867	AT1G05867		8610507	1	0	0	0	0	0	0	0	0	0	0	0	0	0	0	0	0	0	0	0	0	0	0	0	0	0	NA	NA	NA	NA	0	NA	NA	NA	NA	0	NA	NA	NA	NA
AT1G05870	AT1G05870		1771385	1	65	82	32	28	42	53	28	27	29	34	57	34	74	55	32	39	44	56	125	84	139	161	123	179	44.8359	0.265869	0.245945	0.279693	0.966256	44.8359	-0.279951	0.244929	0.253043	0.99989	44.8359	-0.465137	0.245099	0.057729	NA
AT1G05873	AT1G05873		8613169	1	0	0	0	0	0	0	0	0	0	0	0	0	0	0	0	0	0	0	0	0	0	0	0	0	0	NA	NA	NA	NA	0	NA	NA	NA	NA	0	NA	NA	NA	NA
AT1G05880	ARI12	Probable E3 ubiquitin-protein ligase ARI12 [Source:UniProtKB/Swiss-Prot;Acc:Q84RQ9]	1775643	1	0	0	0	0	0	0	0	2	0	1	0	0	0	0	0	0	2	0	1	2	2	0	0	0	0.25135	-0.0094215	0.0473248	0.842199	NA	0.25135	0.0150702	0.0473248	0.75015	0.99989	0.25135	-0.00145195	0.0473248	0.975524	NA
AT1G05887	AT1G05887		8649780	1	0	0	0	0	0	0	0	0	0	0	0	0	0	0	0	0	0	0	0	0	0	0	0	0	0	NA	NA	NA	NA	0	NA	NA	NA	NA	0	NA	NA	NA	NA
AT1G05890	ARI5	RBR-type E3 ubiquitin transferase [Source:UniProtKB/TrEMBL;Acc:F4IAE4]	1779256	1	151	133	170	128	234	200	146	205	156	138	280	253	156	140	163	208	290	220	671	507	718	459	562	454	180.414	0.243597	0.179905	0.175727	0.936152	180.414	0.332637	0.180121	0.0647839	0.99989	180.414	0.0943679	0.181377	0.602864	0.991918
AT1G05893	AT1G05893		8649816	1	0	0	0	0	0	0	0	0	0	0	0	0	0	0	0	0	0	0	0	0	0	0	0	0	0	NA	NA	NA	NA	0	NA	NA	NA	NA	0	NA	NA	NA	NA
AT1G05894	AT1G05894		1784736	1	0	0	0	0	2	0	0	0	0	0	0	0	5	0	0	4	4	0	0	0	8	5	2	0	0.783028	-0.000165259	0.0647424	0.997963	NA	0.783028	0.0259512	0.0647589	0.688615	0.99989	0.783028	0.018373	0.0643054	0.775097	NA
AT1G05897	AT1G05897		8650622	1	0	0	0	0	0	0	0	0	0	0	0	0	0	0	0	0	0	0	0	0	0	0	0	0	0	NA	NA	NA	NA	0	NA	NA	NA	NA	0	NA	NA	NA	NA
AT1G05900	NTH2	Endonuclease III homolog [Source:UniProtKB/TrEMBL;Acc:A0A178W393]	1786849	1	14	9	8	22	28	16	4	19	6	9	28	19	6	10	25	21	8	9	56	29	38	41	66	31	14.2284	0.265536	0.236509	0.261553	0.966256	14.2284	-0.0955614	0.236405	0.686046	0.99989	14.2284	0.336342	0.236205	0.154463	NA
AT1G05903	AT1G05903		8659678	1	0	0	0	0	0	0	0	0	0	0	0	0	0	0	0	0	0	0	0	0	0	0	0	0	0	NA	NA	NA	NA	0	NA	NA	NA	NA	0	NA	NA	NA	NA
AT1G05907	AT1G05907		8756228	1	0	0	0	0	0	3	0	0	0	0	3	0	0	0	1	0	0	0	3	0	0	1	3	0	0.358279	0.0251725	0.0473281	0.594814	NA	0.358279	-0.0108507	0.0473248	0.818651	0.99989	0.358279	0.0244689	0.0473248	0.605127	NA
AT1G05910	AT1G05910		1790216	1	98	51	34	57	59	44	43	45	38	17	22	43	88	48	25	27	69	93	82	126	189	161	160	183	48.8277	-0.372831	0.249725	0.135446	0.913931	48.8277	-0.0267937	0.249253	0.914396	0.99989	48.8277	-0.170673	0.249314	0.493614	0.989479
AT1G05913	AT1G05913		8756253	1	2	2	3	0	5	3	4	4	2	2	10	0	5	0	0	2	7	8	12	10	17	5	8	7	3.04194	0.0176477	0.157191	0.91061	0.999828	3.04194	0.162468	0.156502	0.299215	0.99989	3.04194	-0.0103276	0.15515	0.946928	NA
AT1G05917	AT1G05917		8756361	1	0	0	0	0	0	0	0	0	0	0	0	0	0	0	0	0	0	0	0	0	0	0	0	0	0	NA	NA	NA	NA	0	NA	NA	NA	NA	0	NA	NA	NA	NA
AT1G05920	AT1G05920		1796778	1	0	0	0	0	0	0	0	0	0	0	0	0	0	0	0	0	0	0	0	0	0	0	0	0	0	NA	NA	NA	NA	0	NA	NA	NA	NA	0	NA	NA	NA	NA
AT1G05927	AT1G05927		8835419	1	0	0	0	0	0	0	0	0	0	0	0	0	0	0	0	0	0	0	0	0	0	0	0	0	0	NA	NA	NA	NA	0	NA	NA	NA	NA	0	NA	NA	NA	NA
AT1G05930	AT1G05930		1799418	1	6	0	1	0	0	0	1	0	0	0	0	0	0	0	1	1	3	4	0	1	8	1	0	7	0.879117	-0.0193904	0.0860008	0.821616	NA	0.879117	0.0955435	0.0859823	0.266482	0.99989	0.879117	-0.115418	0.0853237	0.176151	NA
AT1G05933	AT1G05933		8838445	1	0	0	0	0	0	0	0	0	0	0	0	0	0	0	0	0	0	0	0	0	0	0	0	0	0	NA	NA	NA	NA	0	NA	NA	NA	NA	0	NA	NA	NA	NA
AT1G05937	AT1G05937		8843774	1	0	0	0	3	0	0	0	0	0	0	0	0	3	0	1	0	0	5	0	0	5	4	3	0	0.656309	-0.000140305	0.0596913	0.998125	NA	0.656309	0.00168557	0.0596583	0.97746	0.99989	0.656309	0.0378363	0.0593085	0.523501	NA
AT1G05940	CAT9	Cationic amino acid transporter 9, chloroplastic [Source:UniProtKB/Swiss-Prot;Acc:Q9C5D6]	1801110	1	133	91	80	85	115	106	84	108	128	116	152	103	138	93	92	95	155	115	371	320	365	323	306	304	107.558	0.119543	0.198351	0.546721	0.999828	107.558	-0.0625086	0.198541	0.752883	0.99989	107.558	-0.11698	0.199971	0.558557	0.989786
AT1G05943	AT1G05943		8849006	1	0	0	0	0	0	0	0	0	0	0	0	0	0	0	0	0	0	0	0	0	0	0	0	0	0	NA	NA	NA	NA	0	NA	NA	NA	NA	0	NA	NA	NA	NA
AT1G05947	AT1G05947		8852648	1	0	0	0	0	0	0	0	0	0	0	0	6	0	0	0	0	0	0	6	0	0	0	0	0	0.263009	0.0510605	0.0473248	0.280615	NA	0.263009	-0.00221039	0.0473248	0.962747	0.99989	0.263009	-0.00145195	0.0473248	0.975524	NA
AT1G05950	AT1G05950		1804401	1	12	11	3	1	26	4	1	26	4	3	9	0	8	7	1	0	34	12	12	31	46	16	31	26	8.28752	-0.148435	0.172165	0.388596	0.988918	8.28752	0.16152	0.172133	0.348067	0.99989	8.28752	-0.00849905	0.171694	0.96052	NA
AT1G05953	AT1G05953		8852719	1	0	0	0	0	0	0	0	0	0	0	0	0	0	0	0	0	0	0	0	0	0	0	0	0	0	NA	NA	NA	NA	0	NA	NA	NA	NA	0	NA	NA	NA	NA
AT1G05957	AT1G05957		8876312	1	0	0	0	0	0	0	0	0	0	0	0	0	0	0	0	0	0	0	0	0	0	0	0	0	0	NA	NA	NA	NA	0	NA	NA	NA	NA	0	NA	NA	NA	NA
AT1G05960	AT1G05960		1807960	1	465	263	287	286	436	340	291	327	367	348	479	492	332	281	310	298	558	423	1319	985	1279	923	1062	1015	353.039	0.293201	0.147499	0.0468328	0.786556	353.039	0.178616	0.147935	0.227281	0.99989	353.039	-0.0775634	0.148347	0.601078	0.991918
AT1G05963	AT1G05963		8924184	1	0	0	0	0	0	0	0	0	0	0	0	0	0	0	0	0	0	0	0	0	0	0	0	0	0	NA	NA	NA	NA	0	NA	NA	NA	NA	0	NA	NA	NA	NA
AT1G05967	AT1G05967		8941002	1	0	0	0	0	0	0	0	0	0	0	0	0	0	0	0	0	0	0	0	0	0	0	0	0	0	NA	NA	NA	NA	0	NA	NA	NA	NA	0	NA	NA	NA	NA
AT1G05970	AT1G05970		1815825	1	38	56	42	37	72	94	57	95	81	82	102	129	61	49	83	34	116	111	313	233	261	193	203	136	70.7821	0.228662	0.23649	0.333594	0.978581	70.7821	0.0815138	0.237275	0.731191	0.99989	70.7821	0.218227	0.238593	0.36038	0.984795
AT1G05973	AT1G05973		9020389	1	0	0	0	0	0	0	0	0	0	0	0	0	0	0	1	0	0	0	0	0	0	1	0	0	0.0599308	-0.000781208	0.0473248	0.98683	NA	0.0599308	-0.0108507	0.0473248	0.818651	NA	0.0599308	-0.00145195	0.0473248	0.975524	NA
AT1G05977	AT1G05977		9023037	1	0	0	0	0	0	0	0	0	0	0	0	0	0	0	0	1	0	0	0	0	1	0	0	0	0.059759	-0.000781208	0.0473248	0.98683	NA	0.059759	0.0064299	0.0473248	0.891926	NA	0.059759	-0.00145195	0.0473248	0.975524	NA
AT1G05980	AT1G05980		1817400	1	0	0	0	0	0	0	0	0	0	0	0	0	0	0	0	0	0	0	0	0	0	0	0	0	0	NA	NA	NA	NA	0	NA	NA	NA	NA	0	NA	NA	NA	NA
AT1G05983	AT1G05983		9032668	1	0	0	0	0	0	0	0	0	0	0	0	0	0	0	0	0	0	0	0	0	0	0	0	0	0	NA	NA	NA	NA	0	NA	NA	NA	NA	0	NA	NA	NA	NA
AT1G05987	AT1G05987		9069770	1	0	0	0	0	0	0	0	0	0	0	0	0	0	0	0	0	0	0	0	0	0	0	0	0	0	NA	NA	NA	NA	0	NA	NA	NA	NA	0	NA	NA	NA	NA
AT1G05990	CML7	Calmodulin-like protein 7 [Source:UniProtKB/Swiss-Prot;Acc:Q9LNE7]	1818392	1	3	5	1	0	14	6	8	9	0	8	2	8	0	0	0	8	1	0	18	17	9	0	20	9	3.95109	-0.00254297	0.149027	0.986386	0.999938	3.95109	0.120412	0.147708	0.414958	0.99989	3.95109	0.0890134	0.147749	0.546865	NA
AT1G05993	AT1G05993		9076304	1	56	58	54	58	65	90	62	113	95	55	87	51	83	57	69	92	78	82	193	270	252	209	213	168	70.9667	-0.400707	0.22338	0.0728393	0.850957	70.9667	0.038253	0.223366	0.864021	0.99989	70.9667	0.11884	0.225111	0.597557	0.991918
AT1G05997	AT1G05997		9076445	1	2	1	0	0	1	0	0	1	2	5	3	11	0	4	1	0	0	1	19	3	1	5	1	3	1.6564	0.271902	0.128309	0.0340812	NA	1.6564	-0.102616	0.126663	0.417857	0.99989	1.6564	-0.0522748	0.125288	0.676506	NA
AT1G06000	UGT89C1	Glycosyltransferase (Fragment) [Source:UniProtKB/TrEMBL;Acc:W8PVE7]	1820308	1	118	69	64	48	178	150	107	137	70	80	150	161	110	104	127	96	36	142	391	314	274	341	376	251	104.551	0.108087	0.24438	0.658279	0.999828	104.551	-0.326607	0.24456	0.181716	0.99989	104.551	0.224703	0.244716	0.358503	0.984795
AT1G06002	AT1G06002		1820254	1	29	29	22	28	54	35	57	52	38	25	69	64	44	46	42	19	35	46	158	147	100	132	117	80	39.4198	-0.0331456	0.242274	0.891181	0.999828	39.4198	-0.420477	0.243512	0.0842186	0.99989	39.4198	0.207028	0.244475	0.397092	NA
AT1G06003	AT1G06003		9158571	1	0	0	0	0	0	0	0	0	0	0	1	0	0	0	0	0	0	0	1	0	0	0	0	0	0.0477885	0.00785908	0.0473248	0.868104	NA	0.0477885	-0.00221039	0.0473248	0.962747	NA	0.0477885	-0.00145195	0.0473248	0.975524	NA
AT1G06007	AT1G06007		9227341	1	0	0	0	0	0	0	0	0	0	0	0	0	0	0	0	0	0	0	0	0	0	0	0	0	0	NA	NA	NA	NA	0	NA	NA	NA	NA	0	NA	NA	NA	NA
AT1G06010	AT1G06010		1822583	1	123	43	126	149	131	145	115	154	107	99	85	132	111	144	79	68	137	151	316	376	356	334	425	292	114.128	-0.238495	0.230066	0.299905	0.969166	114.128	-0.14212	0.230157	0.536911	0.99989	114.128	0.309759	0.230237	0.178499	0.924221
AT1G06013	AT1G06013		9240560	1	0	0	2	0	0	0	0	0	0	0	0	0	0	0	0	0	0	0	0	0	0	0	0	2	0.126344	-0.000781208	0.0473248	0.98683	NA	0.126344	-0.00221039	0.0473248	0.962747	NA	0.126344	-0.0187325	0.0473248	0.692231	NA
AT1G06017	AT1G06017		9247263	1	0	0	0	0	0	0	0	0	0	0	0	0	0	0	0	0	0	0	0	0	0	0	0	0	0	NA	NA	NA	NA	0	NA	NA	NA	NA	0	NA	NA	NA	NA
AT1G06020	AT1G06020		1824250	1	4	0	0	2	0	0	3	0	0	0	0	0	0	0	0	0	6	0	0	3	6	0	2	4	0.798285	-0.0319396	0.0629298	0.611773	NA	0.798285	0.0467867	0.0628114	0.456346	0.99989	0.798285	-0.0141929	0.0625576	0.820519	NA
AT1G06023	AT1G06023		9257086	1	0	4	4	0	0	1	0	0	1	0	0	10	0	0	2	0	0	0	10	1	0	2	1	8	1.19077	0.0867187	0.0850081	0.307671	NA	1.19077	-0.0279742	0.0846367	0.741007	0.99989	1.19077	-0.100593	0.0843734	0.233171	NA
AT1G06027	AT1G06027		9291723	1	0	0	0	0	0	0	1	0	0	0	0	0	0	0	0	0	0	0	0	1	0	0	0	0	0.0611635	-0.0094215	0.0473248	0.842199	NA	0.0611635	-0.00221039	0.0473248	0.962747	NA	0.0611635	-0.00145195	0.0473248	0.975524	NA
AT1G06030	AT1G06030		1826803	1	0	0	0	0	0	0	0	0	1	0	0	0	0	2	0	0	4	0	0	1	4	2	0	0	0.350407	-0.0094215	0.0473248	0.842199	NA	0.350407	0.0150059	0.0473257	0.751186	0.99989	0.350407	-0.00145195	0.0473248	0.975524	NA
AT1G06033	AT1G06033		9316015	1	65	91	58	74	88	108	92	98	88	59	101	99	109	59	80	109	93	77	259	278	279	248	270	214	84.508	-0.161387	0.222832	0.468911	0.996224	84.508	-0.0242288	0.222979	0.913472	0.99989	84.508	0.103673	0.223784	0.643168	0.991918
AT1G06037	AT1G06037		9325015	1	0	1	0	0	0	0	0	1	0	1	2	3	0	0	0	2	0	0	6	1	2	0	0	1	0.528189	0.0685027	0.06669	0.304335	NA	0.528189	0.0327185	0.0664215	0.622303	0.99989	0.528189	-0.01834	0.0662402	0.781879	NA
AT1G06040	BBX24	B-box zinc finger protein 24 [Source:UniProtKB/Swiss-Prot;Acc:Q96288]	1828340	1	976	933	989	902	990	1154	1123	1093	966	874	1286	918	1090	951	1049	758	803	1118	3078	3182	2679	3090	3046	2898	987.46	-0.13211	0.157661	0.402065	0.990281	987.46	-0.404991	0.157891	0.0103173	0.715192	987.46	-0.0835514	0.157829	0.596542	0.991918
AT1G06043	AT1G06043		9424691	1	0	0	0	0	0	0	0	0	0	0	0	0	0	0	0	0	0	0	0	0	0	0	0	0	0	NA	NA	NA	NA	0	NA	NA	NA	NA	0	NA	NA	NA	NA
AT1G06045	AT1G06045		1829522	1	0	0	0	0	0	0	0	0	0	0	0	0	0	0	0	0	0	0	0	0	0	0	0	0	0	NA	NA	NA	NA	0	NA	NA	NA	NA	0	NA	NA	NA	NA
AT1G06047	AT1G06047		9452632	1	0	0	0	0	0	0	0	0	0	0	0	0	0	0	0	0	0	0	0	0	0	0	0	0	0	NA	NA	NA	NA	0	NA	NA	NA	NA	0	NA	NA	NA	NA
AT1G06050	AT1G06050		1830471	1	13	14	22	25	28	33	18	27	12	18	15	30	18	21	20	10	12	11	63	57	33	59	86	49	19.1043	0.0171306	0.25078	0.945539	0.999938	19.1043	-0.490824	0.250704	0.0502557	0.964435	19.1043	0.339636	0.250732	0.175552	NA
AT1G06053	AT1G06053		9459098	1	0	1	0	0	0	0	0	0	0	0	0	0	0	0	0	0	0	0	0	0	0	0	0	1	0.0698146	-0.000781208	0.0473248	0.98683	NA	0.0698146	-0.00221039	0.0473248	0.962747	NA	0.0698146	-0.0100922	0.0473248	0.831128	NA
AT1G06057	AT1G06057		9462398	1	0	0	0	0	0	0	0	0	0	0	0	0	0	0	0	0	0	0	0	0	0	0	0	0	0	NA	NA	NA	NA	0	NA	NA	NA	NA	0	NA	NA	NA	NA
AT1G06060	AT1G06060		1832941	1	547	239	364	219	571	240	348	469	441	397	319	306	300	357	247	335	410	634	1022	1258	1379	904	1030	1150	363.33	-0.262725	0.211351	0.21384	0.952995	363.33	0.258414	0.21147	0.221711	0.99989	363.33	-0.257547	0.211617	0.223587	0.95208
AT1G06063	AT1G06063		9473380	1	0	0	0	0	0	0	0	0	0	0	0	0	0	0	0	0	0	0	0	0	0	0	0	0	0	NA	NA	NA	NA	0	NA	NA	NA	NA	0	NA	NA	NA	NA
AT1G06067	AT1G06067		9473380	1	0	0	0	0	0	0	0	0	0	0	0	0	0	0	0	0	0	0	0	0	0	0	0	0	0	NA	NA	NA	NA	0	NA	NA	NA	NA	0	NA	NA	NA	NA
AT1G06070	AT1G06070		1834829	1	100	89	87	84	120	89	99	188	84	84	86	156	92	89	83	139	170	117	326	371	426	264	293	276	105.561	-0.222053	0.217719	0.307773	0.972808	105.561	0.336748	0.218043	0.122489	0.99989	105.561	-0.063971	0.219182	0.770392	0.994543
AT1G06073	AT1G06073		9475461	1	0	0	0	0	0	0	0	0	0	0	0	0	0	0	0	0	0	0	0	0	0	0	0	0	0	NA	NA	NA	NA	0	NA	NA	NA	NA	0	NA	NA	NA	NA
AT1G06080	ADS1	Delta-9 acyl-lipid desaturase 1 [Source:UniProtKB/Swiss-Prot;Acc:O65797]	1843463	1	26	30	45	24	46	53	37	50	31	34	29	54	47	32	27	22	46	33	117	118	101	106	123	101	36.0547	-0.0720027	0.244817	0.768675	0.999828	36.0547	-0.200426	0.245393	0.414069	0.99989	36.0547	0.0429953	0.245309	0.860867	NA
AT1G06083	AT1G06083		9483441	1	0	0	0	0	0	0	0	0	0	0	0	0	0	0	0	0	0	0	0	0	0	0	0	0	0	NA	NA	NA	NA	0	NA	NA	NA	NA	0	NA	NA	NA	NA
AT1G06087	AT1G06087		9515628	1	8	21	15	9	18	20	15	13	22	18	19	49	32	15	3	9	31	27	86	50	67	50	47	44	18.1472	0.252785	0.242458	0.297136	0.969166	18.1472	0.0543504	0.242046	0.822333	0.99989	18.1472	-0.0559936	0.241332	0.816523	NA
AT1G06090	AT1G06090		1846701	1	12	5	1	24	41	49	9	9	6	14	20	39	67	44	16	36	6	36	73	24	78	127	114	18	23.3853	0.409654	0.24107	0.0892599	0.869539	23.3853	-0.377358	0.242449	0.119603	0.99989	23.3853	0.783291	0.240739	0.00113914	NA
AT1G06093	AT1G06093		9572455	1	0	0	0	0	0	0	0	0	0	0	0	1	0	0	0	0	0	3	1	0	3	0	0	0	0.181214	0.00785908	0.0473248	0.868104	NA	0.181214	0.0237105	0.0473248	0.61636	NA	0.181214	-0.00145195	0.0473248	0.975524	NA
AT1G06097	AT1G06097		9572455	1	1	0	0	4	0	0	0	0	0	0	0	0	0	0	0	0	0	3	0	0	3	0	4	1	0.463154	-0.000388998	0.0483556	0.993581	NA	0.463154	0.0237798	0.0483823	0.623074	0.99989	0.463154	0.0256704	0.0483297	0.595314	NA
AT1G06100	AT1G06100		1851472	1	0	0	0	2	0	2	0	1	5	4	0	3	0	0	0	6	0	0	7	6	6	0	4	0	1.26865	0.0164058	0.0907211	0.856495	NA	1.26865	0.0819625	0.0902999	0.364053	0.99989	1.26865	0.0554074	0.0897264	0.536895	NA
AT1G06103	AT1G06103		9589675	1	0	0	0	0	0	0	0	0	0	0	0	0	0	0	0	0	0	0	0	0	0	0	0	0	0	NA	NA	NA	NA	0	NA	NA	NA	NA	0	NA	NA	NA	NA
AT1G06110	SKIP16	F-box protein SKIP16 [Source:UniProtKB/Swiss-Prot;Acc:Q9LND7]	1853059	1	85	69	57	43	100	130	64	68	101	62	90	56	93	100	40	78	89	95	208	233	262	233	273	211	76.8089	-0.15368	0.235474	0.513989	0.999828	76.8089	-0.0525591	0.235091	0.823093	0.99989	76.8089	0.110859	0.235464	0.637776	0.991918
AT1G06113	AT1G06113		9794544	1	2	0	0	3	9	12	0	0	8	1	0	14	9	0	0	2	9	2	15	8	13	9	24	2	3.52389	0.0556962	0.134029	0.677738	0.999828	3.52389	0.022859	0.133758	0.864304	0.99989	3.52389	0.214666	0.133216	0.107088	NA
AT1G06117	AT1G06117		9799492	1	0	0	0	6	1	0	0	2	0	0	0	1	0	0	0	7	6	0	1	2	13	0	7	0	1.28641	-0.0138759	0.0883845	0.875249	NA	1.28641	0.148493	0.0883572	0.0928417	0.99989	1.28641	0.0988219	0.0877808	0.260259	NA
AT1G06120	AT1G06120		1855910	1	14	9	6	6	12	18	4	31	5	10	3	13	45	8	14	8	8	35	26	40	51	67	36	29	13.268	-0.150083	0.221536	0.49811	0.999828	13.268	-0.202709	0.222506	0.362283	0.99989	13.268	0.0298548	0.220713	0.892402	NA
AT1G06123	AT1G06123		9800635	1	0	0	1	0	5	0	0	0	0	0	0	0	0	0	0	0	0	0	0	0	0	0	5	1	0.301127	-0.000781208	0.0473248	0.98683	NA	0.301127	-0.00221039	0.0473248	0.962747	0.99989	0.301127	0.0331092	0.0473248	0.484167	NA
AT1G06127	AT1G06127		9848883	1	0	0	0	0	0	0	0	0	0	0	0	0	0	0	0	0	0	0	0	0	0	0	0	0	0	NA	NA	NA	NA	0	NA	NA	NA	NA	0	NA	NA	NA	NA
AT1G06130	GLX2-4	GLX2-4 [Source:UniProtKB/TrEMBL;Acc:A0A178WGQ2]	1857757	1	125	77	87	88	128	138	98	100	195	135	147	153	84	85	134	140	206	166	435	393	512	303	354	289	122.282	0.0655089	0.20497	0.74927	0.999828	122.282	0.387863	0.205524	0.0591344	0.986803	122.282	0.101772	0.207296	0.623461	0.991918
AT1G06133	AT1G06133		9882237	1	0	0	0	0	0	0	0	0	0	0	0	0	0	0	0	0	0	0	0	0	0	0	0	0	0	NA	NA	NA	NA	0	NA	NA	NA	NA	0	NA	NA	NA	NA
AT1G06135	AT1G06135		1862184	1	0	0	6	1	0	0	9	2	6	4	13	0	1	0	7	0	0	0	17	17	0	8	1	6	2.73163	-0.0141661	0.123816	0.908911	0.999828	2.73163	-0.106817	0.12283	0.384502	0.99989	2.73163	-0.0698294	0.122176	0.56763	NA
AT1G06137	AT1G06137		1863425	1	0	0	0	0	0	0	0	0	0	0	6	0	0	0	0	0	0	0	6	0	0	0	0	0	0.286731	0.0510605	0.0473248	0.280615	NA	0.286731	-0.00221039	0.0473248	0.962747	0.99989	0.286731	-0.00145195	0.0473248	0.975524	NA
AT1G06140	PCMP-E61	Pentatricopeptide repeat-containing protein At1g06140, mitochondrial [Source:UniProtKB/Swiss-Prot;Acc:Q9LND4]	1864774	1	0	8	3	1	5	0	2	3	5	0	7	6	6	10	3	4	2	4	13	10	10	19	6	11	3.80941	0.0267186	0.169779	0.874951	0.999828	3.80941	-0.176386	0.16992	0.299246	0.99989	3.80941	-0.130864	0.167977	0.435944	NA
AT1G06143	EMB1444	Pentatricopeptide repeat-containing protein At1g06143 [Source:UniProtKB/Swiss-Prot;Acc:Q56X05]	1867037	1	23	19	19	11	37	44	11	24	13	38	34	17	23	19	14	21	23	27	89	48	71	56	92	61	22.5253	0.406531	0.250587	0.104736	0.881316	22.5253	0.0448402	0.250558	0.857968	0.99989	22.5253	0.186369	0.250587	0.45704	NA
AT1G06147	AT1G06147		9938600	1	0	0	0	0	0	12	0	0	0	0	4	0	0	0	0	0	0	0	4	0	0	0	12	0	0.811083	0.0253115	0.0545812	0.642834	NA	0.811083	-0.000237727	0.0544766	0.996518	0.99989	0.811083	0.0789172	0.0543539	0.146526	NA
AT1G06148	AT1G06148		1874885	1	0	0	0	0	0	0	0	0	0	0	0	0	6	0	0	0	0	0	0	0	0	6	0	0	0.325918	-0.000781208	0.0473248	0.98683	NA	0.325918	-0.0540521	0.0473248	0.253391	0.99989	0.325918	-0.00145195	0.0473248	0.975524	NA
[truncated: 31,858 more rows]
