# Supplementary material for: TIR1-produced cAMP as a second messenger in transcriptional auxin signalling
Source: Nature. 2025 Mar 5;640(8060):1011–6. doi: 10.1038/s41586-025-08669-w (PMC12018254; doi:10.1038/s41586-025-08669-w)
Supplement: Supplementary file 3 — The recombinant sequences of XVE>>axr3-mCherry and XVE>>axr3-mCherry-LRRAC1/LRRAC1m/ KUP5/ KUP5m. [file 41586_2025_8669_MOESM3_ESM.xlsx]

## Sheet: Sheet1
	Supplementary Table 1. The recombinant sequences of XVE>>axr3-mCherry, XVE>>axr3-mCherry-LRRAC1/ LRRACm/ KUP5/ KUP5m.
XVE>>axr3-mCherry	ATGAAAGCGTTAACGGCCAGGCAACAAGAGGTGTTTGATCTCATCCGTGATCACATCAGCCAGACAGGTATGCCGCCGACGCGTGCGGAAATCGCGCAGCGTTTGGGGTTCCGTTCCCCAAACGCGGCTGAAGAACATCTGAAGGCGCTGGCACGCAAAGGCGTTATTGAAATTGTTTCCGGCGCATCACGCGGGATTCGTCTGTTGCAGGAAGAGGAAGAAGGGTTGCCGCTGGTAGGTCGTGTGGCTGCCGGTGAACCGTCGAGCGCCCCCCCGACCGATGTCAGCCTGGGGGACGAGCTCCACTTAGACGGCGAGGACGTGGCGATGGCGCATGCCGACGCGCTAGACGATTTCGATCTGGACATGTTGGGGGACGGGGATTCCCCGGGTCCGGGA…	XVE: 1-1886 Hygromycin resistance:1903-3538 lexA-46 35S minimal promoter: 3541-3818 axr3: 3976-4662 mCherry: 4663-5370 T3A terminator：5439-5918
XVE>>axr3-mCherry-KUP5	ATGAAAGCGTTAACGGCCAGGCAACAAGAGGTGTTTGATCTCATCCGTGATCACATCAGCCAGACAGGTATGCCGCCGACGCGTGCGGAAATCGCGCAGCGTTTGGGGTTCCGTTCCCCAAACGCGGCTGAAGAACATCTGAAGGCGCTGGCACGCAAAGGCGTTATTGAAATTGTTTCCGGCGCATCACGCGGGATTCGTCTGTTGCAGGAAGAGGAAGAAGGGTTGCCGCTGGTAGGTCGTGTGGCTGCCGGTGAACCGTCGAGCGCCCCCCCGACCGATGTCAGCCTGGGGGACGAGCTCCACTTAGACGGCGAGGACGTGGCGATGGCGCATGCCGACGCGCTAGACGATTTCGATCTGGACATGTTGGGGGACGGGGATTCCCCGGGTCCGGGA…	XVE: 1-1886 Hygromycin resistance:1903-3538 lexA-46 35S minimal promoter: 3541-3818 axr3: 3976-4662 mCherry: 4663-5370 Gs linker: 5371-5397 KUP5:5398-5709 T3A terminator: 5781-6260
XVE>>axr3-mCherry-KUP5m	ATGAAAGCGTTAACGGCCAGGCAACAAGAGGTGTTTGATCTCATCCGTGATCACATCAGCCAGACAGGTATGCCGCCGACGCGTGCGGAAATCGCGCAGCGTTTGGGGTTCCGTTCCCCAAACGCGGCTGAAGAACATCTGAAGGCGCTGGCACGCAAAGGCGTTATTGAAATTGTTTCCGGCGCATCACGCGGGATTCGTCTGTTGCAGGAAGAGGAAGAAGGGTTGCCGCTGGTAGGTCGTGTGGCTGCCGGTGAACCGTCGAGCGCCCCCCCGACCGATGTCAGCCTGGGGGACGAGCTCCACTTAGACGGCGAGGACGTGGCGATGGCGCATGCCGACGCGCTAGACGATTTCGATCTGGACATGTTGGGGGACGGGGATTCCCCGGGTCCGGGA…	XVE: 1-1886 Hygromycin resistance:1903-3538 lexA-46 35S minimal promoter: 3541-3818 axr3: 3976-4662 mCherry: 4663-5370 Gs linker: 5371-5397 KUP5m:5398-5709 (5638-5640 TCT-CCT, 5644-5646 GAT-ACT, 5676-5678 AAA-GCA, 5683-5685 GAA-GCA) T3A terminator: 5781-6260
XVE>>axr3-mCherry-LRRAC1	ATGAAAGCGTTAACGGCCAGGCAACAAGAGGTGTTTGATCTCATCCGTGATCACATCAGCCAGACAGGTATGCCGCCGACGCGTGCGGAAATCGCGCAGCGTTTGGGGTTCCGTTCCCCAAACGCGGCTGAAGAACATCTGAAGGCGCTGGCACGCAAAGGCGTTATTGAAATTGTTTCCGGCGCATCACGCGGGATTCGTCTGTTGCAGGAAGAGGAAGAAGGGTTGCCGCTGGTAGGTCGTGTGGCTGCCGGTGAACCGTCGAGCGCCCCCCCGACCGATGTCAGCCTGGGGGACGAGCTCCACTTAGACGGCGAGGACGTGGCGATGGCGCATGCCGACGCGCTAGACGATTTCGATCTGGACATGTTGGGGGACGGGGATTCCCCGGGTCCGGGA…	XVE: 1-1886 Hygromycin resistance:1903-3538 lexA-46 35S minimal promoter: 3541-3818 axr3: 3976-4662 mCherry: 4663-5370 Gs linker: 5371-5397 LRRAC1:5398-6093 T3A terminator: 6165-6644
XVE>>axr3-mCherry-LRRAC1m	ATGAAAGCGTTAACGGCCAGGCAACAAGAGGTGTTTGATCTCATCCGTGATCACATCAGCCAGACAGGTATGCCGCCGACGCGTGCGGAAATCGCGCAGCGTTTGGGGTTCCGTTCCCCAAACGCGGCTGAAGAACATCTGAAGGCGCTGGCACGCAAAGGCGTTATTGAAATTGTTTCCGGCGCATCACGCGGGATTCGTCTGTTGCAGGAAGAGGAAGAAGGGTTGCCGCTGGTAGGTCGTGTGGCTGCCGGTGAACCGTCGAGCGCCCCCCCGACCGATGTCAGCCTGGGGGACGAGCTCCACTTAGACGGCGAGGACGTGGCGATGGCGCATGCCGACGCGCTAGACGATTTCGATCTGGACATGTTGGGGGACGGGGATTCCCCGGGTCCGGGA…	XVE: 1-1886 Hygromycin resistance:1903-3538 lexA-46 35S minimal promoter: 3541-3818 axr3: 3976-4662 mCherry: 4663-5370 Gs linker: 5371-5397 LRRAC1m:5398-5709 (5758-5760 AAG-GCG, 5764-5766 GAA-GCA, 5997-5799 AAA-GCA, 5806-5808 GAA-GCA) T3A terminator: 5781-6260
