# Supplementary material for: TIR1-produced cAMP as a second messenger in transcriptional auxin signalling
Source: Nature. 2025 Mar 5;640(8060):1011–6. doi: 10.1038/s41586-025-08669-w (PMC12018254; doi:10.1038/s41586-025-08669-w)
Supplement: Supplementary file 4 — All primers used in this study. [file 41586_2025_8669_MOESM4_ESM.xlsx]

## Sheet: Sheet1
Supplementary Table 2. All the primers used in this study.
Primers	Sequences	Usage
PP2A_qF	TAACGTGGCCAAAATGATGC	rtPCR
PP2A_qR	GTTCTCCACAACCGCTTGGT
GH3.3_qF	CATCACAGAGTTCCTCACAAGC
GH3.3_qR	GTCGGTCCATGTCTTCATCA
GH3.5_qF	CATCTCTGAGTTCCTCACAAGC
GH3.5_qR	CCTCTTCGATTGTTGGCATT
IAA1_qF	TGGTCGGTGATGTTCCATGG
IAA1_qR	GGCAGTAGGAGCTTCGGATC
IAA2_qF	GGTTGGTGATGTTCCATGGG
IAA2_qR	GGAAGAGTCTAGAGCAGGAGC
IAA5_qF	TGAAGGAAAGTGAATGTGTACCAA
IAA5_qR	GCACGATCCAAGGAACATTT
IAA19_qF	TGGTGACAACTGCGAATACGTTAC
IAA19_qR	CGTCTACTCCTCTAGGCTGCAG
SAUR10_qF	TTTCCGGTTTACGTGGGACC
SAUR10_qR	TCCTCAGCTAGTCGGAGCAA
SAUR46_qF	CGGTTTCAGTGCTGACTCCA
SAUR46_qR	ATTCTGATGCTGGGGTGCAC
LBD16_qF	TAACAATCCGGTCTCGCCAC
LBD16_qR	ATGAGTCTCTCGCACGTTGG
LBD29_qF	GCTAGGCTTCAAGATCCCATC
LBD29_qR	TGTGCTGCTTGTTGCTTTAGA
IAA11_qF1	TCAGTGAGAAGGCTCCGGAT
IAA11_qR1	ACTGCTTCAAACATAAAGGGTTCT
IAA3_qF	GGTGATTGGATGCTCATTGGTG
IAA3_qR	CCACAGCCTAAACCTTTGGC
IAA4_qF	TGGTGATTGGATGCTTGTTGG
IAA4_qR	AGACCACCACAACCTAAACCT
IAA6_qF	TTGGCATAGGAGTGGCGAAG
IAA6_qR	CGATCCTCAGCCTCTTGCAT
IAA7_qF	ATGTGCCAAGCTACGAGGAC
IAA7_qR	GGAGCAAGTCCAACTGCTTC
IAA8_qF	GGTGCTCAAGGGAGGGAAAG
IAA8_qR	CGCCAACAAGCATCCAATCA
IAA9_qF	GCTGCTGGGAAGGATATGCT
IAA9_qR	CCCACGGAACATCTCCAACA
IAA10_qF	ACTGGATGGCTCATCGGAAT
IAA10_qR	GTCTTGTCACAGACCCGAGG
IAA11_qF	GGAGATTGGATGCTTGTTGGC
IAA11_qR	CATCTTTACCAGTAGCCTCCGA
IAA12_qF	GGGGATTGGATGCTTGTTGG
IAA12_qR	GCTCTTGACGTCTTGGAGCT
IAA13_qF	ACTCGGTGAAAAGGCTACGT
IAA13_qR	CTAAACCGGCTGCTTTCGC
IAA14_qF	CCATGGGGAGTTATGGAGCA
IAA14_qR	TCACCAACGAGCATCCAGTC
IAA16_qF	TGGCGACTGGATGCTTGTAG
IAA16_qR	AATGCCCTTGGAGCAAGTCC
IAA17_qF	AGACGGTGATTGGATGCTCG
IAA17_qR	CGAGACCAATGGCATCCGAT
IAA28_qF	ACATGCCGTTGACCAACTCT
IAA28_qR	GGAACATCCCCGACCAGAAC
IAA31_qF	TCATCTGCGGTAATCGAGATCG
IAA31_qR	CCTCTCCGGTCTCGTGATCT
IAA32_qF	ATGTTTGGGATGCAGACCGT
IAA32_qR	CCACGCTTTCGACAAACTCC
AXR3-PE-F	ggccgcccccttcaccATGATCGGCCAACTTATGAACCTC	axr3-mCherry, axr3-mCherry-KUP5, axr3-mCherry-KUP5m,or axr3-mCherry-LRRAC1, LRRAC1m in pENTR™/D-TOPO™ vector by Gibson Assembly
AXR3-P88L-F	GGGATGGCCACTCGTGAGATCATA
AXR3-P88L-R	TATGATCTCACGAGTGGCCATCCC
AXR3-mCherry-R	CCTCGCCCTTGCTCACCAAGCTCTGCTCTTGCACTTCTCC
mCherry-F	ATGGTGAGCAAGGGCGAGGA
LRRAC1-GS-F	CGGTGGAAGCGGCGGAGGTTCCATGGCGAACTCCTATTTATCAAGTTG
LRRAC1m1-F	GAACCAGCGATGGcAAAAGTAGTTAGACTACT
LRRAC1m1-R	TAACTACTTTTgCCATCgcTGGTTCTATCTTTTT
LRRAC1m2-F	ATCATGTGgcACACATTGCAGTTATTGGATTGAAAGAATA
LRRAC1m2-R	TAACTGCAATGTGTGCCACATGATGTTCCAGTAGTC
LRRAC1-PE-R	gggtcggcgcgcccacccttTCACCCAGCAGAGATCCACATTTTA
mCherry-GS-R	ACCTCCGCCGCTTCCACCGCCTCCCTTGTACAGCTCGTCCATGCC
mCherry-PE-R	cggcgcgcccacccttCTTGTACAGCTCGTCCATG
KUP5AC-gs-F	CGGTGGAAGCGGCGGAGGTTCCATGTTTCACGTGGAAGAAGAAAGCA
KUP5AC-PE-R	gggtcggcgcgcccacccttTCACTTTCCTATACCAGTGTCCTCGATTT
KUP5ACm-R1	AGAGCATCTACAgtGAAAGgGTCAACGGCAGGGCTAGTGCGA
KUP5ACm-PE-R2	cggcgcgcccacccttTCACTTTCCTATACCAGTGTCCTCGATTgcCGTTTgcTGAGTTCCAGGAATCTCAAGAGCATCTACAgtGAAAG
IAA7-pGEX-FP	CGCGGATCCATGATCGGCCAACTTATGAACC (BamHI)	Protein expression in E. coli
IAA7-pGEX-RP	ACGCGTCGACTCAAGATCTGTTCTTGCAGTAC TTCTC (SalI)
IAA17-pGEX-FP	CGCGGATCCATGATGGGCAGTGTCGAGCTG (BamHI)
IAA17-pGEX-RP	CCGCTCGAGTCAAGCTCTGCTCTTGCACTTCTC (XhoI)
AXR3-P88L-F	GGGATGGCCACTCGTGAGATCATA
AXR3-P88L-R	TATGATCTCACGAGTGGCCATCCC
AXR2-P88L-F	AGTGGTGGGATGGCCACtTGTGAGGAACTACAG
AXR2-P88L-R	AGTGGTGGGATGGCCACtTGTGAGGAACTACAG
M13-21F	TGTAAAACGACGGCCAGT	Sequencing
M13-29R	CAGGAAACAGCTATGACC
pGEX-S-F	GGGCTGGCAAGCCACGTTTGGTG
pGEX-S-R	CCGGGAGCTGCATGTGTCAGAGG
