# Supplementary material for: TIR1-produced cAMP as a second messenger in transcriptional auxin signalling
Source: Nature. 2025 Mar 5;640(8060):1011–6. doi: 10.1038/s41586-025-08669-w (PMC12018254; doi:10.1038/s41586-025-08669-w)
Supplement: Supplementary file 5 — Source Data Fig. 1 [file 41586_2025_8669_MOESM5_ESM.xlsx]

## Sheet: Sheet1
Fig 1b																							t test, one-sided			sample size
	Mock											cvxIAA											Mock - cvxIAA	P Value			Mock	cvxIAA
TIR1	0.949394	0.914467	0.895109	1.14296	0.577863	1.18789	1.1544	0.985247	1.11148	1.04919	1.03201	1.30624	0.965007	1.22258	1.11086	1.17075	1.48726	0.674246					TIR1	0.2732		TIR1	n = 11 roots	n =7 roots
ccvTIR1	1.04755	1.01311	0.939004	0.879553	1.0395	1.17185	0.941846	0.978807	0.988773			0.182213	0.18185	0.208951	0.168993	0.188368	0.187402	0.196555	0.180625	0.174839			ccvTIR1	<0.0001		ccvTIR1	n = 9 roots	n =9 roots
ccvTIR1ACm1	0.948457	0.979404	0.981198	0.824	1.03187	1.01409	1.08011	1.04851	1.08818	1.00418		0.191012	0.199248	0.155101	0.21432	0.17003	0.208205	0.179553	0.193793	0.175793	0.200313		ccvTIR1ACm1	<0.0001		ccvTIR1ACm1	n = 10 roots	n =10 roots
ccvTIR1ACm3	1.0394	1.04056	0.975662	1.06682	1.048	0.701534	1.0653	1.06099	1.00175			0.217533	0.205613	0.24191	0.253167	0.227251	0.182808	0.246799	0.251072	0.215068	0.223297		ccvTIR1ACm3	<0.0001		ccvTIR1ACm3	n = 9 roots	n =10 roots
																																														Two-way ANOVA
Fig 1c																																														Adjusted P Value
Time(min)	TIR1										ccvTIR1												ccvTIR1ACm1											ccvTIR1ACm3											time	TIR1 vs. ccvTIR1	TIR1 vs. ccvTIR1ACm1	TIR1 vs. ccvTIR1ACm3
10	0.635339	1.01164	0.777195	0.71219	1.30143	1.45823	1.01541	1.0037	1.36525	0.719616	0.524306	0.991902	0.663851	0.703771	0.585052	0.784475	0.850481	0.800442	0.67314	0.70973	0.66547	0.510024	0.734741	0.682004	0.727333	0.797272	0.899133	0.852777	0.836594	0.794549	0.759761	0.677358	0.679779	0.56974	0.588108	0.610158	0.628154	0.697128	0.750971	0.850429	0.84861	0.77294	0.83023		10 min	<0.0001	0.0008	<0.0001
12	0.564102	0.917087	0.716967	0.656739	1.20311	1.38121	0.910468	0.913529	1.23796	0.646651	0.456012	0.907312	0.579781	0.632453	0.530104	0.692954	0.777467	0.701193	0.60568	0.618171	0.591955	0.454812	0.650402	0.605151	0.64282	0.698804	0.774376	0.740347	0.725023	0.687882	0.645566	0.577404	0.571831	0.489623	0.527004	0.53333	0.565012	0.623261	0.682486	0.740795	0.771247	0.7066	0.73723		12 min	<0.0001	0.0003	<0.0001
14	0.552118	0.882695	0.694449	0.645399	1.15016	1.3215	0.855298	0.877648	1.18055	0.633008	0.438793	0.871778	0.5674	0.591649	0.497999	0.656738	0.754044	0.661107	0.578904	0.603956	0.585514	0.437763	0.628643	0.583085	0.623773	0.660148	0.732101	0.710117	0.679262	0.649978	0.623256	0.552046	0.532	0.476468	0.521746	0.512445	0.554135	0.60832	0.67557	0.713584	0.751687	0.69071	0.71563		14 min	<0.0001	0.0004	0.0002
16	0.549419	0.876276	0.693264	0.647304	1.13588	1.28893	0.835921	0.869959	1.15237	0.637049	0.433639	0.880287	0.558192	0.568794	0.503971	0.639422	0.759788	0.650265	0.56512	0.577644	0.565338	0.437022	0.623867	0.586641	0.620501	0.651089	0.713019	0.694431	0.676758	0.638744	0.593355	0.543605	0.520885	0.475267	0.521437	0.505795	0.553522	0.607647	0.672305	0.698036	0.736326	0.694752	0.712536		16 min	<0.0001	0.0004	0.0004
18	0.551252	0.867834	0.691247	0.636318	1.11132	1.257	0.824692	0.86121	1.12258	0.632518	0.418602	0.876294	0.549599	0.561567	0.486604	0.629998	0.755428	0.632643	0.556081	0.564552	0.562357	0.438118	0.611332	0.588806	0.615563	0.647723	0.69824	0.691633	0.65591	0.628412	0.579193	0.537186	0.518042	0.464764	0.521289	0.504471	0.557418	0.615538	0.666753	0.705219	0.731427	0.695962	0.708127		18 min	<0.0001	0.0005	0.0008
20	0.542857	0.855253	0.67291	0.626049	1.10809	1.24059	0.814096	0.841914	1.08605	0.613257	0.413233	0.882539	0.540555	0.549734	0.480774	0.604602	0.752685	0.612361	0.556996	0.551621	0.542834	0.431468	0.603368	0.579688	0.601234	0.645117	0.691247	0.664879	0.652507	0.624331	0.575119	0.528782	0.510667	0.464826	0.511567	0.491822	0.572981	0.614016	0.651279	0.685537	0.723201	0.695939	0.690814		20 min	<0.0001	0.0008	0.0013
22	0.538912	0.851483	0.674351	0.619021	1.10406	1.23736	0.799873	0.831091	1.06896	0.61727	0.412431	0.900635	0.539283	0.544673	0.487675	0.602174	0.759039	0.602236	0.556355	0.54477	0.537005	0.433333	0.604662	0.573275	0.603177	0.646075	0.681409	0.660422	0.646921	0.620071	0.576725	0.524401	0.50422	0.459678	0.501071	0.490551	0.579586	0.610374	0.658118	0.688627	0.731358	0.706645	0.695123		22 min	0.0001	0.0009	0.0019
24	0.55405	0.852164	0.671693	0.624187	1.10044	1.22043	0.810891	0.828501	1.04873	0.623322	0.406625	0.917922	0.534241	0.535098	0.47889	0.593126	0.765206	0.596832	0.550453	0.534845	0.533594	0.436837	0.598661	0.580401	0.586878	0.647844	0.679724	0.670947	0.653872	0.628974	0.567664	0.52272	0.51131	0.466358	0.510135	0.492642	0.584431	0.616649	0.662171	0.696874	0.730741	0.709663	0.683739		24 min	<0.0001	0.001	0.0024
26	0.544059	0.847194	0.666789	0.612996	1.09786	1.20761	0.791693	0.814554	1.04166	0.612067	0.403508	0.913013	0.525689	0.535837	0.473051	0.588129	0.766541	0.58789	0.548797	0.522018	0.521718	0.436368	0.59846	0.581191	0.592036	0.635331	0.679518	0.655537	0.653226	0.612947	0.568003	0.514941	0.50648	0.453788	0.495807	0.487799	0.597611	0.618769	0.646457	0.684751	0.729101	0.695222	0.677947		26 min	0.0001	0.0013	0.0028
28	0.538444	0.841768	0.655061	0.629389	1.08543	1.21543	0.788013	0.809791	1.0291	0.617151	0.401971	0.920278	0.521523	0.529173	0.467009	0.586528	0.763093	0.595367	0.557058	0.518514	0.532891	0.437491	0.604511	0.578405	0.585601	0.628444	0.670034	0.655011	0.646812	0.615922	0.563072	0.525384	0.509276	0.446542	0.496465	0.474267	0.584985	0.608562	0.638312	0.679313	0.726638	0.715027	0.675762		28 min	0.0002	0.0014	0.0026
30	0.533624	0.832248	0.643749	0.624552	1.08346	1.19685	0.778098	0.809003	1.02257	0.601708	0.393136	0.915395	0.521302	0.523284	0.457436	0.573536	0.761027	0.591066	0.550459	0.508955	0.525609	0.443091	0.597073	0.56754	0.580585	0.612242	0.676081	0.657559	0.643533	0.604483	0.558863	0.530302	0.506991	0.442389	0.492283	0.470653	0.574741	0.615865	0.644075	0.679541	0.729554	0.703888	0.660901		30 min	0.0002	0.0018	0.0034
32	0.53055	0.826898	0.644026	0.629204	1.08081	1.19195	0.780043	0.817157	1.01398	0.604755	0.387911	0.917826	0.501188	0.511301	0.452774	0.576989	0.760706	0.590103	0.545018	0.509703	0.517343	0.433761	0.599098	0.5787	0.570315	0.609422	0.671059	0.64845	0.649429	0.60496	0.562296	0.525301	0.506131	0.446274	0.483038	0.455105	0.587437	0.626286	0.644594	0.68312	0.725431	0.70468	0.659763		32 min	0.0002	0.0017	0.0036
34	0.519703	0.815819	0.634647	0.621042	1.0633	1.17639	0.761118	0.802947	1.01219	0.593122	0.381184	0.908605	0.507543	0.496653	0.456817	0.565177	0.748421	0.581488	0.533121	0.501166	0.520853	0.437735	0.587409	0.577702	0.565598	0.606975	0.65633	0.636651	0.638366	0.591789	0.553211	0.521474	0.498127	0.44478	0.477767	0.446774	0.570667	0.600783	0.646054	0.674948	0.712882	0.706944	0.660305		34 min	0.0002	0.0021	0.0045
36	0.518263	0.808918	0.628582	0.630524	1.07813	1.16931	0.761804	0.809882	1.00382	0.589192	0.3843	0.910323	0.498425	0.500045	0.453411	0.568055	0.744627	0.584363	0.530911	0.509357	0.5119	0.434825	0.597745	0.579067	0.563219	0.596838	0.659596	0.637741	0.64584	0.577776	0.558318	0.517807	0.503863	0.430175	0.472751	0.445398	0.569599	0.606891	0.638734	0.683876	0.712402	0.701662	0.657975		36 min	0.0002	0.0022	0.0041
38	0.510053	0.801125	0.618057	0.619575	1.05983	1.16667	0.757277	0.795814	0.999253	0.574218	0.379864	0.903446	0.503714	0.484941	0.450934	0.558511	0.723995	0.559992	0.525482	0.500128	0.510511	0.441521	0.588097	0.583121	0.556732	0.592673	0.651124	0.63105	0.636965	0.574231	0.544839	0.51324	0.498752	0.430735	0.465039	0.4442	0.567513	0.599252	0.626411	0.672199	0.699298	0.689074	0.654055		38 min	0.0003	0.0027	0.0046
40	0.496852	0.792199	0.610061	0.618772	1.06041	1.15129	0.748792	0.795611	0.980757	0.575612	0.37556	0.896934	0.49189	0.486358	0.460524	0.547308	0.722957	0.561653	0.533557	0.503632	0.500766	0.4371	0.573842	0.573637	0.552724	0.580043	0.639202	0.628149	0.63005	0.567652	0.541184	0.504556	0.489148	0.423183	0.460178	0.444999	0.558861	0.586262	0.640723	0.676352	0.695998	0.679848	0.660374		40 min	0.0004	0.0025	0.006
42	0.488646	0.781299	0.610834	0.614846	1.05167	1.14774	0.743583	0.79178	0.977156	0.564175	0.373798	0.88944	0.495916	0.48595	0.457162	0.551354	0.725042	0.558778	0.519219	0.497534	0.4978	0.433761	0.569892	0.579821	0.556695	0.580706	0.632991	0.618676	0.627872	0.563235	0.542774	0.494967	0.488846	0.418707	0.45338	0.426025	0.560038	0.598963	0.631905	0.683323	0.679539	0.676329	0.649265		42 min	0.0005	0.0031	0.0063
44	0.483603	0.783166	0.607992	0.619177	1.05166	1.13906	0.744318	0.780453	0.965922	0.561191	0.369936	0.884153	0.49795	0.473331	0.457321	0.539411	0.714241	0.55208	0.518982	0.499929	0.495986	0.437699	0.571458	0.577085	0.54715	0.579739	0.634907	0.617879	0.625116	0.555145	0.531154	0.499312	0.488186	0.418726	0.457771	0.433264	0.548539	0.577876	0.627112	0.683006	0.672753	0.668574	0.657555		44 min	0.0004	0.0032	0.0064
46	0.482325	0.772506	0.607341	0.613003	1.04574	1.13918	0.721677	0.776733	0.958737	0.5478	0.367057	0.879116	0.496933	0.479442	0.456702	0.539046	0.715518	0.549526	0.511736	0.500957	0.492456	0.431044	0.565746	0.577987	0.552577	0.574716	0.618481	0.617358	0.61217	0.563682	0.525202	0.489919	0.482233	0.415121	0.454181	0.427538	0.544317	0.573151	0.619735	0.672852	0.660685	0.66017	0.639057		46 min	0.0006	0.0037	0.0062
48	0.478172	0.76853	0.601251	0.61772	1.0408	1.13881	0.7262	0.775811	0.954731	0.533344	0.369183	0.872451	0.50592	0.474646	0.466088	0.53789	0.722199	0.551598	0.511132	0.497131	0.488115	0.437579	0.568826	0.574513	0.554399	0.577624	0.621578	0.607441	0.607536	0.552009	0.529893	0.489262	0.475326	0.414212	0.446825	0.42736	0.534647	0.570266	0.637361	0.685819	0.652081	0.654574	0.641089		48 min	0.0008	0.0039	0.007
50	0.463286	0.756981	0.596562	0.603033	1.04332	1.13259	0.726994	0.758825	0.948142	0.541889	0.365033	0.867474	0.500245	0.466871	0.458445	0.533519	0.706009	0.541272	0.510516	0.499603	0.486795	0.439656	0.555448	0.569429	0.549656	0.576569	0.61664	0.605332	0.610236	0.550324	0.521429	0.476125	0.469398	0.408379	0.449736	0.424271	0.53079	0.573385	0.626593	0.68355	0.655896	0.644145	0.632777		50 min	0.0009	0.0042	0.0081
52	0.474877	0.756427	0.594205	0.615609	1.05805	1.12914	0.726823	0.759088	0.943355	0.5449	0.367103	0.867141	0.501992	0.470497	0.470362	0.531177	0.713395	0.546435	0.507858	0.503665	0.496238	0.440462	0.55325	0.573657	0.56105	0.573212	0.610795	0.60056	0.609553	0.551252	0.523038	0.475401	0.467372	0.404687	0.447612	0.426414	0.527092	0.565568	0.624615	0.689606	0.642771	0.636734	0.635673		52 min	0.0009	0.0035	0.006
54	0.458731	0.754955	0.597803	0.619563	1.06053	1.13423	0.720624	0.758704	0.933945	0.527174	0.362669	0.873566	0.507273	0.47949	0.474971	0.525303	0.711767	0.552697	0.506793	0.501416	0.486054	0.442561	0.555819	0.572694	0.560881	0.574262	0.605483	0.594271	0.60826	0.549477	0.519763	0.476177	0.464968	0.402907	0.450187	0.424166	0.52286	0.567679	0.625537	0.692133	0.650915	0.637825	0.639386		54 min	0.0012	0.0039	0.0077
56	0.454607	0.754254	0.59268	0.615063	1.0752	1.12476	0.717635	0.759899	0.932951	0.534843	0.365996	0.878496	0.50551	0.472088	0.475873	0.531411	0.708444	0.546972	0.507459	0.501975	0.487205	0.440001	0.544463	0.572791	0.561149	0.583073	0.613673	0.59279	0.60389	0.541843	0.521646	0.47402	0.463543	0.400335	0.452937	0.425185	0.525332	0.563	0.635469	0.695465	0.651684	0.63028	0.633831		56 min	0.0012	0.0039	0.0079
58	0.451515	0.750431	0.589086	0.628073	1.08367	1.13307	0.72044	0.765721	0.930729	0.542344	0.368062	0.886341	0.499475	0.479538	0.476837	0.53483	0.71595	0.553891	0.512209	0.504163	0.488199	0.442755	0.554308	0.576286	0.573609	0.582182	0.605029	0.594271	0.606424	0.543937	0.515267	0.472422	0.466704	0.389721	0.452224	0.424408	0.513427	0.55905	0.618659	0.700161	0.651347	0.632625	0.633839		58 min	0.0012	0.0035	0.0055
60	0.448565	0.751843	0.588476	0.624216	1.08154	1.13637	0.719284	0.765269	0.928128	0.530613	0.366984	0.891885	0.519523	0.475852	0.49078	0.535838	0.720393	0.550338	0.516362	0.499665	0.496381	0.439002	0.54801	0.577793	0.570394	0.579254	0.61635	0.591651	0.606	0.542766	0.514642	0.47264	0.469837	0.38832	0.45096	0.425279	0.523236	0.555707	0.623433	0.702455	0.637941	0.637339	0.642633		60 min	0.0016	0.0039	0.0065
62	0.446742	0.740236	0.587076	0.631164	1.08176	1.13922	0.721906	0.766053	0.925666	0.524568	0.368104	0.900591	0.518932	0.485247	0.479987	0.536038	0.7122	0.554814	0.51229	0.509257	0.49476	0.42987	0.540382	0.575954	0.559799	0.577335	0.619031	0.592514	0.600745	0.551388	0.520309	0.473188	0.472853	0.384161	0.444035	0.42135	0.514683	0.556426	0.625508	0.696409	0.635039	0.627351	0.640815		62 min	0.0017	0.004	0.0056
64	0.442187	0.746716	0.584033	0.628489	1.07169	1.14481	0.729526	0.76576	0.919133	0.528974	0.362081	0.914757	0.522852	0.480733	0.496318	0.531662	0.731424	0.559295	0.519138	0.513363	0.497736	0.43197	0.54231	0.575537	0.553569	0.581626	0.623544	0.590659	0.610277	0.545796	0.516944	0.472236	0.472938	0.384529	0.444129	0.41968	0.509384	0.555427	0.628572	0.700087	0.646586	0.632857	0.646178		64 min	0.0023	0.0041	0.0063
66	0.443077	0.742047	0.580955	0.641918	1.07772	1.16312	0.728522	0.776651	0.9197	0.532847	0.368395	0.917928	0.531805	0.486706	0.510774	0.533075	0.732226	0.566816	0.527344	0.515924	0.499956	0.436091	0.547299	0.588964	0.560661	0.580048	0.624944	0.600343	0.605416	0.549962	0.521211	0.480894	0.478726	0.384672	0.447249	0.425637	0.517521	0.560862	0.631156	0.704596	0.638744	0.637048	0.658013		66 min	0.0024	0.0042	0.0061
68	0.436013	0.734356	0.574804	0.628735	1.06834	1.16095	0.731727	0.76292	0.921059	0.528953	0.365842	0.91205	0.53379	0.488147	0.489692	0.541856	0.718577	0.569686	0.516922	0.511099	0.501122	0.428249	0.534914	0.583335	0.55337	0.57804	0.626599	0.587411	0.611472	0.538005	0.517853	0.475846	0.469058	0.380445	0.44431	0.410803	0.513714	0.542559	0.625518	0.706737	0.631444	0.623967	0.635703		68 min	0.0027	0.0042	0.0052
70	0.432992	0.729249	0.573823	0.633755	1.07032	1.17703	0.726456	0.7657	0.908287	0.534297	0.35915	0.913642	0.535086	0.486586	0.50965	0.545713	0.727116	0.569295	0.528159	0.516805	0.508059	0.430864	0.537322	0.581751	0.551626	0.575267	0.620502	0.585774	0.616391	0.54223	0.51412	0.479684	0.474432	0.376461	0.439873	0.411076	0.507544	0.544688	0.62984	0.706386	0.634484	0.627829	0.643305		70 min	0.0033	0.0042	0.0052
72	0.431155	0.724853	0.573723	0.631742	1.0671	1.16294	0.729584	0.75358	0.896939	0.520997	0.365303	0.916963	0.526837	0.493238	0.510358	0.540226	0.725551	0.576927	0.526939	0.519821	0.501553	0.426646	0.532538	0.578298	0.551831	0.56724	0.625536	0.586235	0.608544	0.543222	0.514867	0.477382	0.473105	0.365809	0.444263	0.405046	0.505933	0.546724	0.619399	0.698213	0.628919	0.621569	0.64164		72 min	0.0046	0.0052	0.0057
74	0.421907	0.711513	0.565876	0.631406	1.0644	1.16452	0.721772	0.76582	0.896543	0.503235	0.36144	0.911346	0.536742	0.489882	0.513791	0.543451	0.730185	0.566997	0.519493	0.519362	0.502704	0.425292	0.525443	0.576184	0.549299	0.570172	0.626431	0.581452	0.616235	0.537409	0.506514	0.469645	0.475275	0.362864	0.428691	0.402545	0.501444	0.549572	0.620139	0.701956	0.620316	0.617303	0.624907		74 min	0.0056	0.0059	0.0056
76	0.425539	0.705566	0.552453	0.627791	1.05764	1.14769	0.730826	0.749399	0.880843	0.512074	0.366651	0.897664	0.518867	0.491118	0.503316	0.539838	0.724067	0.571849	0.526684	0.511691	0.498517	0.420668	0.519427	0.571661	0.540527	0.562548	0.618842	0.574381	0.604412	0.533392	0.502342	0.467354	0.471454	0.361494	0.423729	0.399583	0.504044	0.531287	0.62717	0.68666	0.620075	0.614621	0.628376		76 min	0.0061	0.0057	0.0063
78	0.414005	0.69861	0.560753	0.620337	1.0559	1.14117	0.731552	0.75908	0.873367	0.513236	0.35818	0.894346	0.523376	0.484245	0.508253	0.537297	0.728115	0.578317	0.521112	0.509778	0.496495	0.41307	0.514543	0.571915	0.541787	0.568445	0.619762	0.578367	0.599762	0.529468	0.508144	0.470798	0.469215	0.36188	0.426735	0.395969	0.491971	0.521837	0.610812	0.690971	0.610464	0.606134	0.623089		78 min	0.0063	0.0066	0.0053
80	0.41016	0.696457	0.551202	0.624733	1.04584	1.14986	0.718724	0.738021	0.871347	0.501533	0.36331	0.89472	0.527345	0.488363	0.507819	0.532391	0.734373	0.57789	0.526615	0.505308	0.497493	0.414189	0.512464	0.56703	0.535395	0.561656	0.626406	0.574381	0.610743	0.53246	0.505387	0.463718	0.479756	0.353588	0.419897	0.390201	0.49381	0.527216	0.613319	0.689656	0.616412	0.594622	0.619979		80 min	0.0093	0.0088	0.0064
Fig 1 d								t test			sample size
	Mock			IAA				Mock - IAA	P Value			Mock	IAA
AFB5	8.49091	9.23151	9.62424	8.75758	7.75636	9.7903		AFB5	0.6337		AFB5	n =3 biological replicates	n =3 biological replicates
AFB5+AXR2	9.94546	9.59515	11.0788	15.023	13.5491	13.0497		AFB5+AXR2	0.0078		AFB5+AXR2	n =3 biological replicates	n =3 biological replicates
AFB5+axr2	8.62061	8.98909	9.13939	8.33576	8.87515	8.98061		AFB5+axr2	0.5021		AFB5+axr2	n =3 biological replicates	n =3 biological replicates
AFB5+AXR3	8.02667	9.09333	7.08364	13.8109	11.2461	11.9855		AFB5+AXR3	0.0111		AFB5+AXR3	n =3 biological replicates	n =3 biological replicates
AFB5+axr3	5.9503	8.68485	6.46303	7.49939	7.37818	8.46909		AFB5+axr3	0.4553		AFB5+axr3	n =3 biological replicates	n =3 biological replicates
																				Two-way ANOVA					sample size
Fig 1 e																					Adjusted P Value					0 min	60 min	180 min
	0						60 min						180 min								0 vs. 60min	0 vs. 180 min			Mock	n = 6 biological replicates	n = 6 biological replicates	n = 6 biological replicates
Mock	2.48428	2.65629	2.51621	2.87737	3.08241	3.48797	3.4025	3.08321	3.15788	3.26766	4.01005	4.65346	4.13584	3.83766	3.16818	4.00467	5.39839	2.85955		Mock	0.0307	0.0239			Estradiol	n = 6 biological replicates	n = 6 biological replicates	n = 6 biological replicates
Estradiol	2.14079	2.6429	2.7701	2.82957	3.73713	3.5352	2.68307	1.96878	1.9348	3.86525	2.88359	2.64263	2.81954	3.53794	3.06519	1.38608	2.7238	3.13473		Estradiol	0.4754	0.6869
[truncated: 2 more columns]
