# Supplementary material for: TIR1-produced cAMP as a second messenger in transcriptional auxin signalling
Source: Nature. 2025 Mar 5;640(8060):1011–6. doi: 10.1038/s41586-025-08669-w (PMC12018254; doi:10.1038/s41586-025-08669-w)
Supplement: Supplementary file 6 — Source Data Fig. 2 [file 41586_2025_8669_MOESM6_ESM.xlsx]

## Sheet: Sheet1
	Fig 2 b																																														Fig 2 c
	time (min)	TIR1												ccvTIR1										ccvTIR1Acm1										ccvTIR1Acm3
ROW1	10	545.38	662.773	690.375	657.415	616.518	853.9	651.846	835.762	623.684	707.2	677.042	704.833	657.194	715.698	751.067	804.543	879.556	753.077	703.534	684.049	813.688	786.605	674.675	698.451	653.086	566.791	701.3	623.694	713.6	686.216	533.811	536.302	660.596	703.618	816.091	726.812	716.219	720.733	693.924	633.207	615.289	616.114	644.674	643.732		raw normalized_counts
ROW2	12	485.32	572.705	578.375	572	553.444	756.75	558.538	785.524	538.737	602.533	576.917	657.375	510.028	607.841	656.52	703.138	839.956	671.813	619.455	572.082	731.987	682.158	601.3	636	595.357	504.721	630.48	518.972	616.275	609.649	438.081	458.283	475.681	556	650.382	580.479	525.61	534.267	517.264	518.379	500.644	504.714	555.239	531.268		ID	Name	TIR1-Mock
ROW3	14	530.04	597.5	639.125	623.854	619.556	810.9	606.346	821.619	577.316	671.533	619.625	712.917	544.111	666.651	701.84	744.649	858.089	737.516	682.466	633.082	795.787	727.697	677.475	667.098	620.543	553.326	672.82	570.833	710.025	615.973	459.135	498.943	483.872	612.941	714.255	648.979	591.951	578.533	589.698	528.103	515.244	541.886	586.587	548.463		AT4G37390	GH3.2	41.5204
ROW4	16	510.86	604.318	631	594.512	627.407	775.25	563.923	852.857	555.289	643.067	656.167	737.292	536.417	666.667	705.253	744.011	870.8	736.593	693.227	628.967	782.312	766.882	663.275	681.667	591.786	565.86	651.16	516.806	696.975	640.946	445.135	474.019	489.532	636.441	709.345	649.188	575.098	553.167	568.491	545.931	500.4	525.829	549.174	543.366		AT2G23170	GH3.3	45.8901
ROW5	18	514.44	634.568	653.844	620.171	680.111	787.05	588.231	863.714	593	629.667	670.917	747.542	540.722	696.857	716.147	751.83	891.222	745.516	708.966	665.623	806.05	763.039	647.5	712.353	614.557	554.558	656.92	563.611	862.425	676	474.649	505.358	500.553	649.647	738.091	703.042	606.537	584.333	583.755	567.517	506.6	550.057	560.174	567.098		AT4G27260	GH3.5	92.5038
ROW6	20	556.1	639.568	661.594	640.122	679.778	827.45	618.538	945.238	627.658	691.533	688.5	750.5	564.611	704.746	748.427	782.745	935.2	793.835	729.727	703.672	826.025	800.974	690	752.255	634.471	590	706.62	571	752.375	689.973	485.892	508.019	510.766	663.206	748.2	764.812	603.463	604.433	611.924	600.655	545.733	550.914	598.826	601.171		AT4G14560	IAA1	41.9264
ROW7	22	549.4	662	700.719	659.561	705	847.75	641.808	1004.95	645.737	649.667	688.458	787.292	573.306	736.825	763.747	778.691	951.689	824.879	749.739	710.197	855.55	801.368	690.325	751.039	644.157	587.093	723.64	565.194	759.05	679.351	465.811	540.604	548.723	676.059	789.782	812.854	670.732	598.033	628.906	610.759	570.8	537.571	584.5	562.585		AT3G23030	IAA2	580.652
ROW8	24	584.36	708.091	718.688	641.927	749.111	896.2	653.231	1049.67	644.579	702.733	706.125	797.375	592.194	778.175	795.88	811.957	989.333	851.055	763.489	731.918	882.025	831.079	744.675	790.569	670.157	616.395	713.16	583.028	762.325	693.784	514.324	516.604	572.404	717.441	802.745	825.292	636.927	615.333	643.811	618.862	576.911	565.714	593.804	568.463		AT1G15580	IAA5	11.0286
ROW9	26	576.5	721.386	729.281	669.39	729.815	836.2	660.308	1036.67	701.868	642.867	767.792	804.5	620.333	772.937	822.76	840.011	999.933	872.538	773.477	769.082	900.638	815.816	741.3	833.196	683.9	637.372	757.74	600.139	805.275	702.568	509.676	560.359	597.553	731.559	806.818	861.5	666.561	614.567	655.17	630.448	580.422	563.657	594.891	578.268		AT4G28640	IAA11	39.0714
ROW10	28	563.56	709.705	702.031	646.634	740.667	909.55	634.615	1115.1	679	676.733	780.25	838.167	628.639	785.238	806.16	861.702	1028.67	863.352	785.761	770.311	922.487	844.618	775.525	828.275	706.829	649.07	733.76	597.722	798.825	704.351	505.973	547.623	606.298	746.529	843.527	893.938	666.415	637.533	679.698	611.759	591	539.886	569.391	606.366		AT3G15540	IAA19	35.8801
ROW11	30	578.86	693.5	695.562	619.341	731.111	847.1	624.154	1008.24	692.816	638.4	768.875	832.875	623.917	802.46	809.947	869.213	1078.38	861.868	786.125	761.066	875.037	866.487	710.025	852.412	693.757	619.698	740.34	574.611	793.975	742.216	492.622	542.849	605.447	737	843.582	850.021	667.683	612.6	638.528	636.276	574.533	521.686	536.174	563.902		AT4G32280	IAA29	6.64125
ROW12	32	565.2	735.545	738.094	618.683	724.63	876.15	643.385	1056.9	696.263	633.267	763.708	861.708	641.556	775.603	854.24	932.979	1081.53	885.67	788.273	788.049	913.513	878.039	774.575	865.529	715.957	671.326	775.5	619.167	859.5	735.676	524.973	577.774	616.234	764.706	830.236	936.604	667.634	622.833	688.792	623.241	580.911	548.857	574.739	574.366		AT2G18010	SAUR10	25.5289
ROW13	34	562.18	720.977	734.438	643.732	681.667	902.25	611.192	1034.38	678.553	620.333	788.083	821.25	665.917	788.413	854.133	933.713	1129.31	902.154	799.773	807.557	893.812	883.447	782.525	883.627	718.171	655.767	787.62	629.972	834.675	723.135	528.27	574.113	644.064	744.735	856.982	930.938	683.561	613.6	663.566	592.621	607.844	504.057	546.478	541.317		AT4G38850	SAUR15	72.0585
ROW14	36	577.76	725.705	714.75	660.951	743.852	836.35	623.462	1057.62	737.974	657.133	818.25	799	686.583	810.746	882.467	980.372	1102.24	906.868	834.955	842.771	923.6	930.303	821.75	922.373	754.6	677.279	850.24	641.583	848.125	739.216	558.757	613.453	635.979	760	857.909	924.042	695.146	628.6	704.736	645.379	600.556	538.486	553	555.976		AT5G18020	SAUR20	69.3114
ROW15	38	574	719.614	698.938	615.439	720.593	821.8	612.808	1063.57	730.632	635.333	777.708	818.75	689	804.73	905.6	1014.68	1128.91	918.143	835.852	815.705	938.562	932.105	820.75	897.333	762.686	677.07	839.02	691.611	909.775	743.459	571.703	631.924	620.936	796.941	839.855	945.5	674.854	616.433	680.736	637.724	603.178	520.714	556.065	537.341		AT5G18030	SAUR21	47.0536
ROW16	40	561.26	753.5	685.812	631.488	721.185	852.8	636.654	1028.67	708.895	609.267	788.75	817.542	710.5	864.889	911.107	1081.04	1174.22	927	877.227	847.098	953.425	982.789	831.25	948.431	831.843	722.907	901.5	714	953.875	776.378	567.189	680.528	655	794.294	868.236	956.479	699.244	628.767	728.623	647.862	605.756	507.6	570.283	555.341		AT3G03850	SAUR26	14.2194
ROW17	42	572.22	774.205	699.969	636.61	727.333	831.55	640.038	1080.19	713.158	619.533	839.083	862.833	746.667	859.238	947.653	1127.1	1225.82	984.033	920.716	898.098	994.55	979.513	866.125	983.529	863.3	781.837	928.6	720.056	932.975	802.432	644.595	680.264	683	814.706	875.255	986.271	695.366	622.4	724.434	678.345	597.333	515.171	563.957	549.171		AT2G37030	SAUR46	7.67799
ROW18	44	569.88	748.614	691.719	611.854	698.852	785.4	588.462	1012.14	691.579	586.133	806.417	849.5	772.5	871.127	968.827	1181.91	1266.96	957.747	955.489	929.016	995.987	1027.99	901.6	1010.43	873.3	805.395	998.02	776.472	989.925	790.405	641.568	720.359	672.809	808.618	874.473	971.646	704.561	639.9	733.17	674.276	608.156	527.6	569.804	534.024		AT1G29450	SAUR64	50.1047
ROW19	46	559.36	750.818	713.094	586.854	736.222	790.15	633	1087.24	705.474	556.067	807.167	828.542	811.139	904.46	1008.01	1270.26	1318.51	1005.14	970.33	949.148	1072.7	1052.87	944.05	1042.33	934.629	829.116	1048.74	839.389	1066.62	813.541	659.649	758.547	663.766	830.206	888.8	1017.27	698	624.033	738.472	670.103	599.156	539.971	571.522	540.293		AT1G29460	SAUR65	23.8139
ROW20	48	581.08	745.182	704.312	611.244	721.889	785.5	597.346	1069.43	691.342	578.867	810.5	824.708	852.222	947.222	1053.91	1317.93	1352.29	1050.13	1056.74	992.033	1105.94	1080.82	952.425	1064.02	990.943	894.07	1089.26	866.444	1073.38	830.73	691.054	825.736	676.872	863.853	873.8	1079.46	689.024	666.967	734.698	684.931	631.2	548.657	586.63	534.951		AT1G29500	SAUR66	37.2352
ROW21	50	581.76	720.318	695.438	613.415	705.185	765.8	590.269	1032.24	705.868	584.867	789.667	851.208	872.583	922.317	1070.67	1393.13	1384.93	1083.77	1091.74	1021.62	1110.05	1114.2	985.925	1099.55	1006.11	925.837	1105.66	887.694	1148.47	871.622	720.216	852.83	673.191	852.059	872.473	1037.1	712.366	623	754.849	658.207	587.889	547.314	563	548.366		AT1G29510	SAUR67	40.0114
ROW22	52	559.3	763.136	699.312	593.049	690.926	786.2	607.154	1081.95	708.5	541.6	794.25	840.125	937.833	989.921	1141.87	1477.26	1482.69	1132.33	1165.14	1103.16	1195.01	1174.45	1044.78	1161.12	1055.54	982.953	1203.24	955.722	1204.08	934.459	779.216	903.698	690.447	881.765	866.473	1077.48	712.829	638.8	771.113	703.31	631.422	525.4	617.413	553.024		AT3G58190	LBD29	0.319011
ROW23	54	598.7	789.932	672.562	610.244	678.37	781.05	604.308	1051.43	697.447	567.733	790.917	761.417	992.194	1016.68	1205.13	1538.78	1491.73	1184.03	1208.4	1141.1	1232.71	1251.07	1108	1206.28	1137.23	1045.81	1239.26	1019.64	1258.58	973.919	800.595	934.396	694.596	893.324	900.945	1103.54	752.561	658.167	780.434	736.862	647.622	572.971	610.261	541.512		AT1G26945	PRE6	789.428
ROW24	56	593.8	758.568	686	622.073	707.259	770.1	610	1067	723.263	559.6	793.75	849.583	1032.75	1077.48	1245.44	1628.95	1559.31	1275.67	1315.95	1178.21	1321.45	1304.63	1211.33	1258.74	1181.86	1131.84	1335.26	1094.53	1360.92	1032.97	873.568	1006.81	712.191	948.559	909.164	1144.67	760.683	672.067	805.019	746.69	676.689	581.971	631.891	552.098		AT1G62770	PMEI9	51.9735
ROW25	58	566.42	743.227	674.375	590.927	663.518	734.8	590.962	1071.29	713.237	550.533	803.292	830.375	1071.28	1099.79	1294.65	1751.07	1646.11	1309.35	1354.06	1257.05	1364.4	1335.86	1235.2	1318.37	1243.2	1124.39	1341.88	1132.64	1347.1	1075.97	903.216	1045.74	750.021	912.618	950.364	1150.06	733.976	703.7	789.359	712.828	656.444	568.143	600.239	551.317		AT5G52900	MAKR6	38.0971
ROW26	60	570.62	741.818	669.219	595.024	681.407	760.65	595.346	1023	687.921	541	776.542	810.792	1086.64	1134.84	1317.85	1811.11	1690.4	1349.52	1393.5	1313.98	1408.66	1382.93	1289.75	1367.59	1296.66	1201.3	1466.32	1186.39	1425.88	1069.16	950.297	1086.92	745.702	901.059	922.091	1155.71	742.902	664.2	825.094	730.724	671.4	548.8	625.304	539.951		AT2G22810	ACS4	18.5298
ROW27	62	578.52	719.523	660	577.098	701.667	728.5	596.577	1078.43	696.158	537.933	816.75	825.167	1140.61	1174	1397.12	1906.04	1787.6	1448.82	1466.14	1393.64	1472.6	1429.83	1311.3	1613.49	1370.89	1222.37	1493.46	1271.22	1476.75	1103.27	970.865	1142.64	749.723	966.471	928.473	1207.25	763.293	683.233	812.057	736.828	688.644	589.229	636.261	564.073		AT5G02760	APD7	154.666
ROW28	64	573.94	742.591	671.375	591.488	692.63	717.35	595.731	1047.14	697.816	528.267	803.958	829.417	1207.78	1209.67	1470.76	2005.09	1837.67	1527.86	1543.28	1455.08	1537.36	1504.14	1375.17	1498.45	1439.03	1275.44	1578.44	1259.69	1563.05	1149.95	1027.13	1201.32	735.128	950.853	968.582	1211	733.634	665.9	821.189	764.103	682.533	571.171	633.761	558.439		AT1G78100	AUF1	269.969
ROW29	66	574.78	711.227	682.969	571.341	704.148	709.3	560.077	1055.38	687.026	575.8	756.458	861.708	1284.33	1271.52	1531.57	2127.59	1963.2	1587.85	1649.76	1543.87	1627.35	1597.42	1455.8	1507.18	1504.7	1356.46	1674.08	1362.14	1685.28	1215.68	1064.68	1282.11	751.553	956.441	971.109	1244.92	788.171	654.067	839.811	762.966	720.356	591.314	640.935	568.415		AT3G04570	AHL19	115.258
ROW30	68	568.54	718.614	630.906	589.195	695.259	709.6	588.808	1040.33	697.368	546.733	814.125	840.542	1285.17	1341.51	1585.33	2183.17	2043.29	1650.56	1752.53	1622.51	1702.11	1642.93	1530.4	1588.88	1560.54	1414.3	1706.86	1455.08	1707.8	1298.81	1128.78	1301.26	741.043	968	994.691	1291.21	782.122	707.6	876.076	770.172	717.622	593.8	640	561.488		AT4G38200	BIG1	174.677
ROW31	70	579.46	748.182	676.75	598.366	667.222	721.2	600	1000.62	706.763	538.467	761.583	822.458	1374.67	1378.03	1608.37	2245.44	2060.64	1728.85	1811.72	1707.61	1782.09	1683.43	1581.62	1598.86	1621.73	1424.05	1785.28	1500.5	1765.72	1273.49	1167.13	1390.06	772.979	964.853	1013.02	1274.42	785.707	691.233	866.453	748.379	699.444	593.029	651.5	572.976		AT2G33830	DAP2	851.962
ROW32	72	563.84	689.25	646.688	556	624.556	723.45	583.115	979	664.579	512.333	736.167	761.333	1381.25	1397.63	1684.52	2400.48	2173	1803.49	1904.78	1748.07	1841.49	1758.79	1671.33	1669.41	1678.86	1477.77	1851.68	1549.11	1868.1	1336.43	1254.68	1433.98	761.489	919.059	989.691	1283.92	740.366	678.167	870.566	742.414	693.778	550.143	661.522	560.756		AT1G21400	E1A1	43.0404
ROW33	74	570.66	712.909	663.406	581.171	660.593	714.05	547.115	990.333	671.921	493.733	748.625	804.5	1454.86	1478.22	1734.33	2422.87	2203.22	1875.3	1980.83	1812.23	1940.83	1828.09	1694.08	1716.71	1764.14	1507.63	1991.08	1647.31	1942.17	1377.32	1286.35	1513.72	774.149	1007.94	985.473	1298.71	764.244	670.367	878.302	792.897	694.533	594.857	651.152	553.098		AT5G47370	HAT2	249.324
ROW34	76	552.86	704.545	603.688	541.61	652	662.45	529.154	956.857	686.447	504.533	734.958	829.25	1441.61	1532.49	1811.91	2561.68	2294.98	1949.66	2093.9	1945.15	2006.17	1912.67	1753.42	1743.69	1798.61	1572.09	2018.22	1684.56	2035.8	1449.7	1334.16	1549.02	779.617	966.765	997.218	1311.46	765.024	670.433	888.623	776.172	716.222	569.8	645.522	552.927		AT1G67900	NPY8	102.754
ROW35	78	548.74	703.727	640.781	575.634	667.593	690.6	554.615	995.333	678.395	487.467	747.792	777.75	1500.42	1573.29	1881.12	2696	2410.56	2030.54	2157.44	1990.62	2095.66	1987.49	1776.5	1772.86	1863.51	1632.12	2110.98	1773.19	2068.28	1471.62	1355.3	1603.57	778.234	995.059	1031.47	1333.27	775.976	674.633	897.396	770.069	739.222	572.029	648.261	572.683		AT3G15450	AT3G15450	1716.07
ROW36	80	528.28	686.386	623.562	534.878	602.074	658.6	509.654	969.429	652.921	460.733	741.375	799.417	1548.78	1595.92	1941.57	2787.23	2501.27	2075.95	2239.55	2060	2130.39	2031.39	1836.6	1861.57	1905	1688.63	2156.18	1775	2102.6	1513.54	1411.81	1692.74	791.723	983.618	1025.2	1332.42	785.39	669.033	917.641	787.621	718	596.686	638.5	565.927		AT3G50340	AT3G50340	56.3021
ROW37	82	559	685.568	632.688	534.976	650.185	697.95	557.731	1004.76	667.921	515.267	749.5	771.583	1598.97	1663.17	2012.35	2869.67	2538.78	2173.88	2351.91	2217.3	2209.44	2058.51	1911.25	1903.47	2010.01	1734.79	2249.92	1890.5	2214.88	1556.84	1476.78	1742.45	810.383	993.529	1087.47	1374.33	812.707	670.8	925.076	769.448	751.444	623.2	653.957	604.951		AT5G12940	AT5G12940	139.793
ROW38	84	546.94	683.773	605.469	556.098	660.889	707.95	554.077	974.762	686.105	510.267	746.667	802.792	1583.58	1707.83	2101.37	2973.53	2653.33	2258.93	2479.98	2272.56	2337.49	2158.46	2021.25	1954.71	2065.2	1745.33	2326.66	1942.64	2348.12	1650.03	1559.03	1781.72	812.213	1043.47	1056	1360.94	811.561	704.6	968.396	795.655	734.756	593.943	682.804	584.39		AT5G38200	AT5G38200	56.8437
ROW39	86	553.02	659.205	629.156	529.073	643.593	698.1	546.231	992.571	661.237	508.8	765.042	816	1617.56	1796.22	2155.01	3088.05	2777.49	2345.6	2529.44	2373.23	2392.9	2233.36	2019.08	2024.28	2080.4	1802.07	2351.84	2024.47	2327.43	1680.03	1528	1828.59	823.532	1012.18	1063.36	1375.69	801.098	700.667	983.264	786.759	752.244	592.4	678.957	592.805		AT5G62280	AT5G62280	383.234
ROW40	88	529.96	678.977	592.344	529.585	614.37	659.8	509.346	999.762	660.921	476.667	758.958	759.792	1651.58	1810.08	2194.79	3158.46	2834.36	2381.82	2569.66	2434.31	2455.61	2315.04	2073.45	2022.1	2126.36	1815.95	2412.76	2060.61	2427.38	1684.46	1585.19	1897.49	785.447	1030	1065.8	1396.38	787.61	676.8	918.509	794.414	715.467	601.286	652.587	575.122
ROW41	90	552.56	657.977	623.781	554.366	626.074	665.3	534.154	948.143	679.711	501.6	778	813.292	1690.89	1884.71	2308.15	3228.23	2940.84	2477.84	2703.2	2552.66	2515.62	2424.93	2158.4	2074.04	2204.74	1861.77	2472.06	2048.11	2533.07	1763.3	1588.62	1954.92	833	1038.65	1023.25	1406.44	822	695.5	948.623	791.655	749.822	617.457	701.261	582.341		Z-score scaling
ROW42	92	541.34	672.477	590.969	526	612.593	687.8	524	928.143	667.184	495.867	737.208	815.958	1702.97	1971.35	2343.01	3401.68	3072.38	2578.67	2793.89	2591.72	2637.28	2444.92	2147.68	2122.78	2235.44	1892.67	2576.3	2163.53	2535.97	1813.87	1747.38	1980.11	829.702	1049.38	1077.16	1432.1	838.049	689.633	950.396	789.69	771.089	611.886	683.63	576.122
ROW43	94	531.16	647.545	608.906	522.927	663.074	661.6	534.885	917.143	643.395	495.667	716.25	795	1779.78	1968.98	2415.84	3451.41	3170.4	2629.22	2854.42	2698.64	2647.91	2509.88	2284.3	2150.22	2288.7	1935.14	2680.16	2201.44	2632	1828.89	1691.89	2053.06	810.553	1056.41	1085.73	1398.23	785.561	717.767	952.264	805.552	749.378	603.886	665.435	568.122		ID	Name	TIR1-Mock
ROW44	96	541.54	662.114	587.844	529.219	632.185	639.65	529.154	934.619	639.132	498.267	727.833	796.625	1826.56	2045.94	2476.57	3556.88	3147.04	2712.45	2943.77	2780.28	2785.03	2610.22	2306.35	2182.57	2331.14	1978.63	2632.06	2263.36	2693.78	1849.16	1740.4	2088.49	816.702	1012.26	1077.09	1423.52	819.488	708.433	980.472	803.345	775.467	598	709.565	612.927		AT4G37390	GH3.2	-0.608491
ROW45	98	548.62	640.75	582.5	513.415	630.518	613.3	528.346	894.905	653.737	505.4	704.625	812.917	1851.19	2120.59	2516	3662.19	3305.24	2792.97	2996.11	2834.75	2804.62	2682.62	2367.1	2218	2376.9	1987.28	2669.9	2288.08	2743.55	1861.43	1792.78	2095.72	804.213	1025.41	1061.42	1441.67	807.512	688.567	931.076	764.276	739.822	585.771	690.587	612.561		AT2G23170	GH3.3	-0.485644
ROW46	100	557.82	647.545	599.688	539.293	599.852	667.35	526.654	919	661.395	466.933	729.542	757.292	1860.97	2171.86	2623.24	3720.51	3404.91	2853.76	3148.8	2944.41	2927.03	2750.12	2406.8	2296.84	2459.67	1971.63	2752.78	2377.14	2828.25	1934.76	1826.76	2216.36	813.872	1017.38	1065.98	1412.33	807.512	699.733	969.434	768.207	769.444	616.457	703.826	589.829		AT4G27260	GH3.5	-0.423113
ROW47	102	566.32	644.568	608.281	518.951	624.889	660.1	528.769	914.238	669.079	491.8	752.542	784.208	1893.75	2225.6	2686.73	3838.64	3454.53	2942.91	3219.86	3077.51	2955.43	2784.45	2470.6	2333.2	2534.66	2018.21	2789.3	2313.83	2883.47	2003.16	1870.22	2258.06	834.574	1041.71	1089	1438.38	820.878	669.133	968.943	820.69	778.822	610.743	701.609	603.024		AT4G14560	IAA1	-0.460103
ROW48	104	556.04	649.636	585.562	524.244	631.889	620.6	530.5	893.571	653.132	479.867	706.5	779.25	1932.97	2261.67	2734.71	3885.8	3576.67	3008.57	3308.6	3162.84	3036.22	2853.08	2523	2315.59	2540.43	2039	2852	2474.03	2952.07	1993.38	1889.13	2213.53	1049.51	1026.91	1079.73	1433.02	812.39	684.567	990.792	776.621	766.667	578.171	687.783	570.073		AT3G23030	IAA2	-0.324547
ROW49	106	559.2	619.614	576.469	514.707	587.074	622.65	506.923	891.476	638.053	468.533	755.333	764.75	1955.03	2261.21	2847.97	3944.22	3656.93	3107.03	3381.65	3226.64	3087.18	2890.55	2560.47	2363.45	2540.56	2050.26	2895.48	2393.28	2970.12	2027.95	1893.08	2263.72	824.085	999.706	1075.98	1456.75	785.463	633.833	1002.47	800.069	761.044	590.343	684.326	572.976		AT1G15580	IAA5	-0.360361
ROW50	108	531.7	610.886	576.156	479.634	560.704	603	510.731	859.333	621.026	487.2	678.708	768.292	1957.47	2317.76	2866.8	4033.07	3738	3134.61	3491.32	3302.7	3139.7	2952.58	2618.95	2382.88	2558.87	2055.3	2865.96	2469.33	2977.78	2050.57	1950.32	2260.07	800.574	995.059	1028.18	1477.44	802.024	686	974.038	797.172	745.378	601.171	661.217	572.902		AT4G28640	IAA11	-0.608784
ROW51	110	520.66	593.295	550.844	482.683	591.074	638.55	500.192	893.19	607.211	471.4	688.875	729.5	1976.5	2394.94	2947.83	4078.67	3858.91	3268.02	3552.36	3437.26	3250.24	2996.13	2690.07	2436.51	2640.11	2093.67	2923.82	2524.81	3074.38	2061	1998.97	2328.53	781.638	1009	1050.38	1425.23	813.195	659.2	949.774	769.379	755.022	576.343	664	568.659		AT3G15540	IAA19	-0.0846985
ROW52	112	526.26	594.523	551.312	513.659	581.926	592.15	480.846	888.048	607.526	463.2	697.708	765.25	2027.56	2498.06	3007.12	4211.59	3926.11	3359.08	3654.89	3559.16	3311.32	3116.33	2717.55	2453.14	2673.93	2119.61	2959.24	2557.33	3160.12	2117.95	2019.84	2341.15	809.702	1026.44	1094.33	1448.23	811	672.133	967.019	787.138	772.422	579.8	691.435	560.146		AT4G32280	IAA29	-0.499949
ROW53	114	528.78	612.068	536.344	499.098	581.148	624.55	497.731	857.19	608.026	487.067	708.917	716.875	2114.78	2521.54	3170.52	4307.3	4080	3402.39	3736.69	3616.66	3399.16	3139.5	2809.35	2439.82	2715.84	2120.51	2989.34	2600.17	3141.57	2148.46	1982.32	2339.4	818.936	962.765	1054.35	1436.15	804.073	673.433	988.472	790.621	772.378	604.029	683.739	576.512		AT2G18010	SAUR10	-0.0324358
ROW54	116	527.7	616.25	552.281	486.341	542.889	605	504.385	856.714	623.842	481.267	708.833	753.208	2053.94	2581.11	3179.24	4379.97	4125.78	3468.99	3793.32	3699.79	3415.9	3200.58	2785.38	2515.37	2787.29	2167.21	2996.46	2606.67	3207.9	2254.14	2040.19	2362.91	797.66	1020.62	1072.18	1415.27	810.781	670.367	1009.04	801.207	774.133	608.314	687.957	574.902		AT4G38850	SAUR15	0.0412198
ROW55	118	539.82	608.364	560.969	491.854	605.037	605.55	477.077	865.857	600.711	479.6	683.542	732.292	2064.92	2652.59	3191.64	4474.13	4244.07	3593.95	3978.1	3776.69	3509.7	3276.89	2923.22	2577.8	2777.4	2200.37	3070.86	2727.17	3252.07	2249.92	2082.38	2414.36	820.702	1029.88	1067.64	1431.42	821.39	658.167	990.132	778	773.289	625.486	686.087	585.488		AT5G18020	SAUR20	-0.313984
ROW56	120	537.1	599.432	552.25	491.488	575	598.9	505.077	856.048	606.342	488.267	691.458	757.208	2104.56	2650.51	3237.17	4534.49	4291.22	3627.11	3991.82	3866.84	3546.09	3317.58	2949.5	2556.43	2841.5	2244.26	2996.98	2701.28	3275.47	2255.14	2151.54	2413.15	842.085	1026.23	1063.84	1435.38	804.634	663.467	970.377	779.138	784.733	583.629	675.935	582.073		AT5G18030	SAUR21	-0.558343
ROW57	122	525.72	576.114	521.5	479.512	572.667	593.85	470.231	851.714	623.842	481.667	698.917	755.417	2166.06	2747.06	3316.35	4695.48	4498.56	3717.99	4134.26	4062.74	3632.72	3385.64	3018.3	2656.82	2829.79	2188.19	3134.68	2681.67	3325.22	2290.86	2078.35	2439.72	795.809	1009.35	1071.76	1430.62	807.195	661.1	967.736	781.345	776.022	598.8	689.696	579.756		AT3G03850	SAUR26	-0.465218
ROW58	124	514.28	595.318	545.625	490.244	557.111	611.8	486.615	861.857	606.684	479.067	679.583	755.208	2208.03	2752.4	3407.88	4678.76	4521.62	3737.48	4167.27	4028.08	3710.66	3393.37	3096.97	2665.26	2878.99	2238.53	3067.1	2658.75	3333.55	2341.65	2131.41	2493.83	800.489	996.559	1042	1432.56	838.024	677	962.755	765.31	763.578	620.143	682.283	565.561		AT2G37030	SAUR46	-0.459171
ROW59	126	530.96	585.205	543.406	494.561	566.852	608.3	497.808	823.143	597.605	452.2	681.25	791.625	2201.83	2812.81	3451.93	4782.17	4661.22	3932.7	4315.38	4205.92	3800.39	3476.58	3146.53	2729.57	2979.97	2239.81	3141.72	2714.78	3440.7	2371.19	2204.59	2509.32	807.34	990.265	1064.42	1418.08	819.537	661.867	977.792	781.414	772.333	618.857	691.304	597.366		AT1G29450	SAUR64	-0.223202
ROW60	128	523.34	592.318	576.25	511.756	582	604.35	478.269	870.238	610.184	473.867	699.833	764.25	2288	2901.25	3555.47	4840.94	4763.71	3986.09	4335.05	4277.9	3855.19	3538.47	3174.5	2770.92	3021.67	2303.79	3151.84	2777.39	3434.65	2461.68	2201.62	2486.17	820.106	981.853	1093	1454.62	815.805	691.233	966.264	804.069	763.911	633.943	673.804	573.829		AT1G29460	SAUR65	-0.649388
ROW61	130	546.9	586.818	556.5	497.878	590.593	624.3	495.423	859.524	596.237	528.133	715.417	752.708	2267.92	2921.32	3622.43	4997.57	4822.6	4064.99	4494.36	4368.18	3957.03	3653.49	3285.97	2781.9	3078.51	2310.44	3187.26	2834.25	3430.8	2463.65	2255.65	2544.36	827.213	962.882	1078.27	1468.79	808.659	669.833	1029.77	807.138	769.022	610.257	697.652	599.488		AT1G29500	SAUR66	-0.383181
ROW62	132	534.34	559.045	539.094	478.854	561.111	563.4	491	827.714	590.5	452.667	683.917	716.708	2283.47	3036.21	3667.88	5029.22	4916.91	4120.6	4517.59	4465.79	3972.1	3608.58	3364.12	2837.1	3114.33	2365.81	3209.22	2800.64	3488.72	2472.57	2256.68	2592.28	803.723	933.588	1053.4	1442.08	858.219	671.467	989.736	788.793	764.622	600.257	682.652	556.659		AT1G29510	SAUR67	-0.239702
ROW63	134	514.72	571.705	534.469	477.976	561.037	612.8	505.808	844.095	582.237	481.667	651.958	723.875	2295.28	3083.59	3734.52	5117.02	5044.38	4233.7	4669.47	4576.34	4022.21	3658.7	3380.1	2854.73	3173.61	2342.81	3285.96	2876.67	3531.07	2496.43	2257.19	2607.81	845.596	974.265	1072.35	1463.33	801.829	684.067	989.679	770.069	783.333	616.486	669.283	601.049		AT3G58190	LBD29	-0.47095
ROW64	136	523.46	559.159	525.031	471.61	536.407	576.35	497.615	828.19	594.5	457.467	675.125	728.833	2273.97	3076.84	3786.89	5162.01	5114.38	4346.19	4691.93	4603.89	4081.68	3700.3	3402.5	2798.86	3126.11	2400.23	3211.86	2761.89	3572.1	2500.38	2315	2587.24	792.128	974.324	1068.85	1405.1	807.122	648.967	960.132	756.862	757.622	577.886	663.196	562.146		AT1G26945	PRE6	-0.0164925
ROW65	138	521.48	582.545	542.594	468.634	557.222	581.7	493.154	814.429	596.289	501.267	679.208	727.167	2331.44	3177.16	3875.77	5244.73	5250.51	4394.52	4796.11	4750.13	4184.99	3740.68	3473.22	2830.86	3176.44	2406.21	3214.18	2779.03	3582.8	2595.43	2339.49	2642.7	824.149	958.176	1077.45	1415.88	853.244	672.233	973.302	775.172	788.444	585.8	671.065	582.39		AT1G62770	PMEI9	-0.855083
ROW66	140	505.6	946.364	501.062	452.854	559.741	543.15	453.385	813.048	560.842	480.533	643.75	728.75	2300.19	3204.62	3927.77	5333.91	5350.38	4538.88	4906.27	4816.15	4288.77	3851.04	3491.88	2889.9	3169.99	2414.19	3215.8	2792.64	3652.7	2544.68	2347.32	2702.85	788.681	918.794	1040.65	1409.08	792.829	597.067	966.792	775.724	725.933	594.4	668.217	570.146		AT5G52900	MAKR6	-0.406394
ROW67	142	512.28	566.545	521.844	457.805	546.852	535.8	468.462	778.143	607.737	457.4	691.917	723.833	2333.56	3252.27	3954.53	5474.15	5430.22	4595.12	4995.74	4925.97	4248.69	3864.41	3536.38	2948.57	3217.59	2453.28	3205.68	2803	3596.15	2607.65	2328.84	2650.57	796.17	920.353	1040.93	1403.73	809.195	653.5	979.962	758.207	753.244	601.714	659.087	556.902		AT2G22810	ACS4	-0.271336
ROW68	144	503.74	540.75	518.812	473.659	542.518	577.55	498.808	811.238	600.447	494.4	666.625	719.958	2387.58	3319.51	4050.69	5495.06	5445.2	4657.44	5109.11	5013.48	4426.1	3937.45	3620.5	2937.94	3247.76	2383.63	3324.66	2821.75	3702.6	2655.59	2398.76	2705.89	796.915	923.5	1052.11	1420.69	806.805	641.433	1013.15	776	766.556	587.086	672.957	555.317		AT5G02760	APD7	-0.233409
ROW69	146	499.76	568.886	505.781	476.585	574.518	574.6	489.538	819.19	584.947	496.133	684.958	732.625	2334.78	3389.52	4090.75	5569.73	5534.07	4755.36	5192.06	5109.98	4450.2	3997.82	3682.07	2969.65	3316.43	2465.56	3257.4	2859.44	3692.72	2651.54	2421.92	2716.13	778.277	948	1070.74	1392.75	797.317	649.833	990.019	782.655	757.467	601.771	662.696	555.512		AT1G78100	AUF1	-0.278663
ROW70	148	502.38	530.273	497.062	428.366	510.296	545.95	450.308	779.952	551.684	449.467	669.167	742.333	2346.06	3415.36	4132.25	5643.37	5655.8	4793.55	5235.83	5207.64	4479.89	4031.78	3696.82	3014.29	3321.2	2426.39	3335.48	2839.47	3664.25	2752.05	2429.16	2708	796.723	952.559	1006.73	1416.25	790.756	633.7	970.509	763.034	721.267	561.114	668.891	555.878		AT3G04570	AHL19	0.188273
ROW71	150	505.26	540.386	511.031	473.073	558.185	552.95	487.962	819.238	575.5	474.267	680.5	725.792	2408.39	3487.51	4191.84	5704.21	5729.8	4913.34	5343.12	5338.31	4551.14	4097.6	3739.1	2988.1	3411.3	2531.44	3308.86	2849.36	3756.8	2695.08	2487.14	2695.38	792.766	931.676	1062.09	1397.38	830.707	656.667	990.453	764	764.889	604.257	645.978	579.195		AT4G38200	BIG1	-0.259836
ROW72	152	511.2	536.136	482.031	455.268	535.259	541.3	474.615	799.238	574.474	475.667	675.958	659.333	2364.08	3585.94	4289.09	5791.63	5782.56	5006.31	5427.12	5381.84	4630.21	4193.18	3852.7	3099.35	3371.21	2482.91	3289.54	2924.83	3705.55	2734.92	2498.65	2794.87	793.043	940.765	1061.6	1395.04	782.854	636.6	963.962	784.103	743.711	592.229	664.587	565.537		AT2G33830	DRMH1	-1.10776
ROW73	154	501.22	538.227	492.656	445.707	529.407	542.1	465.538	803.286	580.263	483.6	666.458	736.167	2421.28	3588.48	4330.49	5939.29	6084.33	5088.06	5587.12	5534	4736.35	4224.92	3827.4	3038.04	3466.39	2548.02	3331.3	2884.53	3773.8	2764.19	2570	2761.74	801.957	918.5	1026.29	1393.4	793.122	636.7	983.755	729.034	728.244	575.657	656.5	572.39		AT1G21400	E1A1	-0.778648
ROW74	156	499.04	516.636	493.219	438.049	507.593	535.25	447	793.619	573.711	450.267	643.75	708.333	2371.5	3687.98	4358.24	5995.79	6110.16	5220.25	5592.27	5578.98	4745.81	4281.54	3841.85	3076.92	3448.77	2487.95	3329.42	2897.08	3736.78	2747.7	2544.73	2746.11	782.787	903.235	1025.35	1401.06	785.122	642.667	946.736	735.69	705.378	570.4	654.565	551		AT5G47370	HAT2	-0.416083
ROW75	158	480.78	525.977	487	437.659	510.444	542.75	450.885	761.762	553.447	446.133	617.542	700.25	2385.36	3701.67	4542.84	5990.68	6132.78	5272.6	5679.52	5626.41	4796.98	4323.37	3927.62	3074.98	3441.13	2525.28	3342.46	2868.81	3751.07	2761.49	2563.11	2766.93	767.851	889.647	1027.98	1352.75	770.146	627.6	964.66	778.069	709.156	578.8	614.565	547.463		AT1G67900	NPY8	-0.295175
ROW76	160	504.48	531.545	514.375	435.683	522.185	550.35	483.115	806.667	566.053	528.933	647.792	708.375	2458.75	3773.94	4464.16	6121.27	6154.47	5337.51	5790.58	5722.87	4873.99	4409.96	3913.8	3191.16	3495.39	2575.7	3391.8	2872.42	3781.32	2767.22	2561.7	2862.13	782	905.353	1026.58	1405.29	767.293	648.033	957.528	774.379	724.756	580.6	631.304	559.146		AT3G15450	AT3G15450	-1.47582
ROW77	162	496.24	527.523	497.031	431.707	512.889	519.8	465.577	769.238	558.5	502.267	631.458	708.625	2375.36	3788.14	4539.72	6200.05	6237.6	5510.22	5902.2	5906.11	4950.62	4464.58	4088.75	3152.43	3494.39	2557.49	3353.08	2878.5	3818.22	2810.24	2616.49	2841.02	766.638	892.971	1021.65	1372.83	753.61	623.267	951.415	760.069	711.467	582.029	635.957	524.439		AT3G50340	AT3G50340	-0.673257
ROW78	164	495.16	526.477	487.875	440.439	531.222	545.65	453.346	731.476	570.447	509	670.583	725.292	2416.61	3845.89	4604.57	6260.74	6401.89	5447.78	6043.18	5892.7	4983.27	4576.13	3985.15	3189.63	3550.79	2627.35	3425.36	2970.47	3850.3	2833.11	2612.3	2838.4	794.34	886.706	1035.35	1399.81	807.829	662.633	985.264	767.448	723.022	620.371	645.304	548.659		AT5G12940	AT5G12940	0.164241
ROW79	166	516.64	550	518.375	462.732	539.815	559.65	514.154	757.238	578.474	551.067	672.708	731.708	2461.08	3912.6	4647.88	6336.09	6420.98	5603.82	5991.03	5915.69	5026.6	4595.97	4041.95	3164.35	3539.86	2638.26	3310.54	2970.67	3804.2	2853.11	2633.27	2851.47	771.809	899.559	1033.36	1366.33	827.902	661.667	983.396	780.552	716.622	595.286	670.152	578.366		AT5G38200	AT5G38200	-0.511077
ROW80	168	496.02	552.023	491.312	451.244	557.963	538.55	465.192	765.095	567.553	486.867	660.292	723.667	2436.81	3933.33	4650.19	6403.55	6509.16	5699.49	6116.89	5975.21	5026.41	4674.58	4096.43	3193.08	3520.17	2614.23	3338.18	2903.78	3789.88	2807.62	2664	2872.26	805.362	931.971	1023.14	1341.56	771.683	641.333	963.585	784.552	714	578.343	630.478	540.732		AT5G62280	AT5G62280	-0.241888
ROW81	170	471.48	517.432	486.531	430.463	519.889	518.55	464.154	773.905	550.737	482.933	647.083	686.375	2437.78	3938.43	4685.03	6530.13	6642.93	5747.56	6218.45	6062	5132.34	4726.78	4068.72	3181.69	3543.39	2687.74	3287.7	2886.39	3867.1	2872.35	2637.27	2851.17	778.809	912.735	1008.75	1348.81	749.829	624.533	956.208	763.034	707.067	581.457	637.13	551.951
ROW82	172	473.66	496.068	477.344	431.829	513.222	526.4	457.462	729.81	548.553	469.8	643.167	704.375	2428.08	3978.87	4747.79	6600.14	6719.8	5888.73	6328.09	6101.05	5169.7	4742.38	4100.48	3208.53	3487.49	2679.3	3326.96	2882.22	3842.97	2866.92	2619.89	2881.59	747.021	836.118	988.909	1345	730.634	607.467	919.604	723.276	706.044	571.629	630.261	513.951
ROW83	174	483.74	529.25	492.25	437.073	553.148	551.1	482	777.238	569.158	476.6	662.917	712.25	2463.11	4120.76	4875.39	6730.06	6776.2	5950.65	6442.1	6159.23	5176.18	4804.4	4134.25	3260.29	3562.96	2710.07	3334.22	2938.28	3884.32	2881.27	2741.08	2939.23	778.191	918.618	1033.51	1341.04	750.463	617.767	954.887	743.31	703.867	568.429	634.717	557.585
ROW84	176	492.38	497.318	472.188	412.756	522.518	527.5	472.769	724.476	529.368	468.667	624.458	692.458	2450.5	4048.84	4839.92	6871.96	6841.93	5998.04	6416.4	6223.26	5156.98	4837.16	4184.05	3238.31	3534.93	2701.26	3343.72	2950.89	3795.62	2854.84	2687.32	2888.04	749.234	875.353	950.891	1352.88	741.683	611.733	945.736	711.828	695.511	555.771	609.043	534.902
ROW85	178	472.56	522.295	470.438	430.829	528.111	500.9	446.077	716	541.421	471	644	707.708	2419.94	4108.57	4939.57	6948.52	6905.49	6063.49	6547	6250.46	5263.69	4869.93	4191.98	3223.14	3532.09	2720.07	3383.22	2914.28	3843.22	2844.3	2678.54	2918.38	777.596	875.059	1016.47	1341.33	749.024	622.533	940.83	740.345	699.689	577.086	608.63	521.927
ROW86	180	484.74	511.864	462.188	436.244	487.037	528.4	458.269	725.238	565.316	469.333	629.125	667.25	2411.69	4077.11	4884.01	6950.39	6939.22	6080.65	6577.43	6242.11	5551.82	4914.45	4108.95	3221.53	3503.19	2785.81	3362.56	2896.86	3758	2821.49	2696.14	2865.74	814.426	833.176	975.218	1339.02	745.415	606.033	922.472	728.828	684.711	599.143	607.848	513.976
ROW87	182	498.98	524.955	479.281	445.659	517.037	550.7	482.5	734	575.684	527.333	651.583	678.583	2497.5	4133.49	5045.76	7033.24	7122.87	6203.65	6609.1	6355.3	5323.29	4957.34	4222.5	3313.63	3610.44	2769.05	3370.94	2917.31	3812.93	2986.32	2762.97	2947.79	772.787	896.353	1019.8	1336.62	743.171	624.133	953.528	731.172	745.156	570.057	641.348	549.146
ROW88	184	495.9	511.205	470.906	434.293	521.667	524.65	452.962	757.762	550.895	461.533	644.583	679.417	2457.33	4184.41	5026.81	7082.01	7177.93	6283.12	6755.86	6431.54	5321.86	5015.3	4201.6	3333.53	3541.76	2737.98	3442.28	2923.06	3807.65	2885.78	2750.81	2868.21	765.362	905	979.291	1364	757.171	647.167	933.321	745.345	699.156	589.543	626.674	558.024
ROW89	186	474.74	516.136	470.688	419.098	477.444	509.65	462.962	724.667	530.342	491.6	633.25	681.708	2460.53	4167.21	5066.51	7167.23	7200.89	6312.44	6754.57	6438	5383.48	4971.07	4218.05	3299.73	3540.01	2730.61	3403.86	2882.86	3904.68	2960.97	2673.46	2922.47	754.468	862.706	986.036	1331.65	732.122	599.633	944.264	705.69	669.889	554.8	623.565	530.61
ROW90	188	471.58	484.955	462.625	421.341	518.444	485.35	457.308	688.333	546.526	468.733	620.5	642.875	2488.64	4174.89	5103.23	7129.77	7225.16	6377.21	6813.65	6449.46	5387.62	5012.58	4209.12	3294.26	3556.01	2810.37	3393.52	2949.94	3765.82	2915.05	2737	2920.43	763.255	868.735	929.618	1320.54	709.756	599.7	936.245	711.034	653.311	572.229	624.326	512.317
ROW91	190	456.3	484	463.594	404.366	489.815	498.3	439.577	690.19	537.421	463.2	627.833	670.667	2499.36	4166.11	5121.72	7288.01	7217.07	6468.14	6922.93	6496.34	5347.41	5006.29	4268.7	3293.18	3540.26	2790.91	3393.98	2873.81	3750.28	2937.32	2688.73	2962	739.149	829.647	945.018	1320.17	709.927	612.1	917.208	678.724	682.133	565.914	626	548.512
ROW92	192	481.7	495.977	469.906	432.122	519.407	504	481.346	694.381	536.684	468.6	689.292	672.458	2501.5	4262.21	5187.97	7304.94	7368.56	6534.34	6942.9	6649.28	5407.12	5067.67	4319.9	3335.45	3568.74	2848.49	3385.96	2950.78	3955.2	3001.73	2786.05	2963.98	761	834.912	983	1324.38	734.146	644.267	950.019	726.034	670.533	605	630.652	527.805
ROW93	194	438.78	474.773	424.25	404.805	469.519	510.5	445.077	674.381	528.342	489.8	609.292	661.875	2446.69	4172.02	5133.85	7301.97	7350.13	6534.41	6940.93	6464.72	5347.32	4994	4212.32	3299.57	3457.31	2761.7	3346.58	2909.64	3846.85	2885.16	2655.05	2892.21	716.511	805.824	945.145	1286.1	716.537	606.667	889.755	710.31	645.467	521.314	592.913	502.439
ROW94	196	478.76	501.477	448	422.341	482.778	514.55	453.808	682.095	547.237	466.4	611.417	636.042	2467.72	4222.92	5101.52	7339.98	7411.56	6533.45	6944.65	6525.9	5396.99	5020.07	4262.8	3267.74	3528.2	2817.61	3365.04	2935.75	3797.93	2847.73	2722.05	2889.26	722.021	838.824	955.091	1342.94	699.439	584.733	903.698	684.966	646.356	538.743	606.522	533.366
ROW95	198	476.58	511.318	477.781	441.244	501.963	511.9	470.654	716.048	546.974	470.733	627	658.25	2506.86	4218.82	5253.47	7431.28	7482.49	6672.57	7111.32	6654.36	5398.46	5014.51	4191.77	3296.31	3555	2842.26	3329.26	2897.31	3841.93	2871.24	2685.65	2919.09	737.894	814.912	953.909	1296.17	730.317	602.5	899.208	698	661.733	564.629	648.174	544.293
ROW96	200	467.64	463.25	475.719	412.171	475.519	464.8	457.038	681.857	540.921	482.6	593.958	686.083	2521.56	4256.16	5261.11	7468.86	7512.38	6688.56	7019.78	6573.51	5464.27	5022.85	4211.4	3262.94	3487.6	2873.67	3396.96	2881.44	3817.43	2853.89	2670.27	2889.45	728.574	807.529	922.109	1309.02	694.707	606.767	905	726.172	661.222	580.4	615.37	517.659
ROW97	202	474	478.432	461.312	428.634	483.444	497	446.269	657.619	540.5	476.067	641.792	637.583	2504.42	4187.48	5210.03	7575.67	7540.16	6732.55	7092.85	6603.3	5472.62	5007.26	4188.32	3324.24	3551.07	2873.7	3354.86	2916.42	3790.9	2878.89	2681.68	2866.76	732.745	848.735	901.655	1292.1	693.341	610.567	893.528	727.586	651.444	569.143	600.413	528.39
ROW98	204	442.26	474.159	465.531	408.634	480.741	503.5	446.038	659.095	532.079	457.4	593.25	641.208	2503.39	4155.44	5209.52	7564.46	7586.8	6714.32	7092.25	6609.59	5447.05	4985.29	4266.07	3257.37	3522.6	2882.28	3338.14	2865.81	3737.6	2782.35	2684.05	2878.45	838.745	776.618	904.418	1286.81	687.537	600	873.811	653.586	645.489	549.943	632.457	525.219
ROW99	206	458.52	490.114	457.281	412.098	501.481	495.85	437.385	637.762	509.947	481.267	630.042	635.917	2537.44	4254.41	5212.56	7586.67	7565.67	6768.61	7176.73	6658.03	5505.75	4982.96	4197.85	3270.86	3509.24	2866.53	3366.78	2865.33	3797.28	2841.95	2752.95	2899.04	724.809	836.029	941.909	1291.69	697.805	588.933	875.679	687.483	647.8	553.771	595.957	539.707
ROW100	208	442.84	464.455	434.062	399.293	454.519	486.45	432.615	647.905	508.132	468.4	582.583	621.292	2459.78	4261	5231.12	7565.78	7575.98	6782.68	7196.06	6684.25	5425.62	5011.72	4237.07	3328.69	3458.7	2875.33	3321.44	2846.64	3787.03	2832.14	2692.54	2834.94	706.723	772.735	918.636	1257.19	731.293	595.9	871.151	667.31	643.644	529.6	590.065	507.829
ROW101	210	454.64	464.136	451.875	398.878	513.963	478.45	444.885	670.429	537.816	472.067	589.458	656.625	2469.94	4259.92	5208.91	7602.43	7652.49	6842.41	7330.84	6659.95	5510.94	5055.55	4236.15	3330.8	3529.94	2831.44	3282.7	2873.58	3816.9	2830.16	2689.38	2876.94	710.489	819.441	931.727	1279.6	714.561	571.6	856.774	699.517	642.267	541.571	587.239	549.39
ROW102	212	450.6	452.136	422.688	407.732	460.111	496.6	445.231	657.381	496.211	459.333	589.958	614.333	2411.28	4262.98	5185.6	7655.78	7606.82	6931.25	7289.78	6671.02	5508.12	4960.91	4176.68	3271	3477.77	2923.7	3325	2868.28	3750.68	2803.86	2678.27	2849.85	697.447	782.765	904.945	1229.88	707.341	587.8	838.962	633.207	644.444	550.686	563.739	519.049
ROW103	214	437.16	443.409	433.094	412.634	457.926	484.15	440.731	654.952	516.395	484.4	574.792	627.417	2504.47	4267.16	5280.56	7714.76	7707.69	6955.47	7300.91	6734.05	5552.76	4950.72	4206.15	3263.88	3435.53	2913.7	3354.1	2855.28	3763.15	2771.86	2673.43	2856.68	721.574	804.765	917.745	1263.65	720.073	579.167	855.547	668.724	648.644	549.743	583.674	503.171
ROW104	216	478.12	486.886	435.844	417.732	520.259	500.2	468.115	707.952	532.421	509.267	646.125	660.333	2499.06	4290.35	5294.24	7649.95	7676.38	6936.2	7370.57	6776.21	5526.94	5004.63	4252.98	3302.96	3477.53	2893.74	3325.6	2878.33	3844.85	2852.7	2677.19	2829.98	748.511	829.559	895.255	1237.17	709.976	604.033	884.415	688.517	644.422	544.6	602.13	537.854
ROW105	218	414.68	443.5	443.5	395.829	464.778	474.45	426	606.19	517.553	445.867	601.542	629.583	2415.5	4192.36	5227.25	7681.27	7656.02	6846.85	7281.27	6699.23	5488.43	4958.17	4100.73	3223	3399.17	2893.14	3283.82	2758.22	3783.88	2778.03	2690.68	2778.02	685.66	736.147	891.909	1255.38	694.659	558.267	827.094	643.345	609.267	524.514	561.652	491
ROW106	220	436.5	459.25	435.719	425.707	477.852	477	452.692	649.19	520.868	494.8	612.833	635.583	2477.06	4257.35	5229	7689.16	7678.07	6970.68	7324.7	6737.48	5522.56	4875.2	4171.9	3310.29	3411.09	2838.58	3285.84	2816.78	3766.47	2800.76	2627.65	2789.41	720	771.147	873.782	1245.56	690.756	570.533	852.189	665.103	635.822	523.886	575.239	504.951
ROW107	222	412.34	431.159	438.875	408.951	481.037	490.3	432.385	641.667	516.974	474.2	596.458	637.333	2454.94	4239.71	5249.08	7750.11	7696.98	6949.35	7399.65	6771.74	5519.82	4905.9	4165.3	3295.86	3359.89	2834.16	3328.14	2754.25	3772.05	2784.3	2653.22	2784.85	691.17	756.588	873.6	1231.94	681.512	561.7	849.396	648.759	602.6	526.257	568.587	511.854
ROW108	224	434.8	446.432	452.188	405.439	482.222	503	437.654	666	529.921	489.467	574.708	644.292	2456.67	4280.92	5343.43	7771.86	7638.69	7012.57	7451.43	6760.1	5492.5	4880.55	4145.8	3266.71	3423.56	2932.26	3231.86	2762.08	3737.8	2755.05	2657.46	2776.45	702.66	761.265	869.073	1366.81	683.317	571.7	824.302	643.069	629.178	522	580.587	509.268
ROW109	226	438.54	469.864	430.594	412.805	475.63	483.05	427.231	656.857	522.263	457.6	592.458	619.75	2443.47	4305.22	5234.69	7676.64	7667.09	6925.75	7366.52	6737.02	5496.05	4878.09	4133.55	3275.59	3397.81	2932.26	3228.1	2805.33	3732.47	2773.59	2625.73	2728.74	669.915	741.618	875.164	1262.42	666.098	564	858.208	668.31	625.822	524	563.87	509.146
ROW110	228	421.02	444.182	415.969	403.537	456.444	448.3	436.077	619.143	485.368	436.267	583.25	620.083	2406.14	4291.59	5318.19	7805.97	7771.96	6995.04	7417.26	6789.7	5529.95	4904.01	4109.25	3229.84	3386.06	2930.05	3229.88	2832.06	4081.07	2776.46	2633.32	2759.3	661.553	766.294	865.745	1248.48	680.024	531.933	828.755	642.345	594.733	509.114	559.087	500.512
ROW111	230	428.8	436.5	456.594	393.268	462.296	464.9	459.654	646.333	498.711	475.6	601.333	602.042	2443.14	4291.18	5313.28	7744.9	7654.35	6951.78	7381.03	6802.75	5542.91	4916.33	4120.82	3278.26	3382.51	2910.56	3231.6	2766.03	3803.68	2722.62	2613.32	2730.32	685.766	747.882	866.782	1245.38	687.244	573.033	830.34	647.414	615.311	535.771	564.522	515.171
ROW112	232	445.42	446.045	440.875	402.659	458.815	520.1	453.231	655.762	496.632	476.733	610.875	590.625	2381.03	4239.44	5214.4	7736	7652.18	6932.09	7441.12	6666.43	5476.19	4831.82	4030.45	3262.96	3326.69	2837.39	3229.44	2725.86	3776.18	2761.92	2570.81	2734.83	698.766	726.765	866.927	1226.83	677.878	567.467	814.717	613.621	630.556	531.6	571.304	506.39
ROW113	234	403.8	421.091	415.875	393.951	415.704	462.9	391.923	609.905	494.289	469.933	593.375	608.958	2402.72	4224.65	5203.89	7610.15	7600.33	6906.39	7411.08	6685.3	5470.61	4809.35	4020	3179.06	3264.09	2905.28	3139.36	2757.11	3672.8	2691.76	2601.73	2681.93	654.383	714.882	824.545	1208.44	648.098	545.133	777.792	618.517	598.8	510.286	562.37	498.902
ROW114	236	430.72	434.886	424.406	391.317	452.519	465.45	426.5	623.286	511.632	452.467	603.5	636.208	2425.47	4216.79	5176.24	7688.86	7547.49	6949.51	7422.69	6644.41	5471	4809.22	4076.18	3182.96	3285.81	2882.81	3145.8	2726.36	3634.05	2739.16	2584.32	2686.93	644.745	743.882	832.818	1200.23	675.39	568.3	812.264	614.517	602.067	505.257	536.435	494.317
ROW115	238	473.82	465.159	463	431.415	491.667	570	465	694.905	545.447	548.333	644.5	692.25	2409.11	4263.79	5231	7652.26	7569.22	6970.12	7478.31	6704.21	5545.25	4858.78	4121.88	3201.65	3352.83	2915.65	3238.82	2732.25	3734.72	2752.97	2577.41	2645.91	704.426	792.029	883.8	1249.25	734.756	625.267	848.811	681.241	651.756	548	617.543	558.317
ROW116	240	432.84	459.227	468.656	429.585	480.778	509.95	449.462	635.381	511.211	492.467	594.417	618.75	2383.56	4173.75	5139.04	7518.96	7479.6	6826.04	7417.01	6593.59	5481.88	4828.24	3954.2	3217.63	3269.26	2871.3	3209.42	2713.28	3669.95	2669.89	2532.59	2637.24	691.234	760.676	845.382	1197.48	756.293	599.133	842.962	651.724	635.4	531.629	588.826	532.561
ROW117	242	448.2	437.886	463.594	431.659	477.074	537.05	460.115	647.476	534.132	508.933	608.708	641.083	2355.25	4176.44	5158.12	7554.15	7540.76	6828.73	7375.72	6564.67	5425.5	4808.99	3987.4	3101.76	3313.26	2877.16	3145.06	2670	3712.18	2591.81	2527.24	2682.47	688.489	766.029	853.655	1199.73	722.463	596.333	815.151	636.586	608.289	543.914	577.652	538.683
ROW118	244	451.34	463.091	476.812	421.537	457.296	534.6	437	664.429	531.658	507.6	569.042	663.25	2354.44	4142.78	5086.99	7474.8	7501.38	6781.02	7445.41	6560.13	5424.18	4785.35	3858.85	3139.02	3282.07	2854.44	3132.72	2683.64	3653.25	2633.22	2591.78	2628.41	686.149	755.147	872.255	1212.46	717	580.567	814.906	661	607.956	528.629	569.565	520.293
ROW119	246	447.2	439.045	446.594	418.171	460.926	515.4	456.077	630.905	516.079	499.333	620.417	636.125	2333.44	4142.51	5095.41	7406.97	7392.69	6696.22	7290.59	6450.02	5415.52	4825.85	3989.28	3095.98	3256.83	2844.88	3151.68	2616.81	3609.12	2641.49	2518.41	2639.34	689.851	751	873.582	1179.98	710.195	561.767	808.472	634.069	602.467	534.857	588.804	512.537
ROW120	248	443.22	457.818	428.844	431.976	469.481	500.8	459.654	651.333	521.079	514.467	600.875	634.625	2420.69	4118.89	5053.01	7278.68	7342.33	6728.73	7326.01	6387.77	5327.29	4808.91	3832.68	3088.74	3156.27	2804.28	3081.18	2607.67	3559.7	2616.95	2513.46	2610.77	706.574	748.559	874.382	1171.81	705.854	569.667	790.396	648.793	629.222	528.571	590.674	529.024
ROW121	250	456.92	466.614	439.031	419.268	454.519	508.4	466.077	628.286	519.079	523.067	577.708	632.25	2322.08	4119.25	5009.32	7290.07	7338.11	6656.33	7347.85	6477	5332.36	4785.83	3868.9	3076.14	3218.9	2843.47	3060.98	2669.89	3594.6	2592.97	2460.22	2533.15	666.809	755.529	842.073	1130.52	690.122	549.267	806.245	653.724	623.756	523.571	567.761	503.415
ROW122	252	448.44	444.318	451.938	420	483.926	494.2	461.731	624.381	512.289	461.067	597.5	624.875	2366.42	4136.4	5020.72	7333.18	7330.18	6735.32	7383.51	6382.21	5342.56	4818.47	3903.43	3108.27	3203.6	2840.93	3116.62	2633.11	3569.03	2546.14	2441.51	2586.06	674.809	726.647	866.509	1150.44	693.293	559.933	793.283	637.379	620.178	520.371	570.087	523.39
ROW123	254	435.2	448.045	463.594	421.463	457.037	510.55	446.192	605	549.632	517.467	581.208	617.625	2367.72	4150.75	4972.81	7285.35	7257.18	6686.12	7287.19	6436.62	5344.71	4819.79	3796.3	3024.43	3227.51	2785.39	3114.6	2580.89	3614.8	2564.89	2459.84	2580.53	687.617	737.353	828.509	1167.08	681.976	561.2	775.094	619.276	615.578	510.257	562.63	531.098
ROW124	256	443.76	422.023	424.312	414.561	444.37	497.45	439.5	615.619	503.921	495.6	595.375	627.708	2299.25	4081.95	4912.75	7159.23	7164.56	6600.23	7277.44	6343.3	5358.04	4813.9	3831.95	2983.73	3180.19	2783.95	3090.3	2588.03	3559.8	2519.16	2407.65	2549.81	674.894	702.412	817.018	1139.08	687	551.167	789.057	600.138	605.089	520.429	559.63	535.585
ROW125	258	442.28	436.159	457.75	398.439	492.296	527.35	437.231	625.19	526.921	490	594.625	622.833	2342.17	4034.6	4947.29	7067.9	7173.31	6550.68	7243.44	6251.11	5232.46	4743.95	3728.78	3017.9	3174.2	2818.63	3026.52	2572.44	3476.25	2517.54	2361.41	2492.59	670.404	704	817.745	1143.81	684.878	555.667	754.585	618.931	596.2	502.029	559.826	522.585
ROW126	260	441.78	442.068	426.469	411.805	473.556	487.85	424.5	626.619	525.842	497.6	575.083	611.458	2312.17	4028.73	4905.83	7024.34	7117.71	6579.11	7232.16	6194.31	5179.05	4791.93	3790.65	2932.35	3177.53	2756.51	3026.62	2563.83	3484.03	2469.16	2363.35	2488.79	641.149	706.029	823.291	1152.85	665.561	580.967	778.038	595.586	618.333	514.571	522.304	507.61
ROW127	262	419.76	419.205	406.906	410.561	445.778	489.2	430.462	602.524	494.474	521.067	554.625	593.292	2294.39	4060.13	4922.75	7033.85	7096.96	6538	7246.89	6223.66	5275.16	4719.54	3756.93	2946.78	3172.71	2685.37	3013.24	2575.28	3513.9	2480.97	2394.65	2503.15	638.191	679	800.655	1098.88	658.585	542.267	768.434	605.241	599.756	504.314	559.978	516
ROW128	264	414.56	422.045	410.375	394.22	472	491.8	426.231	591.619	503.579	502.533	560.625	591.042	2335.69	4023.51	4891.41	6957.02	7028.24	6415.22	7106.22	6179.85	5235.73	4723.57	3667.72	2915.37	3130.9	2660.21	2954.56	2547.42	3411.28	2409.92	2301.59	2432.6	656.489	664.118	787.618	1081.58	661.244	524.5	765.151	583.241	584.2	498.257	526.565	500.439
ROW129	266	415.82	416.295	423.5	401.366	469.519	480.25	451.923	608.429	505.5	510.8	594.667	620.833	2311.64	3973.33	4920	6888.85	7017.65	6561.78	7264.23	6183.9	5213.32	4806.37	3687.18	2882.67	3137.26	2736.51	2985.36	2510.39	3470.53	2477.19	2341.59	2475.43	650.191	706.353	781.418	1072.96	636.781	538.333	756.698	597.069	591.756	505.714	530.196	483.537
ROW130	268	435.02	437.182	422	423.463	472.148	504.9	454.769	612.714	508.447	489.4	581.042	623.167	2243.94	4009.82	4819.63	6885.12	6897.44	6384.06	7111.22	6099.13	5163.57	4633.22	3607.55	2896.59	3079.57	2725.12	2980.88	2529.92	3389.47	2439.16	2335.57	2439.89	658.404	683.265	796	1076.4	685.439	566.9	759.849	583.897	595.911	496.143	560.957	507.39
ROW131	270	446.64	427.568	438.281	417.073	471.926	519.1	436.462	596.81	531.474	480.2	590.708	627.292	2309.25	3983.86	4761.45	6739.03	6886.98	6391.73	7091	6076.03	5158.77	4669.85	3613.47	2826.67	3081.21	2675.26	2932.54	2480.33	3358.55	2468.3	2310.14	2441.21	653.447	699.676	808.291	1092.17	680.463	541.667	771.34	594.034	585.467	480.771	538.87	510.146
ROW132	272	435.22	450.477	430.406	426.976	475.481	516.35	474.5	617.571	515.237	509.667	580.208	640.583	2280.72	4071.36	4808.36	6742.45	6845.73	6413.47	7125.24	6107.48	5177.88	4704.26	3645.03	2853.59	3144.46	2735.42	2942.86	2541.39	3380.47	2475.16	2276.24	2399.15	651.149	672.559	821.6	1093.81	675.683	580.7	771.623	606.448	583	499.343	547.022	501.293
ROW133	274	421.32	442.545	438.625	415.902	466.407	503	430.808	604.81	505.684	489.267	588.333	646.458	2297.03	4036.03	4781.69	6703.24	6903.96	6414.73	7064.56	6168.89	5122.43	4690.66	3619.22	2844.16	3138.21	2663.56	2918.38	2505.42	3321.62	2445	2294.78	2393.17	668.362	679	806.782	1095.25	673.415	576.4	754.623	604.276	605.8	517.371	567.217	505.098
ROW134	276	442.52	435.932	420.344	423.659	476.778	510.2	455.154	609.571	522.184	522.733	598.667	637.083	2279.58	3999.52	4762.68	6626.54	6869.2	6402.8	7058	6013.74	5139.74	4630.33	3528.68	2855.57	3057.97	2626.86	2939.02	2486.25	3299.28	2384.11	2252.76	2400.51	660.234	683.441	788.945	1065.08	660.781	564.333	734.226	602.138	578.911	514.429	537.196	522.976
ROW135	278	428.32	437.364	436.969	408.122	458.074	497.35	449.346	619.857	513.447	505.133	573.417	614.208	2182.11	4009.56	4756.55	6564.54	6702.71	6362.96	7058.26	5966.8	5073.14	4599.91	3514.05	2838.37	3050.66	2619.77	2855.58	2412.86	3340.7	2361.14	2271.86	2391.62	647.532	677.176	787.618	1067.42	653.854	564.4	728	563.897	558.778	483	540.848	508.805
ROW136	280	445.5	428.705	431.562	405.585	477.259	521.85	444.885	593.905	531.632	509.067	588.292	613.833	2280.58	4033.33	4772.67	6612.8	6884.02	6479.59	7141.23	6070.03	5161.29	4634	3518.55	2883.14	3067.86	2681.33	2902.78	2452.36	3329.78	2390.59	2299.35	2385.11	632.957	692.559	789.455	1056.12	678.073	546.3	773.509	588.448	597.689	526.229	542.326	507.098
ROW137	282	364.46	378.136	357.812	349	367.778	450.05	360.269	490.952	433.474	416	499.667	532.417	2162.06	3935.59	4650.4	6457.85	6723.31	6266.79	6937.18	5922.23	5106	4531.59	3476.75	2743.9	2985.9	2606.95	2827.24	2385.19	3202.12	2279.62	2148.03	2357.34	547.106	550.176	728.764	965.604	572.244	466.233	666.491	493.103	489.822	416.714	478.63	438.659
ROW138	284	365.66	365.227	346.938	365.61	402.63	428.85	358.923	514.714	437.974	443	495.75	499.917	2134.22	3922.11	4686.09	6440.9	6729.82	6325.65	6885.38	5881.18	5006.69	4565.84	3420.7	2689.84	2994.3	2611.74	2805.34	2386.78	3211.45	2297.41	2225.7	2334.4	536.34	578.471	715.345	993.146	579.537	476.733	675.189	502.034	491.644	413.514	469.217	413.171
ROW139	286	373.92	363.591	357.656	353.317	405.407	432.55	356.154	523.19	443.263	450.4	489.333	523.167	2151.03	3912.91	4596.04	6355.15	6621.62	6222.13	6905.05	5869.61	5023.09	4526.24	3448.1	2693.86	2931.33	2617.93	2759.88	2369.92	3197.03	2292.35	2142.46	2285.28	567.149	593.588	672.273	932.583	582.049	466.867	668.509	482.483	490.311	420.857	472.674	428.61
ROW140	288	360.9	369.068	337.031	355.244	385.778	415	369.769	498.048	438.237	452.067	480.5	505.667	2173.53	3926.84	4675.04	6335.52	6606.87	6200.87	6899.14	5850.87	5075.98	4501.59	3411.57	2631.94	2923.14	2550.28	2788.28	2377	3171.47	2331.57	2137.92	2332.3	527.277	558.794	705.255	955.667	569.341	441.533	629.868	497.172	499.667	419.2	479.87	425.293
ROW141	290	369.88	385.727	353.094	343.024	400.667	441.25	387.346	555.667	450.368	444.2	510.667	548	2122.44	3885.95	4650.31	6333.13	6616.51	6238.79	6894.78	5905.33	5016.79	4516.45	3439.95	2662.35	2971.57	2574.05	2787.58	2348.81	3190.12	2286.16	2171.49	2335.04	555.426	577.118	711.545	927.333	570.61	474.067	653.849	519.207	509.222	424.771	480.326	439.415
ROW142	292	362.52	350.705	337.75	337.488	379.333	427	354.077	510.905	432.368	421.733	505.417	521.25	2165.86	3873.52	4624.33	6221.67	6486.76	6196.75	6767.81	5746.15	5018.41	4429.66	3364.43	2599.98	2915.33	2559.49	2739.28	2378.89	3157.65	2262.14	2107.78	2285.09	570.277	560.794	667.309	940.229	519.61	465.433	647.83	492.586	504.956	435.743	453.717	414.366
ROW143	294	375.44	388.068	384.062	359.488	408.963	435.2	378.769	528.81	458.289	456.6	504.333	552.792	2144.08	3899.91	4580.03	6229.9	6548.76	6207.89	6804.05	5816.57	5008.6	4487.12	3366	2648.51	2936.31	2544.44	2764.62	2383.25	3174.18	2253.78	2157.11	2249.47	566.383	577.794	723.618	975.292	566.439	476.067	659.585	497.966	506.022	421.286	477.935	462.049
ROW144	296	364.18	366	359.219	342.341	389.444	424.25	365	519.905	455.895	433.933	498.875	507.875	2138	3863.71	4580.17	6158.16	6363.47	6062.56	6704.16	5800.52	4946.8	4422.79	3307.93	2555.41	2875.26	2520.74	2677.52	2269.86	3088.15	2199.73	2099.08	2264.06	530.872	558.765	683.891	923.562	558.634	450.533	646.189	486.345	487.756	439.686	450.239	425.195
ROW145	298	357.94	332.318	349.219	333.024	372.852	423.85	350.885	501.381	428.816	411.333	480.208	511.25	2116.53	4023.21	4552.99	6096.01	6466.35	6136.57	6673.31	5762.51	5001.01	4397.53	3324	2547.94	2900.36	2463.74	2682.24	2280.17	3055.22	2224.86	2110.49	2249.36	519.979	560.647	656.891	920.792	543.805	438.533	629.585	474.448	471.911	400.829	434.848	428.073
ROW146	300	337.72	336.864	321.812	340.415	345.037	409.25	336.385	476.667	425.158	404	473.5	537.875	2061.39	3865.95	4552.52	6035.23	6394.11	6125.73	6709.56	5744.18	4851.76	4355.74	3244.22	2571.8	2879.04	2495.02	2732.4	2302.64	3075.72	2185.27	2054.7	2270.11	521.851	540.588	660.964	915.792	527.195	460.633	605.887	479.828	457.378	379.114	426.587	390.049
ROW147	302	340.36	335.932	324.875	317.561	354.63	414.35	346.077	457.048	395.947	395.8	467	481.958	2074.53	3821.73	4544.49	5967.06	6295.98	6110.63	6628.57	5665.23	4907.19	4364.76	3301	2557.65	2867.36	2482.72	2674.18	2297.78	3046.35	2159.35	2061.24	2219.89	515	535.235	652.691	874.729	526.707	425.067	598.736	462.241	459.978	367.143	436.109	390.756
ROW148	304	347.42	356.182	338.125	313.732	381.741	840.75	354.808	475.095	429.842	423.533	478.292	474.458	2046.06	3795.06	4523.31	5946.03	6241.24	6029.41	6641.22	5665.95	4839.01	4327.87	3286.18	2548.86	2841.24	2454.63	2609.26	2269.25	3047.32	2126.19	2027.73	2221.02	530.319	534.735	662.382	879.917	526.219	447.333	597.717	460.931	473.267	375.686	433.087	425.976
ROW149	306	343.1	345.068	336.094	335.659	372.815	398.85	357.923	507.524	417.947	388.6	501.875	489.917	2081.69	3811.92	4479.56	5874.45	6271.09	6117.79	6603.1	5647.11	4864.46	4338.07	3194.18	2502.27	2854.79	2483.61	2669.06	2223.64	3054.7	2110.03	2012.32	2231.45	528.957	535.647	654.164	933.396	519.683	435.833	600.698	473.483	460.8	409.6	440.609	432.366
ROW150	308	366.68	358.091	352.188	355.902	392.741	455.2	354.846	531.81	429.763	434.2	487.292	525.125	2079.11	3823.46	4403.71	5826.63	6180.42	5946.47	6550.52	5636.36	4834.12	4337.9	3204.9	2467.39	2781.29	2485.65	2657.88	2297.72	3015.57	2107.95	2017.03	2219.76	531.809	569.853	686.455	908.5	532.927	446.7	615.057	483.172	490.867	413.657	458.652	429.171
ROW151	310	347.02	350.591	342.188	339.878	393.741	443.65	342.346	483.952	432.921	388.267	497.75	508.083	2101.72	3791.97	4468.33	5763.4	6189.67	6002.48	6481.15	5598.39	4806.91	4246.7	3197.9	2424.51	2788.8	2444.7	2614.54	2263.72	2923.8	2073.89	1992.43	2241.98	536.064	538.647	660.382	911.333	534.024	459.233	582.755	457.966	478.422	421.343	441.913	429.902
ROW152	312	347.2	342.955	332.406	339	360.222	402.25	350.923	479.714	425.263	441.2	502.25	480.292	2045.81	3754.79	4399.17	5713.31	6145.89	5928.11	6411.8	5569.23	4739.2	4246.51	3169.45	2425.76	2770.13	2483.49	2577.46	2233.28	2960.4	2169.54	1988.08	2160.15	518.766	545.029	659.309	878.562	525.049	433.6	566.057	478.621	461.689	391.886	453.652	421.829
ROW153	314	328.26	310.795	329.25	318.171	357.778	420.25	338.423	463.571	401.211	421.4	454.25	449.208	2049.67	3738.94	4343.01	5690	6028.98	5862.24	6400.89	5558	4729.44	4226.93	3129.32	2383.69	2712.59	2416.84	2533.66	2221.64	2917.75	2080.32	1980.32	2159.91	519.809	521.676	651.509	869.979	482.878	431.133	596.547	438.31	450.667	376.629	402.587	401.171
ROW154	316	346.82	349.818	344.281	345.122	370.37	415.85	347.269	481.19	424.711	427.667	474	508.417	2087.81	3762	4375.04	5694.21	6044.4	5853.57	6344.31	5427.85	4703.15	4147.66	3077.45	2406.82	2739.23	2439.7	2537.5	2190.33	2961.5	2066.97	1937.35	2163.77	534.766	532.324	661.927	881.854	524.146	461.767	622.226	458.655	480.622	404.314	445.109	411.927
ROW155	318	329.8	330.636	320	328.488	351.556	401.4	340.692	488.143	400.816	406.8	466.125	485.375	2027.58	3772.68	4300.81	5616.98	6019.6	5817	6397.45	5494.51	4780.14	4186.47	3109.25	2337.51	2709.91	2364.58	2534.68	2160.58	2912.82	2039.54	1903.87	2178.68	506.638	516.206	626.745	869.021	495.317	429.433	581.679	452	455.689	373.114	420.652	407.463
ROW156	320	321.18	336.864	321.438	315	378.852	376.9	325.154	452.19	400.605	398.467	443.625	471.667	2061.08	3748.09	4363.21	5554.85	5867.89	5791.66	6223.89	5369.57	4637.04	4152.96	3074.68	2315.49	2671.61	2387.65	2529.14	2148.03	2854.43	2006.24	1971	2123.15	531.489	512.676	627.527	849.083	476.22	422.167	567.641	421.724	469.533	374.8	424.957	400.317
ROW157	322	344.44	335.75	337.344	337.049	366.148	422.25	371	472.476	422.632	416	469.333	525.333	2047.53	3710.14	4348.88	5518.71	5840.47	5750.44	6226.34	5382.51	4692.19	4126.03	3083.78	2354.74	2649.51	2351.09	2519.36	2184.06	2877.55	2032.19	1947.11	2141.34	517.957	524.088	661.309	880.062	509.976	425.833	575.434	463.621	459.356	395.657	416.087	427.22
ROW158	324	323.48	326.705	343.906	339.049	378.37	415.5	330.308	449.714	409.105	435.067	455.792	505.958	2011.17	3766.24	4257.13	5499.21	5879.29	5715.04	6182.67	5399.39	4609.39	4087.42	3095.18	2280.47	2601.87	2334.86	2489.12	2143.22	2851.65	1973.46	1868.89	2078.28	505.745	521.5	644.436	837.396	480.317	428.733	568.019	466.172	446.6	387.571	418.196	400.561
ROW159	326	348.86	346.386	337.094	356.634	381.074	436.6	383.462	471.667	413.132	444	489.292	517.792	2057.81	3732.18	4281.45	5492.69	5836.98	5688.86	6272.51	5368.39	4620.66	4183.38	3108.82	2320.35	2673.54	2366.28	2470.7	2072.64	2869.28	2063.35	2003.35	2062.13	530.383	540.912	663.2	883.917	511.805	440.8	594.226	480.931	492.133	400.029	446.348	419.073
ROW160	328	335.36	344.568	346.562	346.78	373.778	440.7	339	459.095	430.079	405.4	452.542	520.042	2007.53	3703.19	4208.81	5444.98	5805.69	5632.53	6150.32	5330.8	4630.59	4085.11	3112.57	2288.26	2640.79	2329.84	2473.86	2138.11	2835.57	2008.08	1921.51	2138.43	498.468	538.912	624.636	889.375	523.195	438.833	580.415	462.793	458.6	394.857	425.609	424.171
ROW161	330	329.66	331.795	327.031	330.561	388.333	414.15	345.115	486.476	427.579	408.867	462.542	496.083	2108.14	3683	4235.69	5397.96	5782.18	5643.08	6128.92	5306.87	4620.09	4118.21	3020.2	2301.9	2580.69	2293.23	2487.72	2096.69	2823.65	1992.92	1900.6	2100.43	505.894	509.441	621.927	874.583	476.195	419.6	567.453	453.172	447.578	404.029	406.522	406.098
ROW162	332	331.08	338.977	336.438	349.537	372.556	393.85	350.423	462.381	425.421	415.467	453.542	481.917	2004.33	3618.46	4194.21	5295.27	5779.8	5562.69	6048.77	5283.16	4560.62	4007.96	3044.97	2214.06	2531.49	2333.39	2436.26	2076.19	2774.32	1934.68	1822.84	2041.6	504.872	511.324	646.818	820.708	483.878	439.467	583.774	452.621	446.644	403.857	410.609	415.829
ROW163	334	358.14	326.864	341.031	339.341	375.407	429.2	347.423	464.524	419.184	417.467	469.208	496.5	2056.42	3638.32	4150.51	5256.76	5745.62	5551.09	5984.56	5297.26	4578.14	4036.43	3042.72	2226.27	2527.11	2242	2400.74	2072.94	2718.38	1946.73	1845.78	2074.21	507.851	529.294	635.309	851	511.049	417.267	577.283	465.897	463.378	395.543	426.913	428.61
ROW164	336	323.84	319.523	324.469	326.902	340.037	412	334.538	454.143	410.447	422.467	454.667	487.708	1987.17	3653.62	4168.21	5303.5	5662.27	5595.01	6023.64	5238.8	4534.81	4027.96	2973.8	2218.18	2489.79	2266.47	2454.44	2069.86	2715.2	1949.11	1901.6	2023.49	504.851	519.235	631.4	816.917	493.171	405.733	554.755	448.241	446.022	378.514	430.348	389.366
ROW165	338	316.02	310.136	314.969	313.732	338.889	402.85	352.577	434.286	395.026	416.333	449.667	509.833	2051.67	3858.09	4111.43	5292.31	5710.44	5570.89	5884.57	5212.74	4472.01	3975.16	2957.22	2200.74	2519.07	2245.72	2381.62	2031.78	2713.2	1900	1861.46	2028.02	500.553	498.5	614.564	801.583	485.073	405.833	550.283	430.138	439.022	363.086	405.065	398.976
ROW166	340	315.84	315.023	329.438	324.098	346.667	403	341.846	445.429	406.132	400.4	469.042	505.333	2014.42	3588.25	4079.37	5182.17	5640.84	5502.24	5851.45	5222.69	4475.39	3925.09	2935.72	2170.31	2491.46	2159.37	2356.02	2064.06	2657.18	1864.95	1810.35	2008.55	472.191	475.265	607.018	828.292	483.951	428.1	550.698	416.759	435.467	383.143	405.826	407.561
ROW167	342	326.74	308.818	324.094	329	374.778	412.85	346.385	435.619	400.289	393.333	442.625	489.167	1999.08	3599.62	4035.99	5156.76	5523.47	5450.22	5823.34	5106.36	4453.19	3879.08	2926.28	2162.08	2429.67	2089.72	2335.18	1932.39	2636.65	1871.97	1763.6	2005.55	482.872	490.912	589.745	798.583	471.756	397.233	536.981	443.966	424.267	369.314	395	419.78
ROW168	344	309.5	304.227	302.406	317.585	339.333	371.7	343.462	423.476	403.447	409.8	427.25	470.167	1997.25	3532.95	4025.33	5127.18	5487.71	5389.79	5795.64	5039.97	4423.62	3850.3	2888.68	2287.49	2404.33	2132.47	2314.8	1982.31	2520.53	1884.97	1796.68	1964.79	485.021	480.647	598.436	790.5	478.61	414	527.189	401.138	435.422	359.743	376.565	400.195
ROW169	346	314.06	299.591	327.688	328.878	365.074	389.1	369.154	472.429	397.658	401.2	438.125	479	2004.33	3632.7	3985.96	5133.96	5466.09	5418.02	5795.51	5139.15	4454.91	3878.76	2900.75	2158.22	2402.26	2147.61	2304.74	1976.25	2572.35	1856.7	1832.81	2002.19	517	516.588	597.4	825.979	477.805	408.567	541.566	431.483	444.378	369.057	419.848	418.195
ROW170	348	299.32	305.591	303.406	313.61	361.074	391.15	358.923	437.238	418.605	416.933	435.083	492.708	1979.08	3575.87	3939.48	5040.72	5349.33	5305.42	5729.43	5081.38	4382.81	3801.05	2884.18	2114.24	2350.67	2101.47	2327.4	1973.39	2571.6	1873.13	1781.95	1966.77	479.979	494.088	591.073	783.458	462.293	391.833	515.321	423.172	428.044	355.4	393.022	391.659
ROW171	350	315.48	321.864	314.594	334.317	365.259	401.3	350.731	437.333	407.868	397.2	457.625	472.708	1985.72	3611.81	3935.96	5085.52	5397.29	5370.13	5761.2	5066.87	4350.01	3900.51	2904.62	2097.29	2367.71	2099.39	2326.5	1942.06	2554.68	1861.51	1759.46	1974.64	478.511	530.559	609.236	823.229	457.756	438.467	548.528	442.897	428.689	383.314	403.087	411.146
ROW172	352	297.1	297.659	309.438	313.268	325.259	372.35	332.538	407.952	391.5	396.333	449	480.5	1999.06	3479.79	3949.88	5021.73	5362.13	5287.43	5647.78	4977.98	4358.05	3755.51	2815.38	2079.43	2344.74	2030.35	2262.24	1895.47	2486.32	1776.68	1751.81	1960.57	457.915	458.324	560.418	761.458	453.976	374.733	515.547	421.621	415.733	353.714	373.239	390.976
ROW173	354	317.32	297.273	292.906	310.805	341.519	379.35	345.308	437.476	393.342	421.933	436.708	452.5	1989.94	3549.38	3924.11	5004.87	5292.02	5261.77	5603.62	4979.41	4311.2	3798.36	2795.18	2083	2323.06	2014.14	2259.86	1936.5	2484.38	1759.6	1702.43	1945.43	478.149	465.706	570.6	793.396	454.22	397.6	523.472	440	406.178	363.8	396.304	388.732
ROW174	356	311.88	301.682	296.625	311.585	328.815	391.2	313.115	426.143	369.974	390.267	417.417	451.458	1935.11	3526.94	3957.01	4933.79	5243.78	5207.76	5600.91	4932.11	4297.01	3712.03	2824.88	2078.9	2291.24	2024.39	2213.42	1902.42	2481.9	1840	1715.24	1890.13	466.957	457.471	573.018	775.125	433.463	392.533	519	396	403.622	350.343	375.978	376.805
ROW175	358	306.38	307.295	317.562	325.537	345.074	370.45	324.615	428.619	407.526	424.6	430.208	477.375	1963.53	3534.56	3937.33	5013.99	5263.78	5235.9	5514.25	4887.34	4298.48	3769.79	2841.93	2047.02	2306.06	2020.46	2222.3	1824.53	2441.97	1774.24	1755	1914.47	488.809	481.118	577.509	767.938	458.927	397.8	516.641	438.172	412.111	354.714	392.435	391.902
ROW176	360	303.98	297.227	303.312	311.073	316.963	352.55	308.577	416.524	399.316	400.6	416	464.5	1992.06	3482.51	3905.07	4868.41	5130.04	5174.08	5573.01	4888.2	4298.82	3713.58	2789.38	2012.94	2243.3	1955.42	2203.82	1890.44	2476.95	1762.6	1680.03	1914.77	458.574	480.559	564.582	755.229	446.585	381.533	506.868	421.69	402.556	353.714	388.022	388.805
ROW177	362	309.58	292.295	314.281	298.78	342.074	366.95	330.769	428.81	394.842	373	435.542	454.167	1938.58	3509.32	3910.37	4865.45	5234.11	5174.11	5527.94	4877.3	4233.25	3691.82	2802.45	2023.84	2225.49	1928.84	2211.02	1893.81	2486.43	1767.92	1670.13	1885.85	436.149	473.176	568.509	757.167	454.829	379.333	513.641	406.655	404.511	336.143	370.283	378.488
ROW178	364	287.56	287.205	284.469	301.854	332.37	379.75	327.808	396.524	376.816	392	407.833	447.75	1912.08	3477.91	3866.69	4847.31	5089.24	5114.49	5434.35	4841.98	4172.57	3624.09	2723.3	1967.57	2253.64	1918.35	2222.04	1817.75	2408.72	1723.65	1658.22	1895.47	454.957	467.912	541.509	741.708	427.829	381.2	507.868	421.448	411.356	347.8	377.043	376.78
ROW179	366	328.24	314.409	324.531	350.293	368.444	410.35	377.885	433.476	410.053	427.733	435.167	493.083	1900.64	3485.97	3860.75	4874.16	5028.18	5129.99	5449.25	4845.92	4198.76	3608.34	2747.68	2007.47	2239.47	2014.77	2167.18	1827.22	2492.88	1752.05	1689.62	1926.55	470.957	482.971	595.091	776.271	459.512	420.6	537.113	441	423.422	371.857	415.13	418.122
ROW180	368	294.2	308.364	302.625	317.707	325.815	389.05	339.115	441.667	370.789	380.2	437.208	448.792	1931.69	3642.19	3870.67	4820.61	5054.04	5102.47	5367.97	4830.11	4165.11	3626	2703.35	1946.96	2270.19	2002.95	2140.32	1772.94	2467.5	1718.73	1633.7	1900.66	462.681	460.647	552.891	750.104	438.439	392.867	512.17	424.759	415.089	362.286	375.891	389.951
ROW181	370	292.26	285.773	311.844	309.293	318.667	364.15	321.654	416.19	378.263	380.6	417.708	437.542	1899.89	3439.76	3850.55	4758.26	4924.89	5010.16	5292.77	4719.9	4115.64	3563.17	2653.4	1947.96	2209.44	1900.12	2147.5	1814.53	2413.45	1670.38	1645.6	1885.76	448.638	437	538.218	744.312	423.829	369.733	486.811	397.172	402.422	367.114	356.913	382.366
ROW182	372	294.98	291.045	301.719	300.195	320.259	369.2	311.654	433.143	375.921	421.6	420.292	432.125	1832.03	3473.3	3771.01	4814.76	4991.18	4990.04	5192.51	4675.75	4080.6	3575.2	2646.95	1912.37	2187	1850.21	2122.72	1749.25	2376.32	1692.05	1660.6	1843.94	457.532	456.029	541.873	754.438	440.463	400.367	509.509	397.552	388.667	358.4	373.261	371.732
ROW183	374	312.92	293.5	307.156	323.805	341.519	376.65	338.615	428.381	402.605	426.267	414.625	457.208	1898.92	3432.05	3789.29	4738.17	4946.91	4951.55	5286.77	4738.94	4079.15	3523.74	2680.15	1926.78	2172.86	1935.63	2097.52	1753.92	2360.43	1692.92	1641.76	1840.41	470.553	446.118	535.8	735.688	416.756	374.633	495.906	402.31	406.778	365.143	385.63	387.756
ROW184	376	290.96	276.205	293.562	310.317	314.111	366.85	321.346	416.571	378.974	405.6	381.083	419.583	1880.92	3429.3	3739.79	4713.55	4969.56	4975.88	5195.12	4717.03	4093.54	3486.83	2638.1	1890.69	2117.86	1842.91	2109.34	1780.83	2358.03	1678.05	1599.08	1842.55	443.553	447.265	535.036	724.208	415.195	381.533	472.736	392.862	390.378	325.543	368.978	372.78
ROW185	378	313.04	309.932	308.906	316.902	331.741	365	328.154	427.429	376.342	433.267	420.958	450.667	1892.64	3466.73	3795.77	4697.81	4817.49	4847.54	5258.6	4730.18	4040.78	3486.68	2619.82	1919.84	2124.46	1860.95	2127.82	1774.94	2314.75	1656.95	1611.6	1858.28	437.617	442.853	538.782	737.333	423.195	371.067	490.113	393.172	423.489	349.8	355.022	383.146
ROW186	380	301.04	293.682	292.781	304.073	338.481	369.3	312.308	422.429	378.632	429.2	430.583	453.583	1860	3446.65	3788.92	4698.89	4801.22	4901.73	5147.65	4593.97	3993.39	3455.34	2550.03	1901.47	2103.56	1837.42	2123.74	1735.47	2318.8	1590.05	1589.49	1851.02	422.66	434.824	542.764	726.146	432.488	380.8	488.189	419.483	392.933	344.686	376.804	367.293
ROW187	382	300.76	300.545	293.5	302.61	335.407	366.1	329.077	392.286	385.184	404.867	404.875	435.875	1831.44	3356.48	3726.69	4711.33	4780.51	4860.39	5144.19	4631.72	3984.59	3448.74	2627.1	1878.47	2108.34	1848.14	2104.14	1738.78	2336.32	1604.11	1588.84	1806	427.447	443.706	540.527	695.583	433.707	391.967	491.792	408.345	402.6	342.829	373.37	385.683
ROW188	384	298.68	286.886	304.656	306.585	331.852	362.25	324.385	398.333	371.974	363.067	419.625	462.75	1793.58	3376.13	3695.88	4584.12	4790.31	4835.76	5104.53	4619.06	3970.1	3391.17	2591.8	1834.94	2071.39	1807.74	2093.8	1690.14	2263.38	1971.73	1590.6	1810.66	437.574	456.206	529.909	711.479	409.78	386.867	471.302	386.345	384.933	343.629	366	384.561
ROW189	386	302.18	307.795	307.344	323.805	321.741	376.7	321.5	396.952	379.158	391.667	434.958	452.417	1827.22	3360.11	3685.93	4633.24	4736.31	4790	5116.22	4564	3948.18	3404.68	2609.68	1839.33	2098.16	1780.72	2038.62	1718.11	2248.45	1591.4	1583.38	1822.23	447.191	454.971	531.364	700.438	456.268	396.6	505.472	416.103	410.778	356.486	377.63	379.561
ROW190	388	321.02	333.977	321.656	341.805	361	392.55	359.731	420	424.658	406.533	484.417	485.458	1842.75	3432.94	3710.36	4672.04	4714.73	4790.39	5067.48	4616.44	3981.28	3403.3	2653.45	1903.47	2052.3	1816.67	2051.3	1697.17	2311.8	1596.13	1556.27	1806.6	456.894	500.324	570.964	749.688	475.22	408.3	518.698	431.448	435.956	376.486	410.326	430.049
ROW191	390	339.12	358.932	343.781	368.634	387.889	406	373.769	450.143	445.763	462.267	458.667	516.208	1874	3421.89	3717.39	4652.22	4695.98	4811	5079.77	4544.51	3917.7	3430.64	2584.4	1892.02	2087.56	1801.14	2130.4	1784.86	2328	1634.51	1643.87	1812.24	487.83	506.706	605.945	740.625	475.659	427.067	529.717	458.897	446.556	400.714	417.304	430.146
ROW192	392	307.92	322.318	318.219	326.366	359.556	372.7	375.538	423.286	403.289	460.667	430.083	519.125	1799	3393.21	3653.15	4537.44	4632.44	4708.97	4979.25	4413.2	3923.75	3352.21	2554	1844.82	2052.89	1736	2046.54	1660.31	2243.1	1568.92	1548.32	1764.02	470.872	480.5	546.564	709.812	485.049	417.367	514.019	419.345	431.133	371.429	390.261	405.171
ROW193	394	344.06	348.205	349.562	352.561	379.481	416.75	358.308	453.048	418.737	442.267	463.792	489.417	1829.53	3415.49	3648.73	4535.79	4634.8	4717.13	4944.45	4581.3	3877.51	3373.57	2505.68	1835.61	2057.27	1751.63	2046.32	1709.06	2290.8	1610.78	1600.19	1781.62	499.191	500.853	577.836	748.812	501.024	444.467	524.698	430.862	428.356	399.714	406.065	434.366
ROW194	396	343.26	320.091	343.5	359.244	371.074	414.8	355.385	431.286	424.579	435	446.125	492.75	1807	3387.59	3642.69	4537.64	4598.18	4681.15	4959.55	4440.67	3855.14	3364.55	2538.8	1854.08	2058.17	1764.26	2034.6	1667.75	2232.07	1580.3	1493.19	1790.34	484.638	481.147	558.818	735.229	458.976	405.567	516.547	435.172	454.978	378.143	414.935	440.61
ROW195	398	315.76	330.977	346.156	354.829	385.593	410.65	366.654	450.619	410.5	440.6	455.333	477.958	1821.44	3401.98	3629.36	4562.65	4597.2	4667.27	4955.83	4412.79	3800.72	3316.38	2516.35	1801.67	2033.87	1707.46	1998.34	1637.58	2230.28	1579.24	1549.19	1777.32	463.106	469.765	552.964	738.375	461.756	443.433	524.623	408.966	424.644	377.914	392.478	403.902
	One-way ANOVA
	Row 1	Adjusted P Value
	TIR1 vs. ccvTIR1	0.9928		ROW1 = 10 min			sample size
	TIR1 vs. ccvTIR1Acm1	0.9977		ROW2 = 12 min
	TIR1 vs. ccvTIR1Acm3	>0.9999		ROW3 = 14 min			TIR1	n =12 roots
	ccvTIR1 vs. ccvTIR1Acm1	0.9714		ROW4 = 16 min			ccvTIR1	n = 10 roots
	ccvTIR1 vs. ccvTIR1Acm3	0.9918		ROW5 = 18 min			ccvTIR1ACm1	n = 10 roots
	ccvTIR1Acm1 vs. ccvTIR1Acm3	0.9981		ROW6 = 20 min			ccvTIR1ACm3	n =12 roots
				ROW7 = 22 min
	Row 2			ROW8 = 24 min
	TIR1 vs. ccvTIR1	0.9961		ROW9 = 26 min
	TIR1 vs. ccvTIR1Acm1	0.9983		ROW10 = 28 min
	TIR1 vs. ccvTIR1Acm3	0.9929		ROW11 = 30 min
	ccvTIR1 vs. ccvTIR1Acm1	0.9822		ROW12 = 32 min
	ccvTIR1 vs. ccvTIR1Acm3	0.9628		ROW13 = 34 min
	ccvTIR1Acm1 vs. ccvTIR1Acm3	0.9997		ROW14 = 36 min
				ROW15 = 38 min
	Row 3			ROW16 = 40 min
	TIR1 vs. ccvTIR1	0.996		ROW17 = 42 min
	TIR1 vs. ccvTIR1Acm1	0.9976		ROW18 = 44 min
	TIR1 vs. ccvTIR1Acm3	0.9899		ROW19 = 46 min
	ccvTIR1 vs. ccvTIR1Acm1	0.9789		ROW20 = 48 min
	ccvTIR1 vs. ccvTIR1Acm3	0.9547		ROW21 = 50 min
	ccvTIR1Acm1 vs. ccvTIR1Acm3	0.9996		ROW22 = 52 min
				ROW23 = 54 min
	Row 4			ROW24 = 56 min
	TIR1 vs. ccvTIR1	0.9934		ROW25 = 58 min
	TIR1 vs. ccvTIR1Acm1	0.9967		ROW26 = 60 min
	TIR1 vs. ccvTIR1Acm3	0.9893		ROW27 = 62 min
	ccvTIR1 vs. ccvTIR1Acm1	0.9684		ROW28 = 64 min
	ccvTIR1 vs. ccvTIR1Acm3	0.9424		ROW29 = 66 min
	ccvTIR1Acm1 vs. ccvTIR1Acm3	0.9998		ROW30 = 68 min
				ROW31 = 70 min
	Row 5			ROW32 = 72 min
	TIR1 vs. ccvTIR1	0.9945		ROW33 = 74 min
	TIR1 vs. ccvTIR1Acm1	0.9987		ROW34 = 76 min
	TIR1 vs. ccvTIR1Acm3	0.9906		ROW35 = 78 min
	ccvTIR1 vs. ccvTIR1Acm1	0.9804		ROW36 = 80 min
	ccvTIR1 vs. ccvTIR1Acm3	0.9501		ROW37 = 82 min
	ccvTIR1Acm1 vs. ccvTIR1Acm3	0.9992		ROW38 = 84 min
				ROW39 = 86 min
	Row 6			ROW40 = 88 min
	TIR1 vs. ccvTIR1	0.994		ROW41 = 90 min
	TIR1 vs. ccvTIR1Acm1	0.9962		ROW42 = 92 min
	TIR1 vs. ccvTIR1Acm3	0.9887		ROW43 = 94 min
	ccvTIR1 vs. ccvTIR1Acm1	0.9679		ROW44 = 96 min
	ccvTIR1 vs. ccvTIR1Acm3	0.9431		ROW45 = 98 min
	ccvTIR1Acm1 vs. ccvTIR1Acm3	0.9998		ROW46 = 100 min
				ROW47 = 102 min
	Row 7			ROW48 = 104 min
	TIR1 vs. ccvTIR1	0.9946		ROW49 = 106 min
	TIR1 vs. ccvTIR1Acm1	0.9922		ROW50 = 108 min
	TIR1 vs. ccvTIR1Acm3	0.9877		ROW51 = 110 min
	ccvTIR1 vs. ccvTIR1Acm1	0.9572		ROW52 = 112 min
	ccvTIR1 vs. ccvTIR1Acm3	0.9431		ROW53 = 114 min
	ccvTIR1Acm1 vs. ccvTIR1Acm3	>0.9999		ROW54 = 116 min
				ROW55 = 118 min
	Row 8			ROW56 = 120 min
	TIR1 vs. ccvTIR1	0.994		ROW57 = 122 min
	TIR1 vs. ccvTIR1Acm1	0.9901		ROW58 = 124 min
	TIR1 vs. ccvTIR1Acm3	0.9805		ROW59 = 126 min
	ccvTIR1 vs. ccvTIR1Acm1	0.9494		ROW60 = 128 min
	ccvTIR1 vs. ccvTIR1Acm3	0.9239		ROW61 = 130 min
	ccvTIR1Acm1 vs. ccvTIR1Acm3	>0.9999		ROW62 = 132 min
				ROW63 = 134 min
	Row 9			ROW64 = 136 min
	TIR1 vs. ccvTIR1	0.9894		ROW65 = 138 min
	TIR1 vs. ccvTIR1Acm1	0.996		ROW66 = 140 min
	TIR1 vs. ccvTIR1Acm3	0.9859		ROW67 = 142 min
	ccvTIR1 vs. ccvTIR1Acm1	0.9557		ROW68 = 144 min
	ccvTIR1 vs. ccvTIR1Acm3	0.9184		ROW69 = 146 min
	ccvTIR1Acm1 vs. ccvTIR1Acm3	0.9996		ROW70 = 148 min
				ROW71 = 150 min
	Row 10			ROW72 = 152 min
	TIR1 vs. ccvTIR1	0.989		ROW73 = 154 min
	TIR1 vs. ccvTIR1Acm1	0.994		ROW74 = 156 min
	TIR1 vs. ccvTIR1Acm3	0.9856		ROW75 = 158 min
	ccvTIR1 vs. ccvTIR1Acm1	0.9467		ROW76 = 160 min
	ccvTIR1 vs. ccvTIR1Acm3	0.9161		ROW77 = 162 min
	ccvTIR1Acm1 vs. ccvTIR1Acm3	0.9999		ROW78 = 164 min
				ROW79 = 166 min
	Row 11			ROW80 = 168 min
	TIR1 vs. ccvTIR1	0.9752		ROW81 = 170 min
	TIR1 vs. ccvTIR1Acm1	0.997		ROW82 = 172 min
	TIR1 vs. ccvTIR1Acm3	0.988		ROW83 = 174 min
	ccvTIR1 vs. ccvTIR1Acm1	0.9332		ROW84 = 176 min
	ccvTIR1 vs. ccvTIR1Acm3	0.8847		ROW85 = 178 min
	ccvTIR1Acm1 vs. ccvTIR1Acm3	0.9995		ROW86 = 180 min
				ROW87 = 182 min
	Row 12			ROW88 = 184 min
	TIR1 vs. ccvTIR1	0.9715		ROW89 = 186 min
	TIR1 vs. ccvTIR1Acm1	0.9994		ROW90 = 188 min
	TIR1 vs. ccvTIR1Acm3	0.99		ROW91 = 190 min
	ccvTIR1 vs. ccvTIR1Acm1	0.9496		ROW92 = 192 min
	ccvTIR1 vs. ccvTIR1Acm3	0.8841		ROW93 = 194 min
	ccvTIR1Acm1 vs. ccvTIR1Acm3	0.9983		ROW94 = 196 min
				ROW95 = 198 min
	Row 13			ROW96 = 200 min
	TIR1 vs. ccvTIR1	0.953		ROW97 = 202 min
	TIR1 vs. ccvTIR1Acm1	0.9998		ROW98 = 204 min
	TIR1 vs. ccvTIR1Acm3	0.9905		ROW99 = 206 min
	ccvTIR1 vs. ccvTIR1Acm1	0.9368		ROW100 = 208 min
	ccvTIR1 vs. ccvTIR1Acm3	0.8487		ROW101 = 210 min
	ccvTIR1Acm1 vs. ccvTIR1Acm3	0.9971		ROW102 = 212 min
				ROW103 = 214 min
	Row 14			ROW104 = 216 min
	TIR1 vs. ccvTIR1	0.9408		ROW105 = 218 min
	TIR1 vs. ccvTIR1Acm1	>0.9999		ROW106 = 220 min
	TIR1 vs. ccvTIR1Acm3	0.991		ROW107 = 222 min
	ccvTIR1 vs. ccvTIR1Acm1	0.9441		ROW108 = 224 min
	ccvTIR1 vs. ccvTIR1Acm3	0.8293		ROW109 = 226 min
	ccvTIR1Acm1 vs. ccvTIR1Acm3	0.9932		ROW110 = 228 min
				ROW111 = 230 min
	Row 15			ROW112 = 232 min
	TIR1 vs. ccvTIR1	0.913		ROW113 = 234 min
	TIR1 vs. ccvTIR1Acm1	0.9998		ROW114 = 236 min
	TIR1 vs. ccvTIR1Acm3	0.9936		ROW115 = 238 min
	ccvTIR1 vs. ccvTIR1Acm1	0.9478		ROW116 = 240 min
	ccvTIR1 vs. ccvTIR1Acm3	0.8006		ROW117 = 242 min
	ccvTIR1Acm1 vs. ccvTIR1Acm3	0.9867		ROW118 = 244 min
				ROW119 = 246 min
	Row 16			ROW120 = 248 min
	TIR1 vs. ccvTIR1	0.858		ROW121 = 250 min
	TIR1 vs. ccvTIR1Acm1	0.9953		ROW122 = 252 min
	TIR1 vs. ccvTIR1Acm3	0.9972		ROW123 = 254 min
	ccvTIR1 vs. ccvTIR1Acm1	0.9514		ROW124 = 256 min
	ccvTIR1 vs. ccvTIR1Acm3	0.759		ROW125 = 258 min
	ccvTIR1Acm1 vs. ccvTIR1Acm3	0.9737		ROW126 = 260 min
				ROW127 = 262 min
	Row 17			ROW128 = 264 min
	TIR1 vs. ccvTIR1	0.8223		ROW129 = 266 min
	TIR1 vs. ccvTIR1Acm1	0.9923		ROW130 = 268 min
	TIR1 vs. ccvTIR1Acm3	0.9952		ROW131 = 270 min
	ccvTIR1 vs. ccvTIR1Acm1	0.9435		ROW132 = 272 min
	ccvTIR1 vs. ccvTIR1Acm3	0.6929		ROW133 = 274 min
	ccvTIR1Acm1 vs. ccvTIR1Acm3	0.9572		ROW134 = 276 min
				ROW135 = 278 min
	Row 18			ROW136 = 280 min
	TIR1 vs. ccvTIR1	0.7014		ROW137 = 282 min
	TIR1 vs. ccvTIR1Acm1	0.9548		ROW138 = 284 min
	TIR1 vs. ccvTIR1Acm3	0.9995		ROW139 = 286 min
	ccvTIR1 vs. ccvTIR1Acm1	0.9496		ROW140 = 288 min
	ccvTIR1 vs. ccvTIR1Acm3	0.6353		ROW141 = 290 min
	ccvTIR1Acm1 vs. ccvTIR1Acm3	0.9244		ROW142 = 292 min
				ROW143 = 294 min
	Row 19			ROW144 = 296 min
	TIR1 vs. ccvTIR1	0.617		ROW145 = 298 min
	TIR1 vs. ccvTIR1Acm1	0.9154		ROW146 = 300 min
	TIR1 vs. ccvTIR1Acm3	0.9992		ROW147 = 302 min
	ccvTIR1 vs. ccvTIR1Acm1	0.949		ROW148 = 304 min
	ccvTIR1 vs. ccvTIR1Acm3	0.5384		ROW149 = 306 min
	ccvTIR1Acm1 vs. ccvTIR1Acm3	0.8665		ROW150 = 308 min
				ROW151 = 310 min
	Row 20			ROW152 = 312 min
	TIR1 vs. ccvTIR1	0.4973		ROW153 = 314 min
	TIR1 vs. ccvTIR1Acm1	0.856		ROW154 = 316 min
	TIR1 vs. ccvTIR1Acm3	>0.9999		ROW155 = 318 min
	ccvTIR1 vs. ccvTIR1Acm1	0.9379		ROW156 = 320 min
	ccvTIR1 vs. ccvTIR1Acm3	0.4663		ROW157 = 322 min
	ccvTIR1Acm1 vs. ccvTIR1Acm3	0.8323		ROW158 = 324 min
				ROW159 = 326 min
	Row 21			ROW160 = 328 min
	TIR1 vs. ccvTIR1	0.4178		ROW161 = 330 min
	TIR1 vs. ccvTIR1Acm1	0.7756		ROW162 = 332 min
	TIR1 vs. ccvTIR1Acm3	0.9999		ROW163 = 334 min
	ccvTIR1 vs. ccvTIR1Acm1	0.9454		ROW164 = 336 min
	ccvTIR1 vs. ccvTIR1Acm3	0.3781		ROW165 = 338 min
	ccvTIR1Acm1 vs. ccvTIR1Acm3	0.7366		ROW166 = 340 min
				ROW167 = 342 min
	Row 22			ROW168 = 344 min
	TIR1 vs. ccvTIR1	0.2666		ROW169 = 346 min
	TIR1 vs. ccvTIR1Acm1	0.6331		ROW170 = 348 min
	TIR1 vs. ccvTIR1Acm3	>0.9999		ROW171 = 350 min
	ccvTIR1 vs. ccvTIR1Acm1	0.9329		ROW172 = 352 min
	ccvTIR1 vs. ccvTIR1Acm3	0.2673		ROW173 = 354 min
	ccvTIR1Acm1 vs. ccvTIR1Acm3	0.634		ROW174 = 356 min
				ROW175 = 358 min
	Row 23			ROW176 = 360 min
	TIR1 vs. ccvTIR1	0.1815		ROW177 = 362 min
	TIR1 vs. ccvTIR1Acm1	0.4943		ROW178 = 364 min
	TIR1 vs. ccvTIR1Acm3	0.9996		ROW179 = 366 min
	ccvTIR1 vs. ccvTIR1Acm1	0.9371		ROW180 = 368 min
	ccvTIR1 vs. ccvTIR1Acm3	0.2187		ROW181 = 370 min
	ccvTIR1Acm1 vs. ccvTIR1Acm3	0.5548		ROW182 = 372 min
				ROW183 = 374 min
	Row 24			ROW184 = 376 min
	TIR1 vs. ccvTIR1	0.1124		ROW185 = 378 min
	TIR1 vs. ccvTIR1Acm1	0.3421		ROW186 = 380 min
	TIR1 vs. ccvTIR1Acm3	0.999		ROW187 = 382 min
	ccvTIR1 vs. ccvTIR1Acm1	0.9463		ROW188 = 384 min
	ccvTIR1 vs. ccvTIR1Acm3	0.1504		ROW189 = 386 min
	ccvTIR1Acm1 vs. ccvTIR1Acm3	0.4175		ROW190 = 388 min
				ROW191 = 390 min
	Row 25			ROW192 = 392 min
	TIR1 vs. ccvTIR1	0.0562		ROW193 = 394 min
	TIR1 vs. ccvTIR1Acm1	0.2522		ROW194 = 396 min
	TIR1 vs. ccvTIR1Acm3	0.9976		ROW195 = 398 min
	ccvTIR1 vs. ccvTIR1Acm1	0.9152
	ccvTIR1 vs. ccvTIR1Acm3	0.0882
	ccvTIR1Acm1 vs. ccvTIR1Acm3	0.3425
	Row 26
	TIR1 vs. ccvTIR1	0.0339
	TIR1 vs. ccvTIR1Acm1	0.1537
	TIR1 vs. ccvTIR1Acm3	0.9965
	ccvTIR1 vs. ccvTIR1Acm1	0.9358
	ccvTIR1 vs. ccvTIR1Acm3	0.0588
	ccvTIR1Acm1 vs. ccvTIR1Acm3	0.2307
	Row 27
	TIR1 vs. ccvTIR1	0.0153
	TIR1 vs. ccvTIR1Acm1	0.0915
	TIR1 vs. ccvTIR1Acm3	0.9923
	ccvTIR1 vs. ccvTIR1Acm1	0.925
	ccvTIR1 vs. ccvTIR1Acm3	0.0339
	ccvTIR1Acm1 vs. ccvTIR1Acm3	0.1656
	Row 28
	TIR1 vs. ccvTIR1	0.0062
	TIR1 vs. ccvTIR1Acm1	0.0611
	TIR1 vs. ccvTIR1Acm3	0.9925
	ccvTIR1 vs. ccvTIR1Acm1	0.884
	ccvTIR1 vs. ccvTIR1Acm3	0.0147
	ccvTIR1Acm1 vs. ccvTIR1Acm3	0.116
	Row 29
	TIR1 vs. ccvTIR1	0.0017
	TIR1 vs. ccvTIR1Acm1	0.0263
	TIR1 vs. ccvTIR1Acm3	0.984
	ccvTIR1 vs. ccvTIR1Acm1	0.8601
	ccvTIR1 vs. ccvTIR1Acm3	0.0058
	ccvTIR1Acm1 vs. ccvTIR1Acm3	0.067
	Row 30
	TIR1 vs. ccvTIR1	0.0006
	TIR1 vs. ccvTIR1Acm1	0.0129
	TIR1 vs. ccvTIR1Acm3	0.9756
	ccvTIR1 vs. ccvTIR1Acm1	0.8531
	ccvTIR1 vs. ccvTIR1Acm3	0.0029
	ccvTIR1Acm1 vs. ccvTIR1Acm3	0.0417
	Row 31
	TIR1 vs. ccvTIR1	0.0002
	TIR1 vs. ccvTIR1Acm1	0.0074
	TIR1 vs. ccvTIR1Acm3	0.9751
	ccvTIR1 vs. ccvTIR1Acm1	0.8244
	ccvTIR1 vs. ccvTIR1Acm3	0.0012
	ccvTIR1Acm1 vs. ccvTIR1Acm3	0.0259
	Row 32
	TIR1 vs. ccvTIR1	<0.0001
	TIR1 vs. ccvTIR1Acm1	0.0018
	TIR1 vs. ccvTIR1Acm3	0.9616
	ccvTIR1 vs. ccvTIR1Acm1	0.8187
	ccvTIR1 vs. ccvTIR1Acm3	0.0003
	ccvTIR1Acm1 vs. ccvTIR1Acm3	0.0093
	Row 33
	TIR1 vs. ccvTIR1	<0.0001
	TIR1 vs. ccvTIR1Acm1	0.0008
	TIR1 vs. ccvTIR1Acm3	0.9539
	ccvTIR1 vs. ccvTIR1Acm1	0.821
	ccvTIR1 vs. ccvTIR1Acm3	0.0001
	ccvTIR1Acm1 vs. ccvTIR1Acm3	0.005
	Row 34
	TIR1 vs. ccvTIR1	<0.0001
	TIR1 vs. ccvTIR1Acm1	0.0003
	TIR1 vs. ccvTIR1Acm3	0.9374
	ccvTIR1 vs. ccvTIR1Acm1	0.7549
	ccvTIR1 vs. ccvTIR1Acm3	<0.0001
	ccvTIR1Acm1 vs. ccvTIR1Acm3	0.0024
	Row 35
	TIR1 vs. ccvTIR1	<0.0001
	TIR1 vs. ccvTIR1Acm1	0.0001
	TIR1 vs. ccvTIR1Acm3	0.9334
	ccvTIR1 vs. ccvTIR1Acm1	0.6906
	ccvTIR1 vs. ccvTIR1Acm3	<0.0001
	ccvTIR1Acm1 vs. ccvTIR1Acm3	0.0014
	Row 36
	TIR1 vs. ccvTIR1	<0.0001
	TIR1 vs. ccvTIR1Acm1	<0.0001
	TIR1 vs. ccvTIR1Acm3	0.894
	ccvTIR1 vs. ccvTIR1Acm1	0.6734
	ccvTIR1 vs. ccvTIR1Acm3	<0.0001
	ccvTIR1Acm1 vs. ccvTIR1Acm3	0.0006
	Row 37
	TIR1 vs. ccvTIR1	<0.0001
	TIR1 vs. ccvTIR1Acm1	<0.0001
	TIR1 vs. ccvTIR1Acm3	0.8932
	ccvTIR1 vs. ccvTIR1Acm1	0.6652
	ccvTIR1 vs. ccvTIR1Acm3	<0.0001
	ccvTIR1Acm1 vs. ccvTIR1Acm3	0.0003
	Row 38
	TIR1 vs. ccvTIR1	<0.0001
	TIR1 vs. ccvTIR1Acm1	<0.0001
	TIR1 vs. ccvTIR1Acm3	0.8844
	ccvTIR1 vs. ccvTIR1Acm1	0.6343
	ccvTIR1 vs. ccvTIR1Acm3	<0.0001
	ccvTIR1Acm1 vs. ccvTIR1Acm3	<0.0001
	Row 39
	TIR1 vs. ccvTIR1	<0.0001
	TIR1 vs. ccvTIR1Acm1	<0.0001
	TIR1 vs. ccvTIR1Acm3	0.8774
	ccvTIR1 vs. ccvTIR1Acm1	0.5107
	ccvTIR1 vs. ccvTIR1Acm3	<0.0001
	ccvTIR1Acm1 vs. ccvTIR1Acm3	<0.0001
	Row 40
	TIR1 vs. ccvTIR1	<0.0001
	TIR1 vs. ccvTIR1Acm1	<0.0001
	TIR1 vs. ccvTIR1Acm3	0.8672
	ccvTIR1 vs. ccvTIR1Acm1	0.497
	ccvTIR1 vs. ccvTIR1Acm3	<0.0001
	ccvTIR1Acm1 vs. ccvTIR1Acm3	<0.0001
	Row 41
	TIR1 vs. ccvTIR1	<0.0001
	TIR1 vs. ccvTIR1Acm1	<0.0001
	TIR1 vs. ccvTIR1Acm3	0.86
	ccvTIR1 vs. ccvTIR1Acm1	0.4116
	ccvTIR1 vs. ccvTIR1Acm3	<0.0001
	ccvTIR1Acm1 vs. ccvTIR1Acm3	<0.0001
	Row 42
	TIR1 vs. ccvTIR1	<0.0001
	TIR1 vs. ccvTIR1Acm1	<0.0001
	TIR1 vs. ccvTIR1Acm3	0.8226
	ccvTIR1 vs. ccvTIR1Acm1	0.3563
	ccvTIR1 vs. ccvTIR1Acm3	<0.0001
	ccvTIR1Acm1 vs. ccvTIR1Acm3	<0.0001
	Row 43
	TIR1 vs. ccvTIR1	<0.0001
	TIR1 vs. ccvTIR1Acm1	<0.0001
	TIR1 vs. ccvTIR1Acm3	0.8292
	ccvTIR1 vs. ccvTIR1Acm1	0.3441
	ccvTIR1 vs. ccvTIR1Acm3	<0.0001
	ccvTIR1Acm1 vs. ccvTIR1Acm3	<0.0001
	Row 44
	TIR1 vs. ccvTIR1	<0.0001
	TIR1 vs. ccvTIR1Acm1	<0.0001
	TIR1 vs. ccvTIR1Acm3	0.8011
	ccvTIR1 vs. ccvTIR1Acm1	0.2601
	ccvTIR1 vs. ccvTIR1Acm3	<0.0001
	ccvTIR1Acm1 vs. ccvTIR1Acm3	<0.0001
	Row 45
	TIR1 vs. ccvTIR1	<0.0001
	TIR1 vs. ccvTIR1Acm1	<0.0001
	TIR1 vs. ccvTIR1Acm3	0.8183
	ccvTIR1 vs. ccvTIR1Acm1	0.2035
	ccvTIR1 vs. ccvTIR1Acm3	<0.0001
	ccvTIR1Acm1 vs. ccvTIR1Acm3	<0.0001
	Row 46
	TIR1 vs. ccvTIR1	<0.0001
	TIR1 vs. ccvTIR1Acm1	<0.0001
	TIR1 vs. ccvTIR1Acm3	0.8116
	ccvTIR1 vs. ccvTIR1Acm1	0.1792
	ccvTIR1 vs. ccvTIR1Acm3	<0.0001
	ccvTIR1Acm1 vs. ccvTIR1Acm3	<0.0001
	Row 47
	TIR1 vs. ccvTIR1	<0.0001
	TIR1 vs. ccvTIR1Acm1	<0.0001
	TIR1 vs. ccvTIR1Acm3	0.8021
	ccvTIR1 vs. ccvTIR1Acm1	0.1448
	ccvTIR1 vs. ccvTIR1Acm3	<0.0001
	ccvTIR1Acm1 vs. ccvTIR1Acm3	<0.0001
	Row 48
	TIR1 vs. ccvTIR1	<0.0001
	TIR1 vs. ccvTIR1Acm1	<0.0001
	TIR1 vs. ccvTIR1Acm3	0.7578
	ccvTIR1 vs. ccvTIR1Acm1	0.1065
	ccvTIR1 vs. ccvTIR1Acm3	<0.0001
	ccvTIR1Acm1 vs. ccvTIR1Acm3	<0.0001
	Row 49
	TIR1 vs. ccvTIR1	<0.0001
	TIR1 vs. ccvTIR1Acm1	<0.0001
	TIR1 vs. ccvTIR1Acm3	0.7893
	ccvTIR1 vs. ccvTIR1Acm1	0.072
	ccvTIR1 vs. ccvTIR1Acm3	<0.0001
	ccvTIR1Acm1 vs. ccvTIR1Acm3	<0.0001
	Row 50
	TIR1 vs. ccvTIR1	<0.0001
	TIR1 vs. ccvTIR1Acm1	<0.0001
	TIR1 vs. ccvTIR1Acm3	0.7561
	ccvTIR1 vs. ccvTIR1Acm1	0.0515
	ccvTIR1 vs. ccvTIR1Acm3	<0.0001
	ccvTIR1Acm1 vs. ccvTIR1Acm3	<0.0001
	Row 51
	TIR1 vs. ccvTIR1	<0.0001
	TIR1 vs. ccvTIR1Acm1	<0.0001
	TIR1 vs. ccvTIR1Acm3	0.7756
	ccvTIR1 vs. ccvTIR1Acm1	0.0401
	ccvTIR1 vs. ccvTIR1Acm3	<0.0001
	ccvTIR1Acm1 vs. ccvTIR1Acm3	<0.0001
	Row 52
	TIR1 vs. ccvTIR1	<0.0001
	TIR1 vs. ccvTIR1Acm1	<0.0001
	TIR1 vs. ccvTIR1Acm3	0.7353
	ccvTIR1 vs. ccvTIR1Acm1	0.0218
	ccvTIR1 vs. ccvTIR1Acm3	<0.0001
	ccvTIR1Acm1 vs. ccvTIR1Acm3	<0.0001
	Row 53
	TIR1 vs. ccvTIR1	<0.0001
	TIR1 vs. ccvTIR1Acm1	<0.0001
	TIR1 vs. ccvTIR1Acm3	0.7454
	ccvTIR1 vs. ccvTIR1Acm1	0.0101
	ccvTIR1 vs. ccvTIR1Acm3	<0.0001
	ccvTIR1Acm1 vs. ccvTIR1Acm3	<0.0001
	Row 54
	TIR1 vs. ccvTIR1	<0.0001
	TIR1 vs. ccvTIR1Acm1	<0.0001
	TIR1 vs. ccvTIR1Acm3	0.7299
	ccvTIR1 vs. ccvTIR1Acm1	0.0104
	ccvTIR1 vs. ccvTIR1Acm3	<0.0001
	ccvTIR1Acm1 vs. ccvTIR1Acm3	<0.0001
	Row 55
	TIR1 vs. ccvTIR1	<0.0001
	TIR1 vs. ccvTIR1Acm1	<0.0001
	TIR1 vs. ccvTIR1Acm3	0.723
	ccvTIR1 vs. ccvTIR1Acm1	0.0071
	ccvTIR1 vs. ccvTIR1Acm3	<0.0001
	ccvTIR1Acm1 vs. ccvTIR1Acm3	<0.0001
	Row 56
	TIR1 vs. ccvTIR1	<0.0001
	TIR1 vs. ccvTIR1Acm1	<0.0001
	TIR1 vs. ccvTIR1Acm3	0.7362
	ccvTIR1 vs. ccvTIR1Acm1	0.0048
	ccvTIR1 vs. ccvTIR1Acm3	<0.0001
	ccvTIR1Acm1 vs. ccvTIR1Acm3	<0.0001
	Row 57
	TIR1 vs. ccvTIR1	<0.0001
	TIR1 vs. ccvTIR1Acm1	<0.0001
	TIR1 vs. ccvTIR1Acm3	0.7228
	ccvTIR1 vs. ccvTIR1Acm1	0.0013
	ccvTIR1 vs. ccvTIR1Acm3	<0.0001
	ccvTIR1Acm1 vs. ccvTIR1Acm3	<0.0001
	Row 58
	TIR1 vs. ccvTIR1	<0.0001
	TIR1 vs. ccvTIR1Acm1	<0.0001
	TIR1 vs. ccvTIR1Acm3	0.7341
	ccvTIR1 vs. ccvTIR1Acm1	0.0013
	ccvTIR1 vs. ccvTIR1Acm3	<0.0001
	ccvTIR1Acm1 vs. ccvTIR1Acm3	<0.0001
	Row 59
	TIR1 vs. ccvTIR1	<0.0001
	TIR1 vs. ccvTIR1Acm1	<0.0001
	TIR1 vs. ccvTIR1Acm3	0.7208
	ccvTIR1 vs. ccvTIR1Acm1	0.0007
	ccvTIR1 vs. ccvTIR1Acm3	<0.0001
	ccvTIR1Acm1 vs. ccvTIR1Acm3	<0.0001
	Row 60
	TIR1 vs. ccvTIR1	<0.0001
	TIR1 vs. ccvTIR1Acm1	<0.0001
	TIR1 vs. ccvTIR1Acm3	0.7295
	ccvTIR1 vs. ccvTIR1Acm1	0.0004
	ccvTIR1 vs. ccvTIR1Acm3	<0.0001
	ccvTIR1Acm1 vs. ccvTIR1Acm3	<0.0001
	Row 61
	TIR1 vs. ccvTIR1	<0.0001
	TIR1 vs. ccvTIR1Acm1	<0.0001
	TIR1 vs. ccvTIR1Acm3	0.7309
	ccvTIR1 vs. ccvTIR1Acm1	0.0002
	ccvTIR1 vs. ccvTIR1Acm3	<0.0001
	ccvTIR1Acm1 vs. ccvTIR1Acm3	<0.0001
	Row 62
	TIR1 vs. ccvTIR1	<0.0001
	TIR1 vs. ccvTIR1Acm1	<0.0001
	TIR1 vs. ccvTIR1Acm3	0.6958
	ccvTIR1 vs. ccvTIR1Acm1	0.0001
	ccvTIR1 vs. ccvTIR1Acm3	<0.0001
	ccvTIR1Acm1 vs. ccvTIR1Acm3	<0.0001
	Row 63
	TIR1 vs. ccvTIR1	<0.0001
	TIR1 vs. ccvTIR1Acm1	<0.0001
	TIR1 vs. ccvTIR1Acm3	0.6826
	ccvTIR1 vs. ccvTIR1Acm1	<0.0001
	ccvTIR1 vs. ccvTIR1Acm3	<0.0001
	ccvTIR1Acm1 vs. ccvTIR1Acm3	<0.0001
	Row 64
	TIR1 vs. ccvTIR1	<0.0001
	TIR1 vs. ccvTIR1Acm1	<0.0001
	TIR1 vs. ccvTIR1Acm3	0.7264
	ccvTIR1 vs. ccvTIR1Acm1	<0.0001
	ccvTIR1 vs. ccvTIR1Acm3	<0.0001
	ccvTIR1Acm1 vs. ccvTIR1Acm3	<0.0001
	Row 65
	TIR1 vs. ccvTIR1	<0.0001
	TIR1 vs. ccvTIR1Acm1	<0.0001
	TIR1 vs. ccvTIR1Acm3	0.7033
	ccvTIR1 vs. ccvTIR1Acm1	<0.0001
	ccvTIR1 vs. ccvTIR1Acm3	<0.0001
	ccvTIR1Acm1 vs. ccvTIR1Acm3	<0.0001
	Row 66
	TIR1 vs. ccvTIR1	<0.0001
	TIR1 vs. ccvTIR1Acm1	<0.0001
	TIR1 vs. ccvTIR1Acm3	0.7937
	ccvTIR1 vs. ccvTIR1Acm1	<0.0001
	ccvTIR1 vs. ccvTIR1Acm3	<0.0001
	ccvTIR1Acm1 vs. ccvTIR1Acm3	<0.0001
	Row 67
	TIR1 vs. ccvTIR1	<0.0001
	TIR1 vs. ccvTIR1Acm1	<0.0001
	TIR1 vs. ccvTIR1Acm3	0.7132
	ccvTIR1 vs. ccvTIR1Acm1	<0.0001
	ccvTIR1 vs. ccvTIR1Acm3	<0.0001
	ccvTIR1Acm1 vs. ccvTIR1Acm3	<0.0001
	Row 68
	TIR1 vs. ccvTIR1	<0.0001
	TIR1 vs. ccvTIR1Acm1	<0.0001
	TIR1 vs. ccvTIR1Acm3	0.7132
	ccvTIR1 vs. ccvTIR1Acm1	<0.0001
	ccvTIR1 vs. ccvTIR1Acm3	<0.0001
	ccvTIR1Acm1 vs. ccvTIR1Acm3	<0.0001
	Row 69
	TIR1 vs. ccvTIR1	<0.0001
	TIR1 vs. ccvTIR1Acm1	<0.0001
	TIR1 vs. ccvTIR1Acm3	0.7307
	ccvTIR1 vs. ccvTIR1Acm1	<0.0001
	ccvTIR1 vs. ccvTIR1Acm3	<0.0001
	ccvTIR1Acm1 vs. ccvTIR1Acm3	<0.0001
	Row 70
	TIR1 vs. ccvTIR1	<0.0001
	TIR1 vs. ccvTIR1Acm1	<0.0001
	TIR1 vs. ccvTIR1Acm3	0.6887
	ccvTIR1 vs. ccvTIR1Acm1	<0.0001
	ccvTIR1 vs. ccvTIR1Acm3	<0.0001
	ccvTIR1Acm1 vs. ccvTIR1Acm3	<0.0001
	Row 71
	TIR1 vs. ccvTIR1	<0.0001
	TIR1 vs. ccvTIR1Acm1	<0.0001
	TIR1 vs. ccvTIR1Acm3	0.7023
	ccvTIR1 vs. ccvTIR1Acm1	<0.0001
	ccvTIR1 vs. ccvTIR1Acm3	<0.0001
	ccvTIR1Acm1 vs. ccvTIR1Acm3	<0.0001
	Row 72
	TIR1 vs. ccvTIR1	<0.0001
	TIR1 vs. ccvTIR1Acm1	<0.0001
	TIR1 vs. ccvTIR1Acm3	0.6837
	ccvTIR1 vs. ccvTIR1Acm1	<0.0001
	ccvTIR1 vs. ccvTIR1Acm3	<0.0001
	ccvTIR1Acm1 vs. ccvTIR1Acm3	<0.0001
	Row 73
	TIR1 vs. ccvTIR1	<0.0001
	TIR1 vs. ccvTIR1Acm1	<0.0001
	TIR1 vs. ccvTIR1Acm3	0.7201
	ccvTIR1 vs. ccvTIR1Acm1	<0.0001
	ccvTIR1 vs. ccvTIR1Acm3	<0.0001
	ccvTIR1Acm1 vs. ccvTIR1Acm3	<0.0001
	Row 74
	TIR1 vs. ccvTIR1	<0.0001
	TIR1 vs. ccvTIR1Acm1	<0.0001
	TIR1 vs. ccvTIR1Acm3	0.7062
	ccvTIR1 vs. ccvTIR1Acm1	<0.0001
	ccvTIR1 vs. ccvTIR1Acm3	<0.0001
	ccvTIR1Acm1 vs. ccvTIR1Acm3	<0.0001
	Row 75
	TIR1 vs. ccvTIR1	<0.0001
	TIR1 vs. ccvTIR1Acm1	<0.0001
	TIR1 vs. ccvTIR1Acm3	0.7027
	ccvTIR1 vs. ccvTIR1Acm1	<0.0001
	ccvTIR1 vs. ccvTIR1Acm3	<0.0001
	ccvTIR1Acm1 vs. ccvTIR1Acm3	<0.0001
	Row 76
	TIR1 vs. ccvTIR1	<0.0001
	TIR1 vs. ccvTIR1Acm1	<0.0001
	TIR1 vs. ccvTIR1Acm3	0.7342
	ccvTIR1 vs. ccvTIR1Acm1	<0.0001
	ccvTIR1 vs. ccvTIR1Acm3	<0.0001
	ccvTIR1Acm1 vs. ccvTIR1Acm3	<0.0001
	Row 77
	TIR1 vs. ccvTIR1	<0.0001
	TIR1 vs. ccvTIR1Acm1	<0.0001
	TIR1 vs. ccvTIR1Acm3	0.7316
	ccvTIR1 vs. ccvTIR1Acm1	<0.0001
	ccvTIR1 vs. ccvTIR1Acm3	<0.0001
	ccvTIR1Acm1 vs. ccvTIR1Acm3	<0.0001
	Row 78
	TIR1 vs. ccvTIR1	<0.0001
	TIR1 vs. ccvTIR1Acm1	<0.0001
	TIR1 vs. ccvTIR1Acm3	0.6867
	ccvTIR1 vs. ccvTIR1Acm1	<0.0001
	ccvTIR1 vs. ccvTIR1Acm3	<0.0001
	ccvTIR1Acm1 vs. ccvTIR1Acm3	<0.0001
	Row 79
	TIR1 vs. ccvTIR1	<0.0001
	TIR1 vs. ccvTIR1Acm1	<0.0001
	TIR1 vs. ccvTIR1Acm3	0.7403
	ccvTIR1 vs. ccvTIR1Acm1	<0.0001
	ccvTIR1 vs. ccvTIR1Acm3	<0.0001
	ccvTIR1Acm1 vs. ccvTIR1Acm3	<0.0001
	Row 80
	TIR1 vs. ccvTIR1	<0.0001
	TIR1 vs. ccvTIR1Acm1	<0.0001
	TIR1 vs. ccvTIR1Acm3	0.7325
	ccvTIR1 vs. ccvTIR1Acm1	<0.0001
	ccvTIR1 vs. ccvTIR1Acm3	<0.0001
	ccvTIR1Acm1 vs. ccvTIR1Acm3	<0.0001
	Row 81
	TIR1 vs. ccvTIR1	<0.0001
	TIR1 vs. ccvTIR1Acm1	<0.0001
	TIR1 vs. ccvTIR1Acm3	0.7118
	ccvTIR1 vs. ccvTIR1Acm1	<0.0001
	ccvTIR1 vs. ccvTIR1Acm3	<0.0001
	ccvTIR1Acm1 vs. ccvTIR1Acm3	<0.0001
	Row 82
	TIR1 vs. ccvTIR1	<0.0001
	TIR1 vs. ccvTIR1Acm1	<0.0001
	TIR1 vs. ccvTIR1Acm3	0.7572
	ccvTIR1 vs. ccvTIR1Acm1	<0.0001
	ccvTIR1 vs. ccvTIR1Acm3	<0.0001
	ccvTIR1Acm1 vs. ccvTIR1Acm3	<0.0001
	Row 83
	TIR1 vs. ccvTIR1	<0.0001
	TIR1 vs. ccvTIR1Acm1	<0.0001
	TIR1 vs. ccvTIR1Acm3	0.7518
	ccvTIR1 vs. ccvTIR1Acm1	<0.0001
	ccvTIR1 vs. ccvTIR1Acm3	<0.0001
	ccvTIR1Acm1 vs. ccvTIR1Acm3	<0.0001
	Row 84
	TIR1 vs. ccvTIR1	<0.0001
	TIR1 vs. ccvTIR1Acm1	<0.0001
	TIR1 vs. ccvTIR1Acm3	0.7474
	ccvTIR1 vs. ccvTIR1Acm1	<0.0001
	ccvTIR1 vs. ccvTIR1Acm3	<0.0001
	ccvTIR1Acm1 vs. ccvTIR1Acm3	<0.0001
	Row 85
	TIR1 vs. ccvTIR1	<0.0001
	TIR1 vs. ccvTIR1Acm1	<0.0001
	TIR1 vs. ccvTIR1Acm3	0.7226
	ccvTIR1 vs. ccvTIR1Acm1	<0.0001
	ccvTIR1 vs. ccvTIR1Acm3	<0.0001
	ccvTIR1Acm1 vs. ccvTIR1Acm3	<0.0001
	Row 86
	TIR1 vs. ccvTIR1	<0.0001
	TIR1 vs. ccvTIR1Acm1	<0.0001
	TIR1 vs. ccvTIR1Acm3	0.7377
	ccvTIR1 vs. ccvTIR1Acm1	<0.0001
	ccvTIR1 vs. ccvTIR1Acm3	<0.0001
	ccvTIR1Acm1 vs. ccvTIR1Acm3	<0.0001
	Row 87
	TIR1 vs. ccvTIR1	<0.0001
	TIR1 vs. ccvTIR1Acm1	<0.0001
	TIR1 vs. ccvTIR1Acm3	0.7435
	ccvTIR1 vs. ccvTIR1Acm1	<0.0001
	ccvTIR1 vs. ccvTIR1Acm3	<0.0001
	ccvTIR1Acm1 vs. ccvTIR1Acm3	<0.0001
	Row 88
	TIR1 vs. ccvTIR1	<0.0001
	TIR1 vs. ccvTIR1Acm1	<0.0001
	TIR1 vs. ccvTIR1Acm3	0.7132
	ccvTIR1 vs. ccvTIR1Acm1	<0.0001
	ccvTIR1 vs. ccvTIR1Acm3	<0.0001
	ccvTIR1Acm1 vs. ccvTIR1Acm3	<0.0001
	Row 89
	TIR1 vs. ccvTIR1	<0.0001
	TIR1 vs. ccvTIR1Acm1	<0.0001
	TIR1 vs. ccvTIR1Acm3	0.7463
	ccvTIR1 vs. ccvTIR1Acm1	<0.0001
	ccvTIR1 vs. ccvTIR1Acm3	<0.0001
	ccvTIR1Acm1 vs. ccvTIR1Acm3	<0.0001
	Row 90
	TIR1 vs. ccvTIR1	<0.0001
	TIR1 vs. ccvTIR1Acm1	<0.0001
	TIR1 vs. ccvTIR1Acm3	0.7403
	ccvTIR1 vs. ccvTIR1Acm1	<0.0001
	ccvTIR1 vs. ccvTIR1Acm3	<0.0001
	ccvTIR1Acm1 vs. ccvTIR1Acm3	<0.0001
	Row 91
	TIR1 vs. ccvTIR1	<0.0001
	TIR1 vs. ccvTIR1Acm1	<0.0001
	TIR1 vs. ccvTIR1Acm3	0.7369
	ccvTIR1 vs. ccvTIR1Acm1	<0.0001
	ccvTIR1 vs. ccvTIR1Acm3	<0.0001
	ccvTIR1Acm1 vs. ccvTIR1Acm3	<0.0001
	Row 92
	TIR1 vs. ccvTIR1	<0.0001
	TIR1 vs. ccvTIR1Acm1	<0.0001
	TIR1 vs. ccvTIR1Acm3	0.7376
	ccvTIR1 vs. ccvTIR1Acm1	<0.0001
	ccvTIR1 vs. ccvTIR1Acm3	<0.0001
	ccvTIR1Acm1 vs. ccvTIR1Acm3	<0.0001
	Row 93
	TIR1 vs. ccvTIR1	<0.0001
	TIR1 vs. ccvTIR1Acm1	<0.0001
	TIR1 vs. ccvTIR1Acm3	0.7652
	ccvTIR1 vs. ccvTIR1Acm1	<0.0001
	ccvTIR1 vs. ccvTIR1Acm3	<0.0001
	ccvTIR1Acm1 vs. ccvTIR1Acm3	<0.0001
	Row 94
	TIR1 vs. ccvTIR1	<0.0001
	TIR1 vs. ccvTIR1Acm1	<0.0001
	TIR1 vs. ccvTIR1Acm3	0.7644
	ccvTIR1 vs. ccvTIR1Acm1	<0.0001
	ccvTIR1 vs. ccvTIR1Acm3	<0.0001
	ccvTIR1Acm1 vs. ccvTIR1Acm3	<0.0001
	Row 95
	TIR1 vs. ccvTIR1	<0.0001
	TIR1 vs. ccvTIR1Acm1	<0.0001
	TIR1 vs. ccvTIR1Acm3	0.7781
	ccvTIR1 vs. ccvTIR1Acm1	<0.0001
	ccvTIR1 vs. ccvTIR1Acm3	<0.0001
	ccvTIR1Acm1 vs. ccvTIR1Acm3	<0.0001
	Row 96
	TIR1 vs. ccvTIR1	<0.0001
	TIR1 vs. ccvTIR1Acm1	<0.0001
	TIR1 vs. ccvTIR1Acm3	0.7523
	ccvTIR1 vs. ccvTIR1Acm1	<0.0001
	ccvTIR1 vs. ccvTIR1Acm3	<0.0001
	ccvTIR1Acm1 vs. ccvTIR1Acm3	<0.0001
	Row 97
	TIR1 vs. ccvTIR1	<0.0001
	TIR1 vs. ccvTIR1Acm1	<0.0001
	TIR1 vs. ccvTIR1Acm3	0.7614
	ccvTIR1 vs. ccvTIR1Acm1	<0.0001
	ccvTIR1 vs. ccvTIR1Acm3	<0.0001
	ccvTIR1Acm1 vs. ccvTIR1Acm3	<0.0001
	Row 98
	TIR1 vs. ccvTIR1	<0.0001
	TIR1 vs. ccvTIR1Acm1	<0.0001
	TIR1 vs. ccvTIR1Acm3	0.7528
	ccvTIR1 vs. ccvTIR1Acm1	<0.0001
	ccvTIR1 vs. ccvTIR1Acm3	<0.0001
	ccvTIR1Acm1 vs. ccvTIR1Acm3	<0.0001
	Row 99
	TIR1 vs. ccvTIR1	<0.0001
	TIR1 vs. ccvTIR1Acm1	<0.0001
	TIR1 vs. ccvTIR1Acm3	0.7601
	ccvTIR1 vs. ccvTIR1Acm1	<0.0001
	ccvTIR1 vs. ccvTIR1Acm3	<0.0001
	ccvTIR1Acm1 vs. ccvTIR1Acm3	<0.0001
	Row 100
	TIR1 vs. ccvTIR1	<0.0001
	TIR1 vs. ccvTIR1Acm1	<0.0001
	TIR1 vs. ccvTIR1Acm3	0.757
	ccvTIR1 vs. ccvTIR1Acm1	<0.0001
	ccvTIR1 vs. ccvTIR1Acm3	<0.0001
	ccvTIR1Acm1 vs. ccvTIR1Acm3	<0.0001
	Row 101
	TIR1 vs. ccvTIR1	<0.0001
	TIR1 vs. ccvTIR1Acm1	<0.0001
	TIR1 vs. ccvTIR1Acm3	0.7724
	ccvTIR1 vs. ccvTIR1Acm1	<0.0001
	ccvTIR1 vs. ccvTIR1Acm3	<0.0001
	ccvTIR1Acm1 vs. ccvTIR1Acm3	<0.0001
	Row 102
	TIR1 vs. ccvTIR1	<0.0001
	TIR1 vs. ccvTIR1Acm1	<0.0001
	TIR1 vs. ccvTIR1Acm3	0.7845
	ccvTIR1 vs. ccvTIR1Acm1	<0.0001
	ccvTIR1 vs. ccvTIR1Acm3	<0.0001
	ccvTIR1Acm1 vs. ccvTIR1Acm3	<0.0001
	Row 103
	TIR1 vs. ccvTIR1	<0.0001
	TIR1 vs. ccvTIR1Acm1	<0.0001
	TIR1 vs. ccvTIR1Acm3	0.757
	ccvTIR1 vs. ccvTIR1Acm1	<0.0001
	ccvTIR1 vs. ccvTIR1Acm3	<0.0001
	ccvTIR1Acm1 vs. ccvTIR1Acm3	<0.0001
	Row 104
	TIR1 vs. ccvTIR1	<0.0001
	TIR1 vs. ccvTIR1Acm1	<0.0001
	TIR1 vs. ccvTIR1Acm3	0.8113
	ccvTIR1 vs. ccvTIR1Acm1	<0.0001
	ccvTIR1 vs. ccvTIR1Acm3	<0.0001
	ccvTIR1Acm1 vs. ccvTIR1Acm3	<0.0001
	Row 105
	TIR1 vs. ccvTIR1	<0.0001
	TIR1 vs. ccvTIR1Acm1	<0.0001
	TIR1 vs. ccvTIR1Acm3	0.8018
	ccvTIR1 vs. ccvTIR1Acm1	<0.0001
	ccvTIR1 vs. ccvTIR1Acm3	<0.0001
	ccvTIR1Acm1 vs. ccvTIR1Acm3	<0.0001
	Row 106
	TIR1 vs. ccvTIR1	<0.0001
	TIR1 vs. ccvTIR1Acm1	<0.0001
	TIR1 vs. ccvTIR1Acm3	0.8135
	ccvTIR1 vs. ccvTIR1Acm1	<0.0001
	ccvTIR1 vs. ccvTIR1Acm3	<0.0001
	ccvTIR1Acm1 vs. ccvTIR1Acm3	<0.0001
	Row 107
	TIR1 vs. ccvTIR1	<0.0001
	TIR1 vs. ccvTIR1Acm1	<0.0001
	TIR1 vs. ccvTIR1Acm3	0.815
	ccvTIR1 vs. ccvTIR1Acm1	<0.0001
	ccvTIR1 vs. ccvTIR1Acm3	<0.0001
	ccvTIR1Acm1 vs. ccvTIR1Acm3	<0.0001
	Row 108
	TIR1 vs. ccvTIR1	<0.0001
	TIR1 vs. ccvTIR1Acm1	<0.0001
	TIR1 vs. ccvTIR1Acm3	0.8051
	ccvTIR1 vs. ccvTIR1Acm1	<0.0001
	ccvTIR1 vs. ccvTIR1Acm3	<0.0001
	ccvTIR1Acm1 vs. ccvTIR1Acm3	<0.0001
	Row 109
	TIR1 vs. ccvTIR1	<0.0001
	TIR1 vs. ccvTIR1Acm1	<0.0001
	TIR1 vs. ccvTIR1Acm3	0.8151
	ccvTIR1 vs. ccvTIR1Acm1	<0.0001
	ccvTIR1 vs. ccvTIR1Acm3	<0.0001
	ccvTIR1Acm1 vs. ccvTIR1Acm3	<0.0001
	Row 110
	TIR1 vs. ccvTIR1	<0.0001
	TIR1 vs. ccvTIR1Acm1	<0.0001
	TIR1 vs. ccvTIR1Acm3	0.8011
	ccvTIR1 vs. ccvTIR1Acm1	<0.0001
	ccvTIR1 vs. ccvTIR1Acm3	<0.0001
	ccvTIR1Acm1 vs. ccvTIR1Acm3	<0.0001
	Row 111
	TIR1 vs. ccvTIR1	<0.0001
	TIR1 vs. ccvTIR1Acm1	<0.0001
	TIR1 vs. ccvTIR1Acm3	0.8067
	ccvTIR1 vs. ccvTIR1Acm1	<0.0001
	ccvTIR1 vs. ccvTIR1Acm3	<0.0001
	ccvTIR1Acm1 vs. ccvTIR1Acm3	<0.0001
	Row 112
	TIR1 vs. ccvTIR1	<0.0001
	TIR1 vs. ccvTIR1Acm1	<0.0001
	TIR1 vs. ccvTIR1Acm3	0.8338
	ccvTIR1 vs. ccvTIR1Acm1	<0.0001
	ccvTIR1 vs. ccvTIR1Acm3	<0.0001
	ccvTIR1Acm1 vs. ccvTIR1Acm3	<0.0001
	Row 113
	TIR1 vs. ccvTIR1	<0.0001
	TIR1 vs. ccvTIR1Acm1	<0.0001
	TIR1 vs. ccvTIR1Acm3	0.8259
	ccvTIR1 vs. ccvTIR1Acm1	<0.0001
	ccvTIR1 vs. ccvTIR1Acm3	<0.0001
	ccvTIR1Acm1 vs. ccvTIR1Acm3	<0.0001
	Row 114
	TIR1 vs. ccvTIR1	<0.0001
	TIR1 vs. ccvTIR1Acm1	<0.0001
	TIR1 vs. ccvTIR1Acm3	0.8435
	ccvTIR1 vs. ccvTIR1Acm1	<0.0001
	ccvTIR1 vs. ccvTIR1Acm3	<0.0001
	ccvTIR1Acm1 vs. ccvTIR1Acm3	<0.0001
	Row 115
	TIR1 vs. ccvTIR1	<0.0001
	TIR1 vs. ccvTIR1Acm1	<0.0001
	TIR1 vs. ccvTIR1Acm3	0.8381
	ccvTIR1 vs. ccvTIR1Acm1	<0.0001
	ccvTIR1 vs. ccvTIR1Acm3	<0.0001
	ccvTIR1Acm1 vs. ccvTIR1Acm3	<0.0001
	Row 116
	TIR1 vs. ccvTIR1	<0.0001
	TIR1 vs. ccvTIR1Acm1	<0.0001
	TIR1 vs. ccvTIR1Acm3	0.8136
	ccvTIR1 vs. ccvTIR1Acm1	<0.0001
	ccvTIR1 vs. ccvTIR1Acm3	<0.0001
	ccvTIR1Acm1 vs. ccvTIR1Acm3	<0.0001
	Row 117
	TIR1 vs. ccvTIR1	<0.0001
	TIR1 vs. ccvTIR1Acm1	<0.0001
	TIR1 vs. ccvTIR1Acm3	0.8478
	ccvTIR1 vs. ccvTIR1Acm1	<0.0001
	ccvTIR1 vs. ccvTIR1Acm3	<0.0001
	ccvTIR1Acm1 vs. ccvTIR1Acm3	<0.0001
	Row 118
	TIR1 vs. ccvTIR1	<0.0001
	TIR1 vs. ccvTIR1Acm1	<0.0001
	TIR1 vs. ccvTIR1Acm3	0.8483
	ccvTIR1 vs. ccvTIR1Acm1	<0.0001
	ccvTIR1 vs. ccvTIR1Acm3	<0.0001
	ccvTIR1Acm1 vs. ccvTIR1Acm3	<0.0001
	Row 119
	TIR1 vs. ccvTIR1	<0.0001
	TIR1 vs. ccvTIR1Acm1	<0.0001
	TIR1 vs. ccvTIR1Acm3	0.8461
	ccvTIR1 vs. ccvTIR1Acm1	<0.0001
	ccvTIR1 vs. ccvTIR1Acm3	<0.0001
	ccvTIR1Acm1 vs. ccvTIR1Acm3	<0.0001
	Row 120
	TIR1 vs. ccvTIR1	<0.0001
	TIR1 vs. ccvTIR1Acm1	<0.0001
	TIR1 vs. ccvTIR1Acm3	0.8431
	ccvTIR1 vs. ccvTIR1Acm1	<0.0001
	ccvTIR1 vs. ccvTIR1Acm3	<0.0001
	ccvTIR1Acm1 vs. ccvTIR1Acm3	<0.0001
	Row 121
	TIR1 vs. ccvTIR1	<0.0001
	TIR1 vs. ccvTIR1Acm1	<0.0001
	TIR1 vs. ccvTIR1Acm3	0.8683
	ccvTIR1 vs. ccvTIR1Acm1	<0.0001
	ccvTIR1 vs. ccvTIR1Acm3	<0.0001
	ccvTIR1Acm1 vs. ccvTIR1Acm3	<0.0001
	Row 122
	TIR1 vs. ccvTIR1	<0.0001
	TIR1 vs. ccvTIR1Acm1	<0.0001
	TIR1 vs. ccvTIR1Acm3	0.8542
	ccvTIR1 vs. ccvTIR1Acm1	<0.0001
	ccvTIR1 vs. ccvTIR1Acm3	<0.0001
	ccvTIR1Acm1 vs. ccvTIR1Acm3	<0.0001
	Row 123
	TIR1 vs. ccvTIR1	<0.0001
	TIR1 vs. ccvTIR1Acm1	<0.0001
	TIR1 vs. ccvTIR1Acm3	0.8678
	ccvTIR1 vs. ccvTIR1Acm1	<0.0001
	ccvTIR1 vs. ccvTIR1Acm3	<0.0001
	ccvTIR1Acm1 vs. ccvTIR1Acm3	<0.0001
	Row 124
	TIR1 vs. ccvTIR1	<0.0001
	TIR1 vs. ccvTIR1Acm1	<0.0001
	TIR1 vs. ccvTIR1Acm3	0.8628
	ccvTIR1 vs. ccvTIR1Acm1	<0.0001
	ccvTIR1 vs. ccvTIR1Acm3	<0.0001
	ccvTIR1Acm1 vs. ccvTIR1Acm3	<0.0001
	Row 125
	TIR1 vs. ccvTIR1	<0.0001
	TIR1 vs. ccvTIR1Acm1	<0.0001
	TIR1 vs. ccvTIR1Acm3	0.8891
	ccvTIR1 vs. ccvTIR1Acm1	<0.0001
	ccvTIR1 vs. ccvTIR1Acm3	<0.0001
	ccvTIR1Acm1 vs. ccvTIR1Acm3	<0.0001
	Row 126
	TIR1 vs. ccvTIR1	<0.0001
	TIR1 vs. ccvTIR1Acm1	<0.0001
	TIR1 vs. ccvTIR1Acm3	0.8773
	ccvTIR1 vs. ccvTIR1Acm1	<0.0001
	ccvTIR1 vs. ccvTIR1Acm3	<0.0001
	ccvTIR1Acm1 vs. ccvTIR1Acm3	<0.0001
	Row 127
	TIR1 vs. ccvTIR1	<0.0001
	TIR1 vs. ccvTIR1Acm1	<0.0001
	TIR1 vs. ccvTIR1Acm3	0.8741
	ccvTIR1 vs. ccvTIR1Acm1	<0.0001
	ccvTIR1 vs. ccvTIR1Acm3	<0.0001
	ccvTIR1Acm1 vs. ccvTIR1Acm3	<0.0001
	Row 128
	TIR1 vs. ccvTIR1	<0.0001
	TIR1 vs. ccvTIR1Acm1	<0.0001
	TIR1 vs. ccvTIR1Acm3	0.8928
	ccvTIR1 vs. ccvTIR1Acm1	<0.0001
	ccvTIR1 vs. ccvTIR1Acm3	<0.0001
	ccvTIR1Acm1 vs. ccvTIR1Acm3	<0.0001
	Row 129
	TIR1 vs. ccvTIR1	<0.0001
	TIR1 vs. ccvTIR1Acm1	<0.0001
	TIR1 vs. ccvTIR1Acm3	0.9062
	ccvTIR1 vs. ccvTIR1Acm1	<0.0001
	ccvTIR1 vs. ccvTIR1Acm3	<0.0001
	ccvTIR1Acm1 vs. ccvTIR1Acm3	<0.0001
	Row 130
	TIR1 vs. ccvTIR1	<0.0001
	TIR1 vs. ccvTIR1Acm1	<0.0001
	TIR1 vs. ccvTIR1Acm3	0.8991
	ccvTIR1 vs. ccvTIR1Acm1	<0.0001
	ccvTIR1 vs. ccvTIR1Acm3	<0.0001
	ccvTIR1Acm1 vs. ccvTIR1Acm3	<0.0001
	Row 131
	TIR1 vs. ccvTIR1	<0.0001
	TIR1 vs. ccvTIR1Acm1	<0.0001
	TIR1 vs. ccvTIR1Acm3	0.9035
	ccvTIR1 vs. ccvTIR1Acm1	<0.0001
	ccvTIR1 vs. ccvTIR1Acm3	<0.0001
	ccvTIR1Acm1 vs. ccvTIR1Acm3	<0.0001
	Row 132
	TIR1 vs. ccvTIR1	<0.0001
	TIR1 vs. ccvTIR1Acm1	<0.0001
	TIR1 vs. ccvTIR1Acm3	0.9088
	ccvTIR1 vs. ccvTIR1Acm1	<0.0001
	ccvTIR1 vs. ccvTIR1Acm3	<0.0001
	ccvTIR1Acm1 vs. ccvTIR1Acm3	<0.0001
	Row 133
	TIR1 vs. ccvTIR1	<0.0001
	TIR1 vs. ccvTIR1Acm1	<0.0001
	TIR1 vs. ccvTIR1Acm3	0.8862
	ccvTIR1 vs. ccvTIR1Acm1	<0.0001
	ccvTIR1 vs. ccvTIR1Acm3	<0.0001
	ccvTIR1Acm1 vs. ccvTIR1Acm3	<0.0001
	Row 134
	TIR1 vs. ccvTIR1	<0.0001
	TIR1 vs. ccvTIR1Acm1	<0.0001
	TIR1 vs. ccvTIR1Acm3	0.9179
	ccvTIR1 vs. ccvTIR1Acm1	<0.0001
	ccvTIR1 vs. ccvTIR1Acm3	<0.0001
	ccvTIR1Acm1 vs. ccvTIR1Acm3	<0.0001
	Row 135
	TIR1 vs. ccvTIR1	<0.0001
	TIR1 vs. ccvTIR1Acm1	<0.0001
	TIR1 vs. ccvTIR1Acm3	0.92
	ccvTIR1 vs. ccvTIR1Acm1	<0.0001
	ccvTIR1 vs. ccvTIR1Acm3	<0.0001
	ccvTIR1Acm1 vs. ccvTIR1Acm3	<0.0001
	Row 136
	TIR1 vs. ccvTIR1	<0.0001
	TIR1 vs. ccvTIR1Acm1	<0.0001
	TIR1 vs. ccvTIR1Acm3	0.9079
	ccvTIR1 vs. ccvTIR1Acm1	<0.0001
	ccvTIR1 vs. ccvTIR1Acm3	<0.0001
	ccvTIR1Acm1 vs. ccvTIR1Acm3	<0.0001
	Row 137
	TIR1 vs. ccvTIR1	<0.0001
	TIR1 vs. ccvTIR1Acm1	<0.0001
	TIR1 vs. ccvTIR1Acm3	0.9231
	ccvTIR1 vs. ccvTIR1Acm1	<0.0001
	ccvTIR1 vs. ccvTIR1Acm3	<0.0001
	ccvTIR1Acm1 vs. ccvTIR1Acm3	<0.0001
	Row 138
	TIR1 vs. ccvTIR1	<0.0001
	TIR1 vs. ccvTIR1Acm1	<0.0001
	TIR1 vs. ccvTIR1Acm3	0.9224
	ccvTIR1 vs. ccvTIR1Acm1	<0.0001
	ccvTIR1 vs. ccvTIR1Acm3	<0.0001
	ccvTIR1Acm1 vs. ccvTIR1Acm3	<0.0001
	Row 139
	TIR1 vs. ccvTIR1	<0.0001
	TIR1 vs. ccvTIR1Acm1	<0.0001
	TIR1 vs. ccvTIR1Acm3	0.9349
	ccvTIR1 vs. ccvTIR1Acm1	<0.0001
	ccvTIR1 vs. ccvTIR1Acm3	<0.0001
	ccvTIR1Acm1 vs. ccvTIR1Acm3	<0.0001
	Row 140
	TIR1 vs. ccvTIR1	<0.0001
	TIR1 vs. ccvTIR1Acm1	<0.0001
	TIR1 vs. ccvTIR1Acm3	0.9311
	ccvTIR1 vs. ccvTIR1Acm1	<0.0001
	ccvTIR1 vs. ccvTIR1Acm3	<0.0001
	ccvTIR1Acm1 vs. ccvTIR1Acm3	<0.0001
	Row 141
	TIR1 vs. ccvTIR1	<0.0001
	TIR1 vs. ccvTIR1Acm1	<0.0001
	TIR1 vs. ccvTIR1Acm3	0.9403
	ccvTIR1 vs. ccvTIR1Acm1	<0.0001
	ccvTIR1 vs. ccvTIR1Acm3	<0.0001
	ccvTIR1Acm1 vs. ccvTIR1Acm3	<0.0001
	Row 142
	TIR1 vs. ccvTIR1	<0.0001
	TIR1 vs. ccvTIR1Acm1	<0.0001
	TIR1 vs. ccvTIR1Acm3	0.9321
	ccvTIR1 vs. ccvTIR1Acm1	<0.0001
	ccvTIR1 vs. ccvTIR1Acm3	<0.0001
	ccvTIR1Acm1 vs. ccvTIR1Acm3	<0.0001
	Row 143
	TIR1 vs. ccvTIR1	<0.0001
	TIR1 vs. ccvTIR1Acm1	<0.0001
	TIR1 vs. ccvTIR1Acm3	0.9376
	ccvTIR1 vs. ccvTIR1Acm1	<0.0001
	ccvTIR1 vs. ccvTIR1Acm3	<0.0001
	ccvTIR1Acm1 vs. ccvTIR1Acm3	<0.0001
	Row 144
	TIR1 vs. ccvTIR1	<0.0001
	TIR1 vs. ccvTIR1Acm1	<0.0001
	TIR1 vs. ccvTIR1Acm3	0.9441
	ccvTIR1 vs. ccvTIR1Acm1	<0.0001
	ccvTIR1 vs. ccvTIR1Acm3	<0.0001
	ccvTIR1Acm1 vs. ccvTIR1Acm3	<0.0001
	Row 145
	TIR1 vs. ccvTIR1	<0.0001
	TIR1 vs. ccvTIR1Acm1	<0.0001
	TIR1 vs. ccvTIR1Acm3	0.9428
	ccvTIR1 vs. ccvTIR1Acm1	<0.0001
	ccvTIR1 vs. ccvTIR1Acm3	<0.0001
	ccvTIR1Acm1 vs. ccvTIR1Acm3	<0.0001
	Row 146
	TIR1 vs. ccvTIR1	<0.0001
	TIR1 vs. ccvTIR1Acm1	<0.0001
	TIR1 vs. ccvTIR1Acm3	0.9434
	ccvTIR1 vs. ccvTIR1Acm1	<0.0001
	ccvTIR1 vs. ccvTIR1Acm3	<0.0001
	ccvTIR1Acm1 vs. ccvTIR1Acm3	<0.0001
	Row 147
	TIR1 vs. ccvTIR1	<0.0001
	TIR1 vs. ccvTIR1Acm1	<0.0001
	TIR1 vs. ccvTIR1Acm3	0.9442
	ccvTIR1 vs. ccvTIR1Acm1	<0.0001
	ccvTIR1 vs. ccvTIR1Acm3	<0.0001
	ccvTIR1Acm1 vs. ccvTIR1Acm3	<0.0001
	Row 148
	TIR1 vs. ccvTIR1	<0.0001
	TIR1 vs. ccvTIR1Acm1	<0.0001
	TIR1 vs. ccvTIR1Acm3	0.9795
	ccvTIR1 vs. ccvTIR1Acm1	<0.0001
	ccvTIR1 vs. ccvTIR1Acm3	<0.0001
	ccvTIR1Acm1 vs. ccvTIR1Acm3	<0.0001
	Row 149
	TIR1 vs. ccvTIR1	<0.0001
	TIR1 vs. ccvTIR1Acm1	<0.0001
	TIR1 vs. ccvTIR1Acm3	0.9426
	ccvTIR1 vs. ccvTIR1Acm1	<0.0001
	ccvTIR1 vs. ccvTIR1Acm3	<0.0001
	ccvTIR1Acm1 vs. ccvTIR1Acm3	<0.0001
	Row 150
	TIR1 vs. ccvTIR1	<0.0001
	TIR1 vs. ccvTIR1Acm1	<0.0001
	TIR1 vs. ccvTIR1Acm3	0.9525
	ccvTIR1 vs. ccvTIR1Acm1	<0.0001
	ccvTIR1 vs. ccvTIR1Acm3	<0.0001
	ccvTIR1Acm1 vs. ccvTIR1Acm3	<0.0001
	Row 151
	TIR1 vs. ccvTIR1	<0.0001
	TIR1 vs. ccvTIR1Acm1	<0.0001
	TIR1 vs. ccvTIR1Acm3	0.9472
	ccvTIR1 vs. ccvTIR1Acm1	<0.0001
	ccvTIR1 vs. ccvTIR1Acm3	<0.0001
	ccvTIR1Acm1 vs. ccvTIR1Acm3	<0.0001
	Row 152
	TIR1 vs. ccvTIR1	<0.0001
	TIR1 vs. ccvTIR1Acm1	<0.0001
	TIR1 vs. ccvTIR1Acm3	0.9518
	ccvTIR1 vs. ccvTIR1Acm1	<0.0001
	ccvTIR1 vs. ccvTIR1Acm3	<0.0001
	ccvTIR1Acm1 vs. ccvTIR1Acm3	<0.0001
	Row 153
	TIR1 vs. ccvTIR1	<0.0001
	TIR1 vs. ccvTIR1Acm1	<0.0001
	TIR1 vs. ccvTIR1Acm3	0.95
	ccvTIR1 vs. ccvTIR1Acm1	<0.0001
	ccvTIR1 vs. ccvTIR1Acm3	<0.0001
	ccvTIR1Acm1 vs. ccvTIR1Acm3	<0.0001
	Row 154
	TIR1 vs. ccvTIR1	<0.0001
	TIR1 vs. ccvTIR1Acm1	<0.0001
	TIR1 vs. ccvTIR1Acm3	0.9469
	ccvTIR1 vs. ccvTIR1Acm1	<0.0001
	ccvTIR1 vs. ccvTIR1Acm3	<0.0001
	ccvTIR1Acm1 vs. ccvTIR1Acm3	<0.0001
	Row 155
	TIR1 vs. ccvTIR1	<0.0001
	TIR1 vs. ccvTIR1Acm1	<0.0001
	TIR1 vs. ccvTIR1Acm3	0.9558
	ccvTIR1 vs. ccvTIR1Acm1	<0.0001
	ccvTIR1 vs. ccvTIR1Acm3	<0.0001
	ccvTIR1Acm1 vs. ccvTIR1Acm3	<0.0001
	Row 156
	TIR1 vs. ccvTIR1	<0.0001
	TIR1 vs. ccvTIR1Acm1	<0.0001
	TIR1 vs. ccvTIR1Acm3	0.9513
	ccvTIR1 vs. ccvTIR1Acm1	<0.0001
	ccvTIR1 vs. ccvTIR1Acm3	<0.0001
	ccvTIR1Acm1 vs. ccvTIR1Acm3	<0.0001
	Row 157
	TIR1 vs. ccvTIR1	<0.0001
	TIR1 vs. ccvTIR1Acm1	<0.0001
	TIR1 vs. ccvTIR1Acm3	0.9596
	ccvTIR1 vs. ccvTIR1Acm1	<0.0001
	ccvTIR1 vs. ccvTIR1Acm3	<0.0001
	ccvTIR1Acm1 vs. ccvTIR1Acm3	<0.0001
	Row 158
	TIR1 vs. ccvTIR1	<0.0001
	TIR1 vs. ccvTIR1Acm1	<0.0001
	TIR1 vs. ccvTIR1Acm3	0.9631
	ccvTIR1 vs. ccvTIR1Acm1	<0.0001
	ccvTIR1 vs. ccvTIR1Acm3	<0.0001
	ccvTIR1Acm1 vs. ccvTIR1Acm3	<0.0001
	Row 159
	TIR1 vs. ccvTIR1	<0.0001
	TIR1 vs. ccvTIR1Acm1	<0.0001
	TIR1 vs. ccvTIR1Acm3	0.9563
	ccvTIR1 vs. ccvTIR1Acm1	<0.0001
	ccvTIR1 vs. ccvTIR1Acm3	<0.0001
	ccvTIR1Acm1 vs. ccvTIR1Acm3	<0.0001
	Row 160
	TIR1 vs. ccvTIR1	<0.0001
	TIR1 vs. ccvTIR1Acm1	<0.0001
	TIR1 vs. ccvTIR1Acm3	0.9573
	ccvTIR1 vs. ccvTIR1Acm1	<0.0001
	ccvTIR1 vs. ccvTIR1Acm3	<0.0001
	ccvTIR1Acm1 vs. ccvTIR1Acm3	<0.0001
	Row 161
	TIR1 vs. ccvTIR1	<0.0001
	TIR1 vs. ccvTIR1Acm1	<0.0001
	TIR1 vs. ccvTIR1Acm3	0.9666
	ccvTIR1 vs. ccvTIR1Acm1	<0.0001
	ccvTIR1 vs. ccvTIR1Acm3	<0.0001
	ccvTIR1Acm1 vs. ccvTIR1Acm3	<0.0001
	Row 162
	TIR1 vs. ccvTIR1	<0.0001
	TIR1 vs. ccvTIR1Acm1	<0.0001
	TIR1 vs. ccvTIR1Acm3	0.9618
	ccvTIR1 vs. ccvTIR1Acm1	<0.0001
	ccvTIR1 vs. ccvTIR1Acm3	<0.0001
	ccvTIR1Acm1 vs. ccvTIR1Acm3	<0.0001
	Row 163
	TIR1 vs. ccvTIR1	<0.0001
	TIR1 vs. ccvTIR1Acm1	<0.0001
	TIR1 vs. ccvTIR1Acm3	0.9606
	ccvTIR1 vs. ccvTIR1Acm1	<0.0001
	ccvTIR1 vs. ccvTIR1Acm3	<0.0001
	ccvTIR1Acm1 vs. ccvTIR1Acm3	<0.0001
	Row 164
	TIR1 vs. ccvTIR1	<0.0001
	TIR1 vs. ccvTIR1Acm1	<0.0001
	TIR1 vs. ccvTIR1Acm3	0.9619
	ccvTIR1 vs. ccvTIR1Acm1	<0.0001
	ccvTIR1 vs. ccvTIR1Acm3	<0.0001
	ccvTIR1Acm1 vs. ccvTIR1Acm3	<0.0001
	Row 165
	TIR1 vs. ccvTIR1	<0.0001
	TIR1 vs. ccvTIR1Acm1	<0.0001
	TIR1 vs. ccvTIR1Acm3	0.967
	ccvTIR1 vs. ccvTIR1Acm1	<0.0001
	ccvTIR1 vs. ccvTIR1Acm3	<0.0001
	ccvTIR1Acm1 vs. ccvTIR1Acm3	<0.0001
	Row 166
	TIR1 vs. ccvTIR1	<0.0001
	TIR1 vs. ccvTIR1Acm1	<0.0001
	TIR1 vs. ccvTIR1Acm3	0.9701
	ccvTIR1 vs. ccvTIR1Acm1	<0.0001
	ccvTIR1 vs. ccvTIR1Acm3	<0.0001
	ccvTIR1Acm1 vs. ccvTIR1Acm3	<0.0001
	Row 167
	TIR1 vs. ccvTIR1	<0.0001
	TIR1 vs. ccvTIR1Acm1	<0.0001
	TIR1 vs. ccvTIR1Acm3	0.9736
	ccvTIR1 vs. ccvTIR1Acm1	<0.0001
	ccvTIR1 vs. ccvTIR1Acm3	<0.0001
	ccvTIR1Acm1 vs. ccvTIR1Acm3	<0.0001
	Row 168
	TIR1 vs. ccvTIR1	<0.0001
	TIR1 vs. ccvTIR1Acm1	<0.0001
	TIR1 vs. ccvTIR1Acm3	0.9679
	ccvTIR1 vs. ccvTIR1Acm1	<0.0001
	ccvTIR1 vs. ccvTIR1Acm3	<0.0001
	ccvTIR1Acm1 vs. ccvTIR1Acm3	<0.0001
	Row 169
	TIR1 vs. ccvTIR1	<0.0001
	TIR1 vs. ccvTIR1Acm1	<0.0001
	TIR1 vs. ccvTIR1Acm3	0.9635
	ccvTIR1 vs. ccvTIR1Acm1	<0.0001
	ccvTIR1 vs. ccvTIR1Acm3	<0.0001
	ccvTIR1Acm1 vs. ccvTIR1Acm3	<0.0001
	Row 170
	TIR1 vs. ccvTIR1	<0.0001
	TIR1 vs. ccvTIR1Acm1	<0.0001
	TIR1 vs. ccvTIR1Acm3	0.9772
	ccvTIR1 vs. ccvTIR1Acm1	<0.0001
	ccvTIR1 vs. ccvTIR1Acm3	<0.0001
	ccvTIR1Acm1 vs. ccvTIR1Acm3	<0.0001
	Row 171
	TIR1 vs. ccvTIR1	<0.0001
	TIR1 vs. ccvTIR1Acm1	<0.0001
	TIR1 vs. ccvTIR1Acm3	0.964
	ccvTIR1 vs. ccvTIR1Acm1	<0.0001
	ccvTIR1 vs. ccvTIR1Acm3	<0.0001
	ccvTIR1Acm1 vs. ccvTIR1Acm3	<0.0001
	Row 172
	TIR1 vs. ccvTIR1	<0.0001
	TIR1 vs. ccvTIR1Acm1	<0.0001
	TIR1 vs. ccvTIR1Acm3	0.9778
	ccvTIR1 vs. ccvTIR1Acm1	<0.0001
	ccvTIR1 vs. ccvTIR1Acm3	<0.0001
	ccvTIR1Acm1 vs. ccvTIR1Acm3	<0.0001
	Row 173
	TIR1 vs. ccvTIR1	<0.0001
	TIR1 vs. ccvTIR1Acm1	<0.0001
	TIR1 vs. ccvTIR1Acm3	0.9727
	ccvTIR1 vs. ccvTIR1Acm1	<0.0001
	ccvTIR1 vs. ccvTIR1Acm3	<0.0001
	ccvTIR1Acm1 vs. ccvTIR1Acm3	<0.0001
	Row 174
	TIR1 vs. ccvTIR1	<0.0001
	TIR1 vs. ccvTIR1Acm1	<0.0001
	TIR1 vs. ccvTIR1Acm3	0.9752
	ccvTIR1 vs. ccvTIR1Acm1	<0.0001
	ccvTIR1 vs. ccvTIR1Acm3	<0.0001
	ccvTIR1Acm1 vs. ccvTIR1Acm3	<0.0001
	Row 175
	TIR1 vs. ccvTIR1	<0.0001
	TIR1 vs. ccvTIR1Acm1	<0.0001
	TIR1 vs. ccvTIR1Acm3	0.9751
	ccvTIR1 vs. ccvTIR1Acm1	<0.0001
	ccvTIR1 vs. ccvTIR1Acm3	<0.0001
	ccvTIR1Acm1 vs. ccvTIR1Acm3	<0.0001
	Row 176
	TIR1 vs. ccvTIR1	<0.0001
	TIR1 vs. ccvTIR1Acm1	<0.0001
	TIR1 vs. ccvTIR1Acm3	0.9723
	ccvTIR1 vs. ccvTIR1Acm1	<0.0001
	ccvTIR1 vs. ccvTIR1Acm3	<0.0001
	ccvTIR1Acm1 vs. ccvTIR1Acm3	<0.0001
	Row 177
	TIR1 vs. ccvTIR1	<0.0001
	TIR1 vs. ccvTIR1Acm1	<0.0001
	TIR1 vs. ccvTIR1Acm3	0.9793
	ccvTIR1 vs. ccvTIR1Acm1	<0.0001
	ccvTIR1 vs. ccvTIR1Acm3	<0.0001
	ccvTIR1Acm1 vs. ccvTIR1Acm3	<0.0001
	Row 178
	TIR1 vs. ccvTIR1	<0.0001
	TIR1 vs. ccvTIR1Acm1	<0.0001
	TIR1 vs. ccvTIR1Acm3	0.9737
	ccvTIR1 vs. ccvTIR1Acm1	<0.0001
	ccvTIR1 vs. ccvTIR1Acm3	<0.0001
	ccvTIR1Acm1 vs. ccvTIR1Acm3	<0.0001
	Row 179
	TIR1 vs. ccvTIR1	<0.0001
	TIR1 vs. ccvTIR1Acm1	<0.0001
	TIR1 vs. ccvTIR1Acm3	0.9792
	ccvTIR1 vs. ccvTIR1Acm1	<0.0001
	ccvTIR1 vs. ccvTIR1Acm3	<0.0001
	ccvTIR1Acm1 vs. ccvTIR1Acm3	<0.0001
	Row 180
	TIR1 vs. ccvTIR1	<0.0001
	TIR1 vs. ccvTIR1Acm1	<0.0001
	TIR1 vs. ccvTIR1Acm3	0.9768
	ccvTIR1 vs. ccvTIR1Acm1	<0.0001
	ccvTIR1 vs. ccvTIR1Acm3	<0.0001
	ccvTIR1Acm1 vs. ccvTIR1Acm3	<0.0001
	Row 181
	TIR1 vs. ccvTIR1	<0.0001
	TIR1 vs. ccvTIR1Acm1	<0.0001
	TIR1 vs. ccvTIR1Acm3	0.9802
	ccvTIR1 vs. ccvTIR1Acm1	<0.0001
	ccvTIR1 vs. ccvTIR1Acm3	<0.0001
	ccvTIR1Acm1 vs. ccvTIR1Acm3	<0.0001
	Row 182
	TIR1 vs. ccvTIR1	<0.0001
	TIR1 vs. ccvTIR1Acm1	<0.0001
	TIR1 vs. ccvTIR1Acm3	0.9771
	ccvTIR1 vs. ccvTIR1Acm1	<0.0001
	ccvTIR1 vs. ccvTIR1Acm3	<0.0001
	ccvTIR1Acm1 vs. ccvTIR1Acm3	<0.0001
	Row 183
	TIR1 vs. ccvTIR1	<0.0001
	TIR1 vs. ccvTIR1Acm1	<0.0001
	TIR1 vs. ccvTIR1Acm3	0.9857
	ccvTIR1 vs. ccvTIR1Acm1	<0.0001
	ccvTIR1 vs. ccvTIR1Acm3	<0.0001
	ccvTIR1Acm1 vs. ccvTIR1Acm3	<0.0001
	Row 184
	TIR1 vs. ccvTIR1	<0.0001
	TIR1 vs. ccvTIR1Acm1	<0.0001
	TIR1 vs. ccvTIR1Acm3	0.9814
	ccvTIR1 vs. ccvTIR1Acm1	<0.0001
	ccvTIR1 vs. ccvTIR1Acm3	<0.0001
	ccvTIR1Acm1 vs. ccvTIR1Acm3	<0.0001
	Row 185
	TIR1 vs. ccvTIR1	<0.0001
	TIR1 vs. ccvTIR1Acm1	<0.0001
	TIR1 vs. ccvTIR1Acm3	0.9872
	ccvTIR1 vs. ccvTIR1Acm1	<0.0001
	ccvTIR1 vs. ccvTIR1Acm3	<0.0001
	ccvTIR1Acm1 vs. ccvTIR1Acm3	<0.0001
	Row 186
	TIR1 vs. ccvTIR1	<0.0001
	TIR1 vs. ccvTIR1Acm1	<0.0001
	TIR1 vs. ccvTIR1Acm3	0.9856
	ccvTIR1 vs. ccvTIR1Acm1	<0.0001
	ccvTIR1 vs. ccvTIR1Acm3	<0.0001
	ccvTIR1Acm1 vs. ccvTIR1Acm3	<0.0001
	Row 187
	TIR1 vs. ccvTIR1	<0.0001
	TIR1 vs. ccvTIR1Acm1	<0.0001
	TIR1 vs. ccvTIR1Acm3	0.9818
	ccvTIR1 vs. ccvTIR1Acm1	<0.0001
	ccvTIR1 vs. ccvTIR1Acm3	<0.0001
	ccvTIR1Acm1 vs. ccvTIR1Acm3	<0.0001
	Row 188
	TIR1 vs. ccvTIR1	<0.0001
	TIR1 vs. ccvTIR1Acm1	<0.0001
	TIR1 vs. ccvTIR1Acm3	0.9841
	ccvTIR1 vs. ccvTIR1Acm1	<0.0001
	ccvTIR1 vs. ccvTIR1Acm3	<0.0001
	ccvTIR1Acm1 vs. ccvTIR1Acm3	<0.0001
	Row 189
	TIR1 vs. ccvTIR1	<0.0001
	TIR1 vs. ccvTIR1Acm1	<0.0001
	TIR1 vs. ccvTIR1Acm3	0.9804
	ccvTIR1 vs. ccvTIR1Acm1	<0.0001
	ccvTIR1 vs. ccvTIR1Acm3	<0.0001
	ccvTIR1Acm1 vs. ccvTIR1Acm3	<0.0001
	Row 190
	TIR1 vs. ccvTIR1	<0.0001
	TIR1 vs. ccvTIR1Acm1	<0.0001
	TIR1 vs. ccvTIR1Acm3	0.9806
	ccvTIR1 vs. ccvTIR1Acm1	<0.0001
	ccvTIR1 vs. ccvTIR1Acm3	<0.0001
	ccvTIR1Acm1 vs. ccvTIR1Acm3	<0.0001
	Row 191
	TIR1 vs. ccvTIR1	<0.0001
	TIR1 vs. ccvTIR1Acm1	<0.0001
	TIR1 vs. ccvTIR1Acm3	0.9851
	ccvTIR1 vs. ccvTIR1Acm1	<0.0001
	ccvTIR1 vs. ccvTIR1Acm3	<0.0001
	ccvTIR1Acm1 vs. ccvTIR1Acm3	<0.0001
	Row 192
	TIR1 vs. ccvTIR1	<0.0001
	TIR1 vs. ccvTIR1Acm1	<0.0001
	TIR1 vs. ccvTIR1Acm3	0.9848
	ccvTIR1 vs. ccvTIR1Acm1	<0.0001
	ccvTIR1 vs. ccvTIR1Acm3	<0.0001
	ccvTIR1Acm1 vs. ccvTIR1Acm3	<0.0001
	Row 193
	TIR1 vs. ccvTIR1	<0.0001
	TIR1 vs. ccvTIR1Acm1	<0.0001
	TIR1 vs. ccvTIR1Acm3	0.9822
	ccvTIR1 vs. ccvTIR1Acm1	<0.0001
	ccvTIR1 vs. ccvTIR1Acm3	<0.0001
	ccvTIR1Acm1 vs. ccvTIR1Acm3	<0.0001
	Row 194
	TIR1 vs. ccvTIR1	<0.0001
	TIR1 vs. ccvTIR1Acm1	<0.0001
	TIR1 vs. ccvTIR1Acm3	0.9846
	ccvTIR1 vs. ccvTIR1Acm1	<0.0001
	ccvTIR1 vs. ccvTIR1Acm3	<0.0001
	ccvTIR1Acm1 vs. ccvTIR1Acm3	<0.0001
	Row 195
	TIR1 vs. ccvTIR1	<0.0001
	TIR1 vs. ccvTIR1Acm1	<0.0001
	TIR1 vs. ccvTIR1Acm3	0.9889
	ccvTIR1 vs. ccvTIR1Acm1	<0.0001
	ccvTIR1 vs. ccvTIR1Acm3	<0.0001
	ccvTIR1Acm1 vs. ccvTIR1Acm3	<0.0001
[truncated: 5 more columns]
