# Supplementary material for: TIR1-produced cAMP as a second messenger in transcriptional auxin signalling
Source: Nature. 2025 Mar 5;640(8060):1011–6. doi: 10.1038/s41586-025-08669-w (PMC12018254; doi:10.1038/s41586-025-08669-w)
Supplement: Supplementary file 7 — Source Data Fig. 3 [file 41586_2025_8669_MOESM7_ESM.xlsx]

## Sheet: Fig. 3
Fig 3b																							Fig 3d										Fig 3f
																								ccvTIR1 Mock	ccvTIR1 cvxIAA	TIR1 Mock	TIR1 cvxIAA	ccvTIR1ACm1 Mock	ccvTIR1ACm1 cvxIAA	ccvTIR1ACm3 Mock	ccvTIR1ACm3cvxIAA			Time(min)	ccvTIR1 Mock											TIR1 Mock
		Mock										100 nM IAA												2.65034	0.982813	0.727424	0.672002	1.32903	1.57314	0.762097	1.81879			0	1	1	1	1	1	1	1	1	1	1	1	1	1	1	1
	Col-0	1.60016	2.24604	2.06693	2.05011	1.48831	1.64976	2.98931	2.38607	2.08715	2.70071	6.47016	6.79561	7.39377	7.08033	7.89008	7.08066	6.36898	7.45336	9.30499	7.12407			0.912945	1.32284	0.737816	0.869445	0.905911	0.91676	0.787713	1.44734			10	1.00057	0.997848	0.993286	0.99528	0.999091	0.99664	1	1.00666	0.999384	0.994128	0.996478	0.998449	1.00429	1	1.00515
	tir1 afb2	0.168474	0.340771	0.51416	0.367683	0.335491	0.168742	0.194285	0.178372	0.175363	0.370129	2.72738	2.42261	2.76818	2.7558	2.5627	2.86856	3.04568	3.04868	3.0854				2.04947	1.75136	0.803631	0.789775	0.857089	1.83352	0.800522	1.08871			20	1	1	0.993858	0.995824	1.005	0.997241	1.00123	1.00666	1.0123	0.998384	1	0.993011	0.998633	1.00047	1.00138
	TIR1	1.35124	1.59954	1.05588	1.19779	0.426411	1.28931	1.28845	0.757942	0.991401	1.17361	5.33943	4.69067	4.10756	5.15346	5.29541	4.50152	4.59117	5.18185	4.26678	4.12591			2.92981	1.75136	0.869445	0.744744	1.05238	1.6979	0.755693	1.79957			30	1	1.00023	0.993858	0.989064	1.005	1.00292	1.00524	1	1.01131	0.998384	1	0.999432	1.00295	1	1.00515
	TIR1ACm1	1.50341	1.28637	1.15688	0.76771	1.36456	0.730925	1.21836	1.50674	1.41607	0.633081	3.59895	3.3095	2.75589	4.02989	4.46142	2.80307	3.15585	2.87423	3.80713	3.42035			2.40347	2.03084	0.814022	0.82095	0.596708	2.44108	0.742884	1.10152			40	1.00571	1.00229	0.993858	0.99528	1	0.993468	1	1.0064	1	0.995793	0.997824	0.993011	1.00565	1.00097	1.00515
	TIR1ACm3	0.551332	0.191902	0.376229	0.603533	0.542149	0.34146	0.191398	0.188556	0.626068	0.406984	3.4536	2.90675	2.48444	1.90219	4.30268	3.26829	2.79566	3.1935	2.23158	1.94052			3.32107	2.32428	0.904085	0.800167	0.320052	1.7196	0.42908	1.13994			50	1.00057	1.00023	0.993286	0.994294	1	0.998165	0.998818	0.999686	1.00613	0.996799	0.997824	0.992435	0.992975	1.00545	1.00647
																								1.50915	2.01221	0.533445	0.914476	0.395997	2.30004	0.390655	1.15916			60	1.00057	1.00443	1.00057	0.99528	1.00342	1.00292	1.00252	1.00666	1.00066	0.998384	1	0.998919	1.00429	1.00635	1.00515
																								1.60697	1.45326	0.710105	1.3059	0.764871	1.55144	0.397059	1.45375			70	1.00624	1.00652	1	1	1.00419	1.00144	1.00252	1.00037	1.00675	1.00269	1.00221	0.992435	1.00429	1.00588	1.00515
	Two-way ANOVA																							0.912945	2.62705	0.720496	1.344	0.737748	2.0939	1.17196	1.20398			80	1.00057	1.00681	0.993858	0.99477	1.00096	1.00144	1.00123	0.999686	1.00675	0.996799	1	0.992435	1.00565	1.00635	1.00647
					Adjusted P Value																			2.02152	2.29634	1.29897	0.744744	0.737748	1.99083	0.42908	1.51779			90	1.00057	1.00229	1	0.99477	0.999091	1.00292	0.995389	1	1.0123	0.996799	1.00145	0.986015	1.00565	1.00588	1.01163
	Col-0:Mock vs. Col-0:100 nM IAA				<0.0001																			0.694025	1.36476	1.31976	1.19159	0.748597	1.97999	1.02467	1.14635			100	1.00571	1.00681	0.988437	1	1.00586	1.00144	1.00252	1.0064	1.00613	1	0.996478	0.999432	1.00429	1.00506	1.00138
	Col-0:Mock vs. tir1 afb2:Mock				<0.0001							sample size												0.70334	1.66752	1.10846	1.67654	1.0361	1.49719	0.723672	1.90844			110	1.00571	1.00884	0.993286	1.00571	1.00586	1.00444	1.00524	1.00037	1.0123	1	1	0.992435	1.00429	1.01134	1.00784
	Col-0:Mock vs. tir1 afb2:100 nM IAA				0.0841								Mock	100 nM IAA										0.898971	1.6815	1.6419	1.05996	0.971006	1.17172	0.678843	2.27348			120	1.00571	1.00229	1	0.99528	1.00586	1.00144	1.00252	1.0064	1.01348	0.998384	1.00221	0.998919	1.00565	1.01094	1.00784
	Col-0:Mock vs. TIR1:Mock				0.0005		Compact letter display			p<0.05		Col-0	n = 10 roots	n = 10 roots										1.22037	1.66752	1.02186	0.973363	0.938459	1.4755	0.845351	1.29364			130	1.00571	1.00439	0.993858	0.99528	1.00419	1.00144	0.996738	1.00734	1.00675	1.00427	1.00445	0.993011	1.00295	1.00097	1.01036
	Col-0:Mock vs. TIR1:100 nM IAA				<0.0001		Col-0:100 nM IAA			A		tir1 afb2	n = 10 roots	n = 10 roots										0.675393	1.60697	0.924868	0.931796	0.786569	1.08492	0.941414	1.24241			140	1.00571	1.00285	1	0.999559	1.00586	0.99664	0.998137	0.993812	1.00675	0.995793	0.996478	0.992435	1.00565	1.00588	1.00784
	Col-0:Mock vs. TIR1ACm1:Mock				0.001		TIR1:100 nM IAA			B		TIR1	n = 10 roots	n = 10 roots										0.796498	1.60697	0.911012	0.803631	1.09035	1.09035	0.762097	1.17196			150	1.00118	1.01092	1	0.99477	1.00586	1.00144	1.00386	1.00698	1.01287	1.00165	1.00221	0.998449	0.99729	1.00545	1.00647
	Col-0:Mock vs. TIR1ACm1:100 nM IAA				<0.0001		TIR1ACm1:100 nM IAA			C		TIR1ACm1	n = 10 roots	n = 10 roots										0.409894	2.04481	1.0565	0.900621	0.927609	2.09933	0.838947	0.467505			160	1.00478	1.00439	1	1.00048	1.00676	1.00292	0.999579	1.01364	1.00675	0.998384	1	0.992435	0.998633	1.00588	1.00647
	Col-0:Mock vs. TIR1ACm3:Mock				<0.0001		TIR1ACm3:100 nM IAA			C		TIR1ACm3	n = 10 roots	n = 10 roots										0.568262	1.65355	0.938724	0.841734	1.02525	2.00168	0.448292	0.58278			170	1.01196	1.00884	0.993858	1.00048	1.01098	1.00444	1.00444	1.00698	1.01178	1.00269	1.00221	0.999432	1.00565	1.00588	1.01163
	Col-0:Mock vs. TIR1ACm3:100 nM IAA				0.042		tir1 afb2:100 nM IAA			C D														0.694025	1.8585	0.616579	0.91794	1.08492	1.30733	0.806926	0.512334			180	1.01148	1.00652	0.994471	0.99528	1.00586	1.00292	1.00123	1.00698	1.01287	1	1.00221	0.991916	1.00429	1.00635	1.01163
	Col-0:100 nM IAA vs. tir1 afb2:Mock				<0.0001		Col-0:Mock			D														1.54176	1.71876	0.786311	0.897157	1.39955	1.00355	1.09511	0.544355
	Col-0:100 nM IAA vs. tir1 afb2:100 nM IAA				<0.0001		TIR1ACm1:Mock			E														1.67218	1.75602	0.914476	0.744744	1.37785	0.781145	0.806926	0.38425
	Col-0:100 nM IAA vs. TIR1:Mock				<0.0001		TIR1:Mock			E														1.47655	2.05413	0.827878	1.26433	1.02525	1.94201	0.653226	0.50593			Two-way ANOVA
	Col-0:100 nM IAA vs. TIR1:100 nM IAA				<0.0001		TIR1ACm3:Mock			F														0.801156	1.29489	0.765528	0.994147	1.18799	2.1373	0.704459	0.390655				Adjusted P Value				sample size
	Col-0:100 nM IAA vs. TIR1ACm1:Mock				<0.0001		tir1 afb2:Mock			F														0.810472	2.17989	1.02532	1.37518	0.808268	2.03966	1.04388	0.960626			0 min						Mock		cvxIAA
	Col-0:100 nM IAA vs. TIR1ACm1:100 nM IAA				<0.0001																			1.11323	1.14118	0.796703	1.0565	0.580434	1.46465	1.04388	1.05028			TIR1 Mock vs. ccvTIR1 Mock	>0.9999				ccvTIR1	n =11 hypocotyl segments		n =9 hypocotyl segments
	Col-0:100 nM IAA vs. TIR1ACm3:Mock				<0.0001																			1.16913	1.37408	1.00107	1.34054	1.11747	1.1229	0.409867	0.365038			TIR1 Mock vs. ccvTIR1ACm1Mock	>0.9999				TIR1	n =12 hypocotyl segments		n =12 hypocotyl segments
	Col-0:100 nM IAA vs. TIR1ACm3:100 nM IAA				<0.0001																			2.23578	1.54176	1.23662	1.2574	1.15002	1.26936	0.960626	0.992647			TIR1 Mock vs. ccvTIR1ACm3Mock	>0.9999				ccvTIR1ACm1	n =13 hypocotyl segments		n =12 hypocotyl segments
	tir1 afb2:Mock vs. tir1 afb2:100 nM IAA				<0.0001																			1.19242	2.23113	1.43407	0.969899	0.965582	1.81182	0.947818	1.62666			TIR1 Mock vs. TIR1 cvxIAA	>0.9999				ccvTIR1ACm3	n =14 hypocotyl segments		n =13 hypocotyl segments
	tir1 afb2:Mock vs. TIR1:Mock				0.009																			1.38805	2.53389	1.17081	1.06343	1.32903	1.72503	0.806926	0.973435			TIR1 Mock vs. ccvTIR1 cvxIAA	>0.9999
	tir1 afb2:Mock vs. TIR1:100 nM IAA				<0.0001																			1.49052	2.17523	0.852126	1.08421	1.26936	1.56229	0.634013	0.806926			TIR1 Mock vs. ccvTIR1ACm1cvxIAA	>0.9999
	tir1 afb2:Mock vs. TIR1ACm1:Mock				0.0045																			1.63026	2.1892	1.24701	1.5553	0.607557	1.26936	0.838947	0.845351			TIR1 Mock vs. ccvTIR1ACm3cvxIAA	>0.9999
	tir1 afb2:Mock vs. TIR1ACm1:100 nM IAA				<0.0001																			1.56505	2.83199	1.04957	1.20545	1.00355	1.38328	0.909393	1.13354			ccvTIR1 Mock vs. ccvTIR1ACm1Mock	>0.9999
	tir1 afb2:Mock vs. TIR1ACm3:Mock				>0.9999																			1.239	2.54786	1.05303	1.34747	1.51889	2.1373	0.81333	0.96703			ccvTIR1 Mock vs. ccvTIR1ACm3Mock	>0.9999
	tir1 afb2:Mock vs. TIR1ACm3:100 nM IAA				<0.0001																			1.07597	2.43141	1.04264	1.27472	1.03068	1.89862	0.870968	0.685247			ccvTIR1 Mock vs. TIR1 cvxIAA	>0.9999
	tir1 afb2:100 nM IAA vs. TIR1:Mock				<0.0001																			1.29489	2.05413	1.59341	1.23662	1.49177	1.47007	1.01826	0.909393			ccvTIR1 Mock vs. ccvTIR1 cvxIAA	>0.9999
	tir1 afb2:100 nM IAA vs. TIR1:100 nM IAA				<0.0001																			1.21105	2.34292	1.33708	1.42367	1.11205	1.36158	0.742884	0.493121			ccvTIR1 Mock vs. ccvTIR1ACm1cvxIAA	>0.9999
	tir1 afb2:100 nM IAA vs. TIR1ACm1:Mock				<0.0001																			1.63026	2.68294	1.33708	1.27819	0.672652	1.70333	0.493121	0.826139			ccvTIR1 Mock vs. ccvTIR1ACm3cvxIAA	>0.9999
	tir1 afb2:100 nM IAA vs. TIR1ACm1:100 nM IAA				0.1771																			2.28702	2.24044	1.3059	1.10153	0.629256	0.938459	0.915797	0.493121			ccvTIR1ACm1Mock vs. ccvTIR1ACm3Mock	>0.9999
	tir1 afb2:100 nM IAA vs. TIR1ACm3:Mock				<0.0001																			1.30887	1.70479	1.12231	1.1431	1.10662	1.16087	0.89018	0.537951			ccvTIR1ACm1Mock vs. TIR1 cvxIAA	>0.9999
	tir1 afb2:100 nM IAA vs. TIR1ACm3:100 nM IAA				>0.9999																			2.04481	2.70623	1.47563	1.02186	0.737748	1.64908	0.710863	0.537951			ccvTIR1ACm1Mock vs. ccvTIR1 cvxIAA	>0.9999
	TIR1:Mock vs. TIR1:100 nM IAA				<0.0001																			1.60231	2.31031	1.25394	1.16042	1.06322	1.49177	0.992647	0.717268			ccvTIR1ACm1Mock vs. ccvTIR1ACm1cvxIAA	>0.9999
	TIR1:Mock vs. TIR1ACm1:Mock				>0.9999																			1.24831	2.03084	1.22969	1.11192	1.57314	1.64366	0.50593	1.03107			ccvTIR1ACm1Mock vs. ccvTIR1ACm3cvxIAA	>0.9999
	TIR1:Mock vs. TIR1ACm1:100 nM IAA				<0.0001																			1.05268	2.20318	0.862517	1.27472	1.0361	1.71418	0.678843	0.870968			ccvTIR1ACm3Mock vs. TIR1 cvxIAA	>0.9999
	TIR1:Mock vs. TIR1ACm3:Mock				0.0479																			1.15515	1.22968	1.10499	1.03918	1.10662	1.93116	0.979839	1.21039			ccvTIR1ACm3Mock vs. ccvTIR1 cvxIAA	>0.9999
	TIR1:Mock vs. TIR1ACm3:100 nM IAA				<0.0001																			1.22968	2.59444	1.12924	0.983755	0.710625	2.10475	1.42173	1.60745			ccvTIR1ACm3Mock vs. ccvTIR1ACm1cvxIAA	>0.9999
	TIR1:100 nM IAA vs. TIR1ACm1:Mock				<0.0001																			1.19708	2.2451	0.997611	1.62804	0.645529	1.25309	1.54341	1.45375			ccvTIR1ACm3Mock vs. ccvTIR1ACm3cvxIAA	>0.9999
	TIR1:100 nM IAA vs. TIR1ACm1:100 nM IAA				<0.0001																			0.959524	1.84452	0.907548	0.973363	0.585859	1.46465	0.973435	0.896584			TIR1 cvxIAA vs. ccvTIR1 cvxIAA	>0.9999
	TIR1:100 nM IAA vs. TIR1ACm3:Mock				<0.0001																			1.31352	2.04015	1.42021	1.35439	0.829966	1.88777	1.8444	1.13354			TIR1 cvxIAA vs. ccvTIR1ACm1cvxIAA	>0.9999
	TIR1:100 nM IAA vs. TIR1ACm3:100 nM IAA				<0.0001																			0.931577	2.11934	0.997611	1.5172	1.15544	0.971006	2.19663	1.05028			TIR1 cvxIAA vs. ccvTIR1ACm3cvxIAA	>0.9999
	TIR1ACm1:Mock vs. TIR1ACm1:100 nM IAA				<0.0001																			1.23434	2.7761	1.12924	1.54837	0.981856	1.13917	1.88283	1.24241			ccvTIR1 cvxIAA vs. ccvTIR1ACm1cvxIAA	>0.9999
	TIR1ACm1:Mock vs. TIR1ACm3:Mock				0.0265																			1.90973	2.5432	1.27819	1.16388	1.03068	0.813692	1.27443	1.01826			ccvTIR1 cvxIAA vs. ccvTIR1ACm3cvxIAA	>0.9999
	TIR1ACm1:Mock vs. TIR1ACm3:100 nM IAA				<0.0001																			1.38339	2.94844	0.765528	1.61073	1.12832	1.27478	0.595588	0.473909			ccvTIR1ACm1cvxIAA vs. ccvTIR1ACm3cvxIAA	>0.9999
	TIR1ACm1:100 nM IAA vs. TIR1ACm3:Mock				<0.0001																			1.46258	2.51991	1.64536	1.21237	0.569585	1.35073	1.77396	0.525142
	TIR1ACm1:100 nM IAA vs. TIR1ACm3:100 nM IAA				0.2192																			0.707998	1.63957	0.817486	1.20891	0.477366	1.28021	1.28083	0.730076			10 min
	TIR1ACm3:Mock vs. TIR1ACm3:100 nM IAA				<0.0001																			1.05268	1.947	1.36479	1.33015	0.461092	1.05238	1.24241	0.678843			TIR1 Mock vs. ccvTIR1 Mock	0.9942
																								1.40668	2.00289	1.4306	1.50334	0.965582	1.38328	0.819734	0.768501			TIR1 Mock vs. ccvTIR1ACm1Mock	0.9997
																								0.600867	2.47799	1.44792	1.13617	1.14459	1.45922	0.58278	0.614801			TIR1 Mock vs. ccvTIR1ACm3Mock	0.9991
																								0.63813	2.31497	1.14656	1.64536	0.927609	1.97999	1.26803	0.320209			TIR1 Mock vs. TIR1 cvxIAA	0.8448
																								0.759235	2.59444	1.42367	1.32322	0.710625	2.64179	1.30005	1.39611			TIR1 Mock vs. ccvTIR1 cvxIAA	>0.9999
																								0.782524	2.72486	1.15349	1.48602	2.00168	2.26207	1.00546	1.05028			TIR1 Mock vs. ccvTIR1ACm1cvxIAA	0.9358
																								0.810472	2.2777	1.29204	1.22277	0.889637	1.33988	0.909393	0.569972			TIR1 Mock vs. ccvTIR1ACm3cvxIAA	>0.9999
																								0.558946	2.23578	1.42021	0.879837	1.28563	2.78283	0.838947	0.326613			ccvTIR1 Mock vs. ccvTIR1ACm1Mock	>0.9999
																								0.978155	1.19242	1.50334	0.959507	0.884212	2.16442	1.0759	0.672438			ccvTIR1 Mock vs. ccvTIR1ACm3Mock	0.8488
																								1.29489	1.87713	1.27126	1.01147	1.20426	2.67434	1.12713	0.441888			ccvTIR1 Mock vs. TIR1 cvxIAA	0.9965
																								1.19708	2.48731	1.72157	1.0565	0.922185	2.47363	1.59464	0.806926			ccvTIR1 Mock vs. ccvTIR1 cvxIAA	0.9452
																								1.25297	2.6317	0.779383	0.775919	0.629256	2.10475	0.986243	0.979839			ccvTIR1 Mock vs. ccvTIR1ACm1cvxIAA	>0.9999
																								0.610183	2.84131	1.07728	0.568084	0.84624	1.90404	0.896584	0.902989			ccvTIR1 Mock vs. ccvTIR1ACm3cvxIAA	0.9872
																								0.912945	1.34613	1.34054	1.04957	2.28376	3.42293	1.36409	0.781309			ccvTIR1ACm1Mock vs. ccvTIR1ACm3Mock	0.953
																								0.694025	1.6256	1.31976	1.26087	1.26936	2.54957	1.06309	0.742884			ccvTIR1ACm1Mock vs. TIR1 cvxIAA	0.9708
																								0.414552	2.38018	1.31629	1.00107	0.98728	2.82623	1.08231	0.537951			ccvTIR1ACm1Mock vs. ccvTIR1 cvxIAA	0.9897
																								0.530999	1.89576	0.786311	1.09114	1.00898	2.43565	1.33207	0.397059			ccvTIR1ACm1Mock vs. ccvTIR1ACm1cvxIAA	0.9959
																								0.749919	1.43929	0.938724	0.831342	1.03068	3.22222	0.96703	0.493121			ccvTIR1ACm1Mock vs. ccvTIR1ACm3cvxIAA	0.9991
																								0.661419	2.14263	0.95258	0.64429	1.62738	2.71773	1.9917	0.397059			ccvTIR1ACm3Mock vs. TIR1 cvxIAA	0.4498
																								1.08994	2.03084	0.928332	0.755136	1.42667	1.93116	1.78036	1.70991			ccvTIR1ACm3Mock vs. ccvTIR1 cvxIAA	>0.9999
																								0.79184	2.65034	1.02879	1.08421	1.57856	1.68706	0.915797	1.12713			ccvTIR1ACm3Mock vs. ccvTIR1ACm1cvxIAA	0.5731
																								0.871024	2.53389	0.841734	0.706641	0.580434	1.55686	0.58278	1.0695			ccvTIR1ACm3Mock vs. ccvTIR1ACm3cvxIAA	0.9995
																								1.35544	1.62094	0.7586	0.796703	0.656379	1.24766	1.41532	0.794118			TIR1 cvxIAA vs. ccvTIR1 cvxIAA	0.6311
																								1.45326	1.6815	1.08074	0.883301	1.45922	1.15002	1.06309	0.685247			TIR1 cvxIAA vs. ccvTIR1ACm1cvxIAA	>0.9999
																								0.894314	1.48121	1.19852	1.1327	1.00898	1.58941	0.999051	0.826139			TIR1 cvxIAA vs. ccvTIR1ACm3cvxIAA	0.7798
																								0.847735	1.71876	0.793239	1.17773	1.87149	0.878788	1.21679	0.473909			ccvTIR1 cvxIAA vs. ccvTIR1ACm1cvxIAA	0.7641
																								0.647446	1.84918	1.54491	1.34054	0.878788	0.960157	1.00546	0.653226			ccvTIR1 cvxIAA vs. ccvTIR1ACm3cvxIAA	>0.9999
																								0.652104	1.39271	0.852126	1.29551	1.0144	1.13917	1.3769	0.569972			ccvTIR1ACm1cvxIAA vs. ccvTIR1ACm3cvxIAA	0.8923
																								0.735945	1.42997	1.07728	0.969899	1.09035	1.15544	1.2232	0.525142
																								0.554288	2.97639	0.966435	1.24009	1.19342	0.688926	1.05028	0.403463			20 min
																								0.843077	2.80405	0.883301	1.16388	1.26394	1.47007	1.01186	0.569972			TIR1 Mock vs. ccvTIR1 Mock	>0.9999
																								1.13187	1.51847	1.17427	1.16042	1.10662	1.48634	1.14635	0.755693			TIR1 Mock vs. ccvTIR1ACm1Mock	>0.9999
																								1.21105	3.12078	0.907548	0.710105	1.13374	1.19884	1.08231	0.614801			TIR1 Mock vs. ccvTIR1ACm3Mock	0.9436
																								0.843077	2.75747	0.907548	0.95258	0.840816	1.32903	1.48577	0.947818			TIR1 Mock vs. TIR1 cvxIAA	0.2606
																								1.08529	2.87857	0.911012	1.14656	0.943883	2.00711	1.61385	0.979839			TIR1 Mock vs. ccvTIR1 cvxIAA	0.9299
																								1.39736	2.82268	0.793239	1.07035	0.786569	1.75758	1.33207	0.666034			TIR1 Mock vs. ccvTIR1ACm1cvxIAA	>0.9999
																								1.36942	2.87857	0.782847	1.17081	1.15544	1.89319	1.08871	0.806926			TIR1 Mock vs. ccvTIR1ACm3cvxIAA	0.9959
																								2.07742	2.82733	1.01493	0.748208	0.981856	2.57127	1.62666	0.544355			ccvTIR1 Mock vs. ccvTIR1ACm1Mock	>0.9999
																								0.992129	3.12544	0.699713	0.699713	1.51347	1.33446	0.710863	0.755693			ccvTIR1 Mock vs. ccvTIR1ACm3Mock	0.9429
																								0.964182	3.21394	0.852126	1.26433	1.27478	1.06322	1.56262	1.12073			ccvTIR1 Mock vs. TIR1 cvxIAA	0.2271
																								1.239	2.87857	0.678929	1.39943	1.36158	0.965582	0.749288	0.627609			ccvTIR1 Mock vs. ccvTIR1 cvxIAA	0.9291
																								1.01542	3.01365	0.768991	1.59687	2.01253	1.3453	0.838947	1.00546			ccvTIR1 Mock vs. ccvTIR1ACm1cvxIAA	>0.9999
																								0.614841	2.6317	0.730888	1.15695	0.889637	1.76842	1.87002	0.589184			ccvTIR1 Mock vs. ccvTIR1ACm3cvxIAA	0.9961
																								1.04802	2.6317	0.983755	0.814022	1.28021	2.63094	0.947818	0.774905			ccvTIR1ACm1Mock vs. ccvTIR1ACm3Mock	0.9915
																								0.30742	3.30244	1.14656	1.45831	1.60026	1.93116	2.01091	0.698055			ccvTIR1ACm1Mock vs. TIR1 cvxIAA	0.0987
																								0.628814	3.81015	0.782847	1.62804	0.813692	1.60569	1.00546	1.44734			ccvTIR1ACm1Mock vs. ccvTIR1 cvxIAA	0.9868
																								0.535657	3.2512	0.976827	1.10153	0.938459	1.74673	1.12073	1.14635			ccvTIR1ACm1Mock vs. ccvTIR1ACm1cvxIAA	0.9993
																								0.600867	1.96097	0.516125	0.983755	0.895062	1.62738	0.986243	0.960626			ccvTIR1ACm1Mock vs. ccvTIR1ACm3cvxIAA	>0.9999
																								0.600867	2.13331	0.699713	1.16734	0.878788	1.93659	1.29364	0.858159			ccvTIR1ACm3Mock vs. TIR1 cvxIAA	0.0085
																								1.49984	1.82589	0.633898	0.938724	0.786569	1.97456	1.28083	0.845351			ccvTIR1ACm3Mock vs. ccvTIR1 cvxIAA	>0.9999
																								0.829103	2.21715	1.02532	1.67308	0.835391	2.4899	1.11433	0.928605			ccvTIR1ACm3Mock vs. ccvTIR1ACm1cvxIAA	0.8559
																								1.10392	3.29312	0.768991	0.907548	0.895062	2.5333	1.11433	0.614801			ccvTIR1ACm3Mock vs. ccvTIR1ACm3cvxIAA	0.9999
																								0.675393	2.4547	0.765528	1.66961	0.732323	1.51347	1.27443	0.601992			TIR1 cvxIAA vs. ccvTIR1 cvxIAA	0.0094
																								0.777866	1.95631	0.748208	1.24701	0.862514	1.7413	1.0759	0.806926			TIR1 cvxIAA vs. ccvTIR1ACm1cvxIAA	0.3065
																								0.801156	1.96097	0.585403	1.5172	0.526188	1.763	1.03748	0.723672			TIR1 cvxIAA vs. ccvTIR1ACm3cvxIAA	0.036
																								0.959524	2.22647	0.578476	1.53452	0.650954	1.66536	1.18477	0.781309			ccvTIR1 cvxIAA vs. ccvTIR1ACm1cvxIAA	0.8363
																								0.768551	1.8026	1.02186	1.36479	0.515339	1.77385	0.960626	0.640417			ccvTIR1 cvxIAA vs. ccvTIR1ACm3cvxIAA	0.9996
																								0.680051	2.31497	0.945652	1.22623	1.04153	2.16985	1.10792	0.986243			ccvTIR1ACm1cvxIAA vs. ccvTIR1ACm3cvxIAA	0.98
																								0.763893	1.99823	0.900621	1.53106	1.19884	3.08661	0.781309	0.601992
																								1.10392	2.1566	1.17427	1.06343	1.24766	2.87505	1.93406	0.979839			30 min
																								0.959524	2.75747	1.18466	0.883301	0.954733	1.59484	1.45375	1.0759			TIR1 Mock vs. ccvTIR1 Mock	>0.9999
																								0.670735	2.97639	1.05996	1.3059	0.754022	1.11747	1.50498	1.62026			TIR1 Mock vs. ccvTIR1ACm1Mock	>0.9999
																								1.14584	2.12865	1.08074	0.980291	0.672652	1.68163	0.902989	0.774905			TIR1 Mock vs. ccvTIR1ACm3Mock	0.9746
																								0.707998	1.25297	1.19159	1.21237	1.1229	2.22952	0.896584	0.595588			TIR1 Mock vs. TIR1 cvxIAA	0.0363
																								0.847735	2.1566	0.796703	1.008	0.645529	1.29648	1.03107	0.864564			TIR1 Mock vs. ccvTIR1 cvxIAA	>0.9999
																								0.922261	2.35689	1.2678	1.10153	0.938459	0.737748	0.601992	0.832543			TIR1 Mock vs. ccvTIR1ACm1cvxIAA	0.9073
																								0.987471	1.81192	1.16042	1.30936	1.37243	1.1229	0.608397	0.806926			TIR1 Mock vs. ccvTIR1ACm3cvxIAA	0.9983
																								0.79184	2.31031	1.48949	0.890229	1.22596	1.23139	0.50593	0.935009			ccvTIR1 Mock vs. ccvTIR1ACm1Mock	>0.9999
																								0.712656	2.91118	1.35439	1.22623	0.764871	1.05238	1.24881	0.768501			ccvTIR1 Mock vs. ccvTIR1ACm3Mock	0.8854
																								0.94555	2.72952	0.859054	0.782847	0.694351	1.09577	0.461101	0.826139			ccvTIR1 Mock vs. TIR1 cvxIAA	0.0684
																								1.14118	2.49663	0.751672	0.900621	0.992705	1.87692	1.39611	0.851755			ccvTIR1 Mock vs. ccvTIR1 cvxIAA	0.9975
																								0.661419	1.79794	0.886765	1.00107	0.867939	2.07763	0.902989	1.12713			ccvTIR1 Mock vs. ccvTIR1ACm1cvxIAA	0.9744
																								0.787182	2.32894	1.52413	1.07035	0.433969	1.68163	0.806926	1.83159			ccvTIR1 Mock vs. ccvTIR1ACm3cvxIAA	0.9799
																								0.568262	2.0681	1.60726	0.543836	0.591283	2.07763	0.717268	1.49217			ccvTIR1ACm1Mock vs. ccvTIR1ACm3Mock	0.8551
																								0.992129	2.5991	0.897157	0.457238	0.303779	1.56771	0.608397	1.36409			ccvTIR1ACm1Mock vs. TIR1 cvxIAA	0.066
																								0.647446	2.84597	1.55877	0.710105	0.471942	1.60569	0.941414	1.04388			ccvTIR1ACm1Mock vs. ccvTIR1 cvxIAA	0.996
																								1.17379	2.88789	1.27472	0.623507	0.520763	1.48634	0.992647	0.979839			ccvTIR1ACm1Mock vs. ccvTIR1ACm1cvxIAA	0.9772
																								0.763893	2.81336	1.40635	0.620043	0.960157	2.35428	1.00546	0.646822			ccvTIR1ACm1Mock vs. ccvTIR1ACm3cvxIAA	0.9715
																								0.768551	2.44539	1.04611	1.01493	0.607557	1.86607	0.941414	0.563567			ccvTIR1ACm3Mock vs. TIR1 cvxIAA	0.0006
																								0.754577	3.29778	1.14656	0.588867	0.710625	2.0939	0.909393	0.50593			ccvTIR1ACm3Mock vs. ccvTIR1 cvxIAA	0.9985
																								0.810472	2.14263	0.772455	0.713569	0.802843	2.08848	1.11433	0.499526			ccvTIR1ACm3Mock vs. ccvTIR1ACm1cvxIAA	0.24
																								0.922261	3.30244	0.814022	0.658146	1.20969	2.96184	1.00546	0.473909			ccvTIR1ACm3Mock vs. ccvTIR1ACm3cvxIAA	>0.9999
																								1.35544	2.23113	0.938724	0.592331	0.878788	2.44108	1.21039	0.640417			TIR1 cvxIAA vs. ccvTIR1 cvxIAA	0.0093
																								0.917603	2.4221	0.983755	0.533445	0.938459	1.98541	0.646822	0.550759			TIR1 cvxIAA vs. ccvTIR1ACm1cvxIAA	0.4482
																								0.605525	3.0416	0.938724	0.883301	2.00711	2.26749	0.755693	0.723672			TIR1 cvxIAA vs. ccvTIR1ACm3cvxIAA	0.003
																								0.558946	2.46402	1.29897	0.848662	0.873363	2.05593	0.614801	1.58824			ccvTIR1 cvxIAA vs. ccvTIR1ACm1cvxIAA	0.6911
																								0.773209	2.56649	1.37171	0.751672	0.840816	1.79555	0.755693	0.755693			ccvTIR1 cvxIAA vs. ccvTIR1ACm3cvxIAA	>0.9999
																								0.79184	2.49197	1.22969	0.914476	0.878788	1.7413	0.698055	0.646822			ccvTIR1ACm1cvxIAA vs. ccvTIR1ACm3cvxIAA	0.4818
																								0.838419	2.34757	1.37864	0.599259	0.965582	1.70875	0.73648	0.851755
																								0.833761	2.31031	1.25048	0.869445	1.37243	2.34886	0.550759	0.608397			40 min
																								0.796498	2.39415	1.38903	1.11538	0.770296	2.18612	0.576376	0.922201			TIR1 Mock vs. ccvTIR1 Mock	0.9998
																								0.554288	2.31031	1.03225	0.938724	1.0578	2.55499	0.864564	0.755693			TIR1 Mock vs. ccvTIR1ACm1Mock	>0.9999
																								0.689367	2.57115	0.872909	1.12578	1.367	2.26749	0.634013	1.33847			TIR1 Mock vs. ccvTIR1ACm3Mock	>0.9999
																								0.787182	2.47799	0.859054	0.962971	0.710625	1.69248	0.685247	0.717268			TIR1 Mock vs. TIR1 cvxIAA	0.0001
																								0.787182	1.83521	0.772455	0.983755	0.797419	1.43752	0.896584	0.512334			TIR1 Mock vs. ccvTIR1 cvxIAA	>0.9999
																								1.16447	2.00289	0.807095	1.38557	0.873363	1.57314	0.563567	0.710863			TIR1 Mock vs. ccvTIR1ACm1cvxIAA	0.1406
																								0.847735	2.71089	1.00107	2.04372	1.0795	1.70333	0.614801	0.441888			TIR1 Mock vs. ccvTIR1ACm3cvxIAA	>0.9999
																								0.866366	1.95631	0.886765	0.95258	1.23681	2.06678	0.909393	1.05028			ccvTIR1 Mock vs. ccvTIR1ACm1Mock	>0.9999
																								0.507709	2.27305	1.24009	0.66161	0.694351	1.75758	1.03748	0.845351			ccvTIR1 Mock vs. ccvTIR1ACm3Mock	0.9991
																								0.624156	2.50128	1.07382	0.93526	1.24766	1.59484	0.902989	0.614801			ccvTIR1 Mock vs. TIR1 cvxIAA	0.0005
																								1.03405	1.93768	1.2574	1.02879	1.24224	1.44837	1.10792	0.902989			ccvTIR1 Mock vs. ccvTIR1 cvxIAA	0.9992
																								1.17379	1.98426	0.973363	1.45831	1.23139	1.70333	1.30645	0.947818			ccvTIR1 Mock vs. ccvTIR1ACm1cvxIAA	0.3441
																								0.680051	2.34757	1.12924	1.03225	0.63468	1.54059	1.78676	0.838947			ccvTIR1 Mock vs. ccvTIR1ACm3cvxIAA	0.998
																								0.498393	2.29634	1.3925	1.05996	0.770296	2.1807	1.3769	0.973435			ccvTIR1ACm1Mock vs. ccvTIR1ACm3Mock	>0.9999
																								0.614841	2.11934	0.890229	0.782847	1.25309	1.97999	1.33207	0.806926			ccvTIR1ACm1Mock vs. TIR1 cvxIAA	<0.0001
																								1.36476	1.95165	0.824414	0.748208	0.477366	1.30733	1.10792	1.17196			ccvTIR1ACm1Mock vs. ccvTIR1 cvxIAA	>0.9999
																								0.819787	2.38018	0.983755	0.64429	0.770296	1.23139	1.21679	0.81333			ccvTIR1ACm1Mock vs. ccvTIR1ACm1cvxIAA	0.1528
																								0.922261	2.72486	1.36132	0.727424	0.911336	1.32903	1.15916	0.646822			ccvTIR1ACm1Mock vs. ccvTIR1ACm3cvxIAA	>0.9999
																								0.805814	2.45936	0.83827	0.651218	1.01983	2.41938	1.05028	0.537951			ccvTIR1ACm3Mock vs. TIR1 cvxIAA	<0.0001
																								1.062	1.92836	1.07382	0.810559	0.873363	1.81182	0.710863	0.486717			ccvTIR1ACm3Mock vs. ccvTIR1 cvxIAA	>0.9999
																								0.847735	2.37552	0.928332	0.713569	1.55144	2.80995	1.56262	0.96703			ccvTIR1ACm3Mock vs. ccvTIR1ACm1cvxIAA	0.0746
																								0.670735	2.31031	1.2193	1.06343	1.39413	2.90217	1.24241	0.781309			ccvTIR1ACm3Mock vs. ccvTIR1ACm3cvxIAA	>0.9999
																								0.614841	2.50594	1.08767	0.911012	0.878788	1.70333	0.935009	0.467505			TIR1 cvxIAA vs. ccvTIR1 cvxIAA	<0.0001
																								0.628814	3.22791	1.10499	0.966435	0.7052	1.95829	0.704459	0.557163			TIR1 cvxIAA vs. ccvTIR1ACm1cvxIAA	0.294
																								0.763893	2.62705	0.523053	0.959507	1.15002	2.1156	0.858159	1.0695			TIR1 cvxIAA vs. ccvTIR1ACm3cvxIAA	<0.0001
																								1.06666	3.0742	0.713569	1.1327	1.47007	1.61654	1.08231	0.928605			ccvTIR1 cvxIAA vs. ccvTIR1ACm1cvxIAA	0.0957
																								1.08063	3.01365	0.585403	0.983755	1.27478	2.17527	0.986243	1.03748			ccvTIR1 cvxIAA vs. ccvTIR1ACm3cvxIAA	>0.9999
																								1.0946	3.45149	0.512661	1.0946	2.34886	2.16442	0.73648	0.717268			ccvTIR1ACm1cvxIAA vs. ccvTIR1ACm3cvxIAA	0.0674
																								0.72663	2.80405	0.509197	0.869445	0.905911	2.1807	1.45375	0.826139
																								1.08529	3.35833	0.706641	1.03918	0.802843	3.16255	0.634013	0.851755			50 min
																								0.954866	4.09428	0.692785	1.25048		3.28189	1.15916	0.614801			TIR1 Mock vs. ccvTIR1 Mock	>0.9999
																								0.600867	2.75281	0.647754	1.2193		2.45193	0.819734	0.877372			TIR1 Mock vs. ccvTIR1ACm1Mock	>0.9999
																								0.675393	3.48875	1.00454	0.959507		1.48092	0.851755	0.678843			TIR1 Mock vs. ccvTIR1ACm3Mock	0.9058
																								0.843077	3.26518	0.786311	0.872909		2.20782	0.915797	0.730076			TIR1 Mock vs. TIR1 cvxIAA	<0.0001
																								0.894314	2.71555	0.706641	0.578476		1.77927	0.621205	0.634013			TIR1 Mock vs. ccvTIR1 cvxIAA	>0.9999
																								0.619498	2.85994	0.495341	0.803631		2.11018	0.678843	0.614801			TIR1 Mock vs. ccvTIR1ACm1cvxIAA	0.0689
																								1.10392	3.30244	0.827878	0.561156		1.48092	0.403463	0.768501			TIR1 Mock vs. ccvTIR1ACm3cvxIAA	0.9999
																								0.85705	3.65178	0.890229	0.616579		2.02881	0.691651	0.73648			ccvTIR1 Mock vs. ccvTIR1ACm1Mock	>0.9999
																								0.749919	3.2186	0.45031	0.848662		1.86064	0.589184	0.986243			ccvTIR1 Mock vs. ccvTIR1ACm3Mock	0.7745
																								0.777866	3.06954	0.426063	1.22623		2.27834	1.23601	0.986243			ccvTIR1 Mock vs. TIR1 cvxIAA	<0.0001
																								0.787182	4.52746	0.637362	0.66161		1.48634	0.832543	1.43454			ccvTIR1 Mock vs. ccvTIR1 cvxIAA	0.9996
																								0.815129	3.86138	0.516125	0.834806		1.47007	0.704459	1.13994			ccvTIR1 Mock vs. ccvTIR1ACm1cvxIAA	0.1093
																								0.903629	3.5726	0.810559	0.845198		1.27478	0.486717	1.37049			ccvTIR1 Mock vs. ccvTIR1ACm3cvxIAA	0.9975
																								0.866366	3.2512	0.446846	0.64429		1.42125	0.345825	0.557163			ccvTIR1ACm1Mock vs. ccvTIR1ACm3Mock	0.9048
																								0.661419	3.15804	0.83827	0.595795		1.68706	0.81333	0.512334			ccvTIR1ACm1Mock vs. TIR1 cvxIAA	<0.0001
																								0.829103	3.1627	0.793239	0.616579		1.97999	0.742884	0.480313			ccvTIR1ACm1Mock vs. ccvTIR1 cvxIAA	>0.9999
																								2.05413	2.65965	1.03571	0.762064		1.83352	1.0695	0.65963			ccvTIR1ACm1Mock vs. ccvTIR1ACm1cvxIAA	0.0403
																								2.00755	2.22181	1.08074	0.74128		1.56229	1.31286	0.762097			ccvTIR1ACm1Mock vs. ccvTIR1ACm3cvxIAA	>0.9999
																								1.30887	3.29778	1.13617	1.1327		1.98541	1.21679	0.621205			ccvTIR1ACm3Mock vs. TIR1 cvxIAA	<0.0001
																								1.82123	3.92194	0.91794	0.93526		2.08305	1.45375	0.832543			ccvTIR1ACm3Mock vs. ccvTIR1 cvxIAA	0.9717
																								0.861708	2.68294	1.1812	0.727424		1.69248	0.768501	0.781309			ccvTIR1ACm3Mock vs. ccvTIR1ACm1cvxIAA	0.0002
																								0.810472	3.85207	1.40635	0.703177		1.54059	1.35128	0.96703			ccvTIR1ACm3Mock vs. ccvTIR1ACm3cvxIAA	0.9874
																								1.14584	3.93125	1.99522	1.13617		1.59484	1.04388	0.960626			TIR1 cvxIAA vs. ccvTIR1 cvxIAA	<0.0001
																								0.63813	3.40025	1.06343	0.775919		1.7413	0.979839	0.96703			TIR1 cvxIAA vs. ccvTIR1ACm1cvxIAA	0.0284
																								0.815129	2.74349	0.637362	0.623507		1.41582	1.21039	1.38971			TIR1 cvxIAA vs. ccvTIR1ACm3cvxIAA	<0.0001
																								0.666077	2.39881	1.03918	0.613115		1.4538	0.96703	1.03107			ccvTIR1 cvxIAA vs. ccvTIR1ACm1cvxIAA	0.0236
																								0.796498	2.38018	0.962971	0.613115		1.63823	0.755693	1.3769			ccvTIR1 cvxIAA vs. ccvTIR1ACm3cvxIAA	>0.9999
																								0.768551	1.96097	1.43753	0.976827		1.77385	0.646822	0.589184			ccvTIR1ACm1cvxIAA vs. ccvTIR1ACm3cvxIAA	0.0112
																								0.898971	1.83986	1.04264	0.942188		1.4321	0.947818	0.473909
																								0.833761	3.01365	0.841734	0.755136		1.56771	0.698055	0.397059			60 min
																								0.642788	2.91583	0.730888	0.876373		2.7991	0.730076	1.04388			TIR1 Mock vs. ccvTIR1 Mock	0.9993
																								0.908287	3.33039	0.904085	1.2193		1.8064	0.883776	0.710863			TIR1 Mock vs. ccvTIR1ACm1Mock	>0.9999
																								0.987471	3.37231	0.827878	1.86706		2.81538	1.15916	0.915797			TIR1 Mock vs. ccvTIR1ACm3Mock	0.9506
																								0.922261	2.98104	0.824414	0.91794		3.07033	0.755693	1.20398			TIR1 Mock vs. TIR1 cvxIAA	<0.0001
																								0.745261	3.20462	0.744744	0.772455		1.77385	1.0759	0.58278			TIR1 Mock vs. ccvTIR1 cvxIAA	0.9904
																								0.63813	3.29778	0.717033	0.768991		1.32361	1.6843	0.89018			TIR1 Mock vs. ccvTIR1ACm1cvxIAA	0.1208
																								0.596209	2.58047	1.04957	0.793239		1.37785	1.65228	0.832543			TIR1 Mock vs. ccvTIR1ACm3cvxIAA	0.9854
																								0.745261	2.13331	0.751672	0.928332		1.13917	1.33847	1.14635			ccvTIR1 Mock vs. ccvTIR1ACm1Mock	>0.9999
																								0.596209	2.70157	0.668538	0.543836		1.69248	1.45375	0.774905			ccvTIR1 Mock vs. ccvTIR1ACm3Mock	0.6528
																								0.582235	2.99502	0.602723	0.678929		2.35428	1.29364	0.461101			ccvTIR1 Mock vs. TIR1 cvxIAA	<0.0001
																								0.442499	3.05091	1.01493	0.488413		1.73045	0.973435	0.473909			ccvTIR1 Mock vs. ccvTIR1 cvxIAA	0.8388
																								0.475104	3.20928	0.654682	0.38796		1.3887	0.704459	0.518738			ccvTIR1 Mock vs. ccvTIR1ACm1cvxIAA	0.3611
																									2.48731	1.14656	0.592331		1.08492	0.685247	0.525142			ccvTIR1 Mock vs. ccvTIR1ACm3cvxIAA	0.7999
																									2.65499	0.931796	0.519589		1.15544	1.20398	0.960626			ccvTIR1ACm1Mock vs. ccvTIR1ACm3Mock	0.7848
																									2.41278	0.900621	0.696249		1.31276	0.909393	0.832543			ccvTIR1ACm1Mock vs. TIR1 cvxIAA	<0.0001
																									2.72486	0.786311	0.772455		1.54059	0.81333	2.01091			ccvTIR1ACm1Mock vs. ccvTIR1 cvxIAA	0.9233
																									3.26518	0.803631	0.717033		2.08848	1.30005	1.15275			ccvTIR1ACm1Mock vs. ccvTIR1ACm1cvxIAA	0.2073
																									2.30099	1.06689	0.585403		1.85522	0.845351	1.62666			ccvTIR1ACm1Mock vs. ccvTIR1ACm3cvxIAA	0.8983
																									2.22181	0.827878	0.592331		2.22409	1.0759	1.2296			ccvTIR1ACm3Mock vs. TIR1 cvxIAA	<0.0001
																									3.51204	0.703177	0.64429		2.22409	0.749288	1.92125			ccvTIR1ACm3Mock vs. ccvTIR1 cvxIAA	>0.9999
																									4.35046	0.859054	1.28512		2.43023	0.947818	1.15916			ccvTIR1ACm3Mock vs. ccvTIR1ACm1cvxIAA	0.0013
																									2.87391	0.696249	0.727424		2.13187	1.02467	1.74194			ccvTIR1ACm3Mock vs. ccvTIR1ACm3cvxIAA	>0.9999
																									3.3397	0.74128	1.09114		1.7413	1.2232	1.59464			TIR1 cvxIAA vs. ccvTIR1 cvxIAA	<0.0001
																									2.57581	0.543836	0.7586		2.0939	1.2232	0.672438			TIR1 cvxIAA vs. ccvTIR1ACm1cvxIAA	0.0794
																									2.87857	0.914476	1.47563		1.67621	0.65963	0.685247			TIR1 cvxIAA vs. ccvTIR1ACm3cvxIAA	<0.0001
																									3.23257	0.959507	0.457238		1.54602	0.787713	0.851755			ccvTIR1 cvxIAA vs. ccvTIR1ACm1cvxIAA	0.0065
																									3.57725	0.647754	0.505733		2.26207	0.787713	0.806926			ccvTIR1 cvxIAA vs. ccvTIR1ACm3cvxIAA	>0.9999
																									3.2512	0.782847	0.994147		1.85522	0.595588	0.870968			ccvTIR1ACm1cvxIAA vs. ccvTIR1ACm3cvxIAA	0.0041
																									3.35368	0.578476	0.876373		1.48092	1.02467	1.36409
																									3.34436	0.945652	1.05996		1.4755	2.55527	1.76755			70 min
																									3.86604	1.11885	0.914476		2.24037	0.499526	0.525142			TIR1 Mock vs. ccvTIR1 Mock	>0.9999
																									2.97173	0.630434	0.841734		2.04508	1.75474	0.864564			TIR1 Mock vs. ccvTIR1ACm1Mock	>0.9999
																									3.3397	0.890229	0.907548		1.95286	1.16556	1.28083			TIR1 Mock vs. ccvTIR1ACm3Mock	0.9991
																									3.86138	0.568084	0.737816		2.00168	0.794118	0.73648			TIR1 Mock vs. TIR1 cvxIAA	<0.0001
																									3.38628	0.543836	2.04718		2.38141	0.96703	0.896584			TIR1 Mock vs. ccvTIR1 cvxIAA	0.9994
																									3.41423	0.585403	1.23316		2.22952	0.870968	0.473909			TIR1 Mock vs. ccvTIR1ACm1cvxIAA	0.0627
																									2.62705	0.734352	0.994147		2.63636	0.883776	0.826139			TIR1 Mock vs. ccvTIR1ACm3cvxIAA	0.9921
																									2.29168	0.911012	1.53798		2.26749	0.730076	0.781309			ccvTIR1 Mock vs. ccvTIR1ACm1Mock	0.9991
																									2.19386	1.008	1.10153		2.27291	1.15275	0.928605			ccvTIR1 Mock vs. ccvTIR1ACm3Mock	0.995
																									1.95165	0.82095	0.990683		1.57856	1.63947	1.30005			ccvTIR1 Mock vs. TIR1 cvxIAA	<0.0001
																									3.35833	0.654682	0.907548		1.67621	0.698055	1.08231			ccvTIR1 Mock vs. ccvTIR1 cvxIAA	0.9966
																									3.09749	0.74128	0.928332		1.75215	0.723672	1.10792			ccvTIR1 Mock vs. ccvTIR1ACm1cvxIAA	0.0813
																									3.82878	0.422599	1.10153		2.06135	0.473909	0.909393			ccvTIR1 Mock vs. ccvTIR1ACm3cvxIAA	0.9743
																									3.26983	1.04264	0.93526		1.88777	0.832543	1.24241			ccvTIR1ACm1Mock vs. ccvTIR1ACm3Mock	>0.9999
																									3.19531	0.585403	1.20891		2.40853	0.717268	0.845351			ccvTIR1ACm1Mock vs. TIR1 cvxIAA	<0.0001
																									3.61917	0.696249	1.24355		2.22952	0.806926	1.54981			ccvTIR1ACm1Mock vs. ccvTIR1 cvxIAA	>0.9999
																									2.71555	1.00454	1.10153		1.98541		0.762097			ccvTIR1ACm1Mock vs. ccvTIR1ACm1cvxIAA	0.0109
																									3.64246	0.876373	1.07728		2.32174		1.18477			ccvTIR1ACm1Mock vs. ccvTIR1ACm3cvxIAA	0.9999
																									2.91118	0.703177	1.10846		2.65264		0.717268			ccvTIR1ACm3Mock vs. TIR1 cvxIAA	<0.0001
																									2.58978	0.900621	1.18466		2.10475		1.03107			ccvTIR1ACm3Mock vs. ccvTIR1 cvxIAA	>0.9999
																									2.17523	1.20891	0.942188		2.41938		1.08871			ccvTIR1ACm3Mock vs. ccvTIR1ACm1cvxIAA	0.0045
																									3.04626	1.99522	1.00454		2.80995		0.698055			ccvTIR1ACm3Mock vs. ccvTIR1ACm3cvxIAA	>0.9999
																									2.78076	0.872909	0.793239		1.62738		0.685247			TIR1 cvxIAA vs. ccvTIR1 cvxIAA	<0.0001
																									2.1566	0.924868	1.28858		3.18967		1.44734			TIR1 cvxIAA vs. ccvTIR1ACm1cvxIAA	0.0076
																									3.41423	0.689321	1.11192		2.98354		1.29364			TIR1 cvxIAA vs. ccvTIR1ACm3cvxIAA	<0.0001
																									3.09749	0.890229	1.40982		2.85335		1.50498			ccvTIR1 cvxIAA vs. ccvTIR1ACm1cvxIAA	0.0082
																									2.00289	0.810559	1.36825		2.60382		1.74194			ccvTIR1 cvxIAA vs. ccvTIR1ACm3cvxIAA	>0.9999
																									2.30099	0.502269	1.63844		2.94557		3.48387			ccvTIR1ACm1cvxIAA vs. ccvTIR1ACm3cvxIAA	0.0021
																									2.26839	0.651218	1.61073		2.82623		0.730076
																									3.13941	0.588867	1.50681		3.24392		0.461101			80 min
																									2.57581	0.658146	1.80817		3.43378		0.774905			TIR1 Mock vs. ccvTIR1 Mock	0.9729
																									2.90652	0.557692	1.49642		2.65806		0.569972			TIR1 Mock vs. ccvTIR1ACm1Mock	>0.9999
																									2.12399	0.588867	1.55184		1.89319		0.89018			TIR1 Mock vs. ccvTIR1ACm3Mock	0.9448
																									2.36155	0.502269	1.46524		1.95829		2.17102			TIR1 Mock vs. TIR1 cvxIAA	<0.0001
																									2.34292	0.443382	1.80817		1.763		2.41437			TIR1 Mock vs. ccvTIR1 cvxIAA	>0.9999
																									2.28702	0.689321	1.34747		3.09746		2.24146			TIR1 Mock vs. ccvTIR1ACm1cvxIAA	0.0018
																									2.22181	0.512661	1.15695		2.31631		1.45375			TIR1 Mock vs. ccvTIR1ACm3cvxIAA	>0.9999
																									1.55107	0.474558	1.80817		2.64179		1.37049			ccvTIR1 Mock vs. ccvTIR1ACm1Mock	0.968
																									1.21105	0.571548	1.59687		2.99439		1.26803			ccvTIR1 Mock vs. ccvTIR1ACm3Mock	0.3204
																									1.19242	0.426063	1.71118		3.56397		0.89018			ccvTIR1 Mock vs. TIR1 cvxIAA	<0.0001
																									1.40668	0.561156	1.45831		2.8208		0.749288			ccvTIR1 Mock vs. ccvTIR1 cvxIAA	0.9899
																									2.11002	0.678929	1.49642		3.08118		0.403463			ccvTIR1 Mock vs. ccvTIR1ACm1cvxIAA	0.0525
																									2.28236	0.609651	1.81163		3.16798		1.21039			ccvTIR1 Mock vs. ccvTIR1ACm3cvxIAA	0.8231
																									2.36155	0.734352	2.09567		2.69603		0.601992			ccvTIR1ACm1Mock vs. ccvTIR1ACm3Mock	0.9264
																									2.6317	0.893693	1.68		3.09746		1.30645			ccvTIR1ACm1Mock vs. TIR1 cvxIAA	<0.0001
																									1.97028	0.807095	1.44099		2.07763		0.621205			ccvTIR1ACm1Mock vs. ccvTIR1 cvxIAA	>0.9999
																									1.97028	0.997611	1.49988		3.4826		0.870968			ccvTIR1ACm1Mock vs. ccvTIR1ACm1cvxIAA	0.0009
																									2.62239	0.907548	1.39596		2.19697		0.627609			ccvTIR1ACm1Mock vs. ccvTIR1ACm3cvxIAA	0.9999
																									1.8911	0.7586	1.02532		2.78825		0.493121			ccvTIR1ACm3Mock vs. TIR1 cvxIAA	<0.0001
																									1.8026	0.706641	1.47563		2.79368		0.512334			ccvTIR1ACm3Mock vs. ccvTIR1 cvxIAA	0.8716
																									1.64423	0.647754	1.57262		2.63636		0.537951			ccvTIR1ACm3Mock vs. ccvTIR1ACm1cvxIAA	<0.0001
																									2.34292	0.453774	1.52413		2.19155		0.627609			ccvTIR1ACm3Mock vs. ccvTIR1ACm3cvxIAA	0.9944
																									2.17057	0.599259	1.78739		1.94744		0.531546			TIR1 cvxIAA vs. ccvTIR1 cvxIAA	<0.0001
																									2.34292	0.789775	1.1431		2.44108		0.717268			TIR1 cvxIAA vs. ccvTIR1ACm1cvxIAA	0.0054
																									3.05557	0.696249	1.77007		2.47363		0.845351			TIR1 cvxIAA vs. ccvTIR1ACm3cvxIAA	<0.0001
																									3.18599	1.20891	2.11299		1.73045		0.883776			ccvTIR1 cvxIAA vs. ccvTIR1ACm1cvxIAA	0.0027
																									2.58512	0.775919	1.2574		1.50804		1.04388			ccvTIR1 cvxIAA vs. ccvTIR1ACm3cvxIAA	0.9989
																									3.01831	0.775919	1.88438		1.8281		0.749288			ccvTIR1ACm1cvxIAA vs. ccvTIR1ACm3cvxIAA	0.0001
																									2.73884	1.65229	2.35893		2.27291		1.39611
																									2.89255	0.706641	1.87398		3.07576		1.37049			90 min
																									2.93912	0.540372	1.92248		2.94557		0.986243			TIR1 Mock vs. ccvTIR1 Mock	0.9939
																									2.92049	0.633898	1.39943		3.37954		1.24881			TIR1 Mock vs. ccvTIR1ACm1Mock	0.9998
																									1.92371	1.09114	1.16388		2.94557		1.35769			TIR1 Mock vs. ccvTIR1ACm3Mock	0.9999
																									2.96241	0.588867	1.44446		3.47718		1.47936			TIR1 Mock vs. TIR1 cvxIAA	<0.0001
																									3.42354	0.651218	1.69732		2.98354		0.89018			TIR1 Mock vs. ccvTIR1 cvxIAA	>0.9999
																									4.28991	0.786311	1.75967		2.70688		2.26067			TIR1 Mock vs. ccvTIR1ACm1cvxIAA	0.0004
																									4.47157	0.72396	1.19852		2.77198		0.576376			TIR1 Mock vs. ccvTIR1ACm3cvxIAA	>0.9999
																									3.61917	0.907548	1.13963		2.57669		0.838947			ccvTIR1 Mock vs. ccvTIR1ACm1Mock	>0.9999
																									3.29312	0.956043	1.40982		2.05593		1.50498			ccvTIR1 Mock vs. ccvTIR1ACm3Mock	0.9128
																									4.22936	1.83934	1.29897		1.42125		1.19758			ccvTIR1 Mock vs. TIR1 cvxIAA	<0.0001
																									2.66897	1.33361	1.29551		2.27291		0.928605			ccvTIR1 Mock vs. ccvTIR1 cvxIAA	0.9992
																									3.31641	0.931796	1.1327		2.76113		0.774905			ccvTIR1 Mock vs. ccvTIR1ACm1cvxIAA	0.008
																									3.82412	1.63497	1.57609		2.43023		0.493121			ccvTIR1 Mock vs. ccvTIR1ACm3cvxIAA	0.993
																									3.07886	1.08767	1.344		1.67621		0.557163			ccvTIR1ACm1Mock vs. ccvTIR1ACm3Mock	0.9821
																									3.23257	1.27126	1.16388		1.87692		0.870968			ccvTIR1ACm1Mock vs. TIR1 cvxIAA	<0.0001
																									3.10215	1.08767	0.748208		2.41395		0.838947			ccvTIR1ACm1Mock vs. ccvTIR1 cvxIAA	>0.9999
																									2.84131	0.921404	0.980291		2.16442		0.710863			ccvTIR1ACm1Mock vs. ccvTIR1ACm1cvxIAA	0.0016
																									2.53855	0.782847	1.2574		1.88777		0.89018			ccvTIR1ACm1Mock vs. ccvTIR1ACm3cvxIAA	0.9998
																									2.92515	1.15695	0.876373		1.86064		0.896584			ccvTIR1ACm3Mock vs. TIR1 cvxIAA	<0.0001
																									3.37231	0.983755	0.852126		2.26207		0.634013			ccvTIR1ACm3Mock vs. ccvTIR1 cvxIAA	0.9976
																									2.31963	1.01493	1.03918		2.28376		0.614801			ccvTIR1ACm3Mock vs. ccvTIR1ACm1cvxIAA	<0.0001
																									1.02473	1.11885	0.983755		2.22952		0.838947			ccvTIR1ACm3Mock vs. ccvTIR1ACm3cvxIAA	0.9998
																									2.93447	0.893693	1.49988		3.62364		0.800522			TIR1 cvxIAA vs. ccvTIR1 cvxIAA	<0.0001
																									2.9531	0.845198	1.52759		2.27834		1.03107			TIR1 cvxIAA vs. ccvTIR1ACm1cvxIAA	0.0051
																									3.13476	0.831342	1.84281		3.01066		1.08231			TIR1 cvxIAA vs. ccvTIR1ACm3cvxIAA	<0.0001
																									2.65965	0.824414	1.36132		2.21867		0.634013			ccvTIR1 cvxIAA vs. ccvTIR1ACm1cvxIAA	0.0008
																									1.98426	0.879837	1.68		2.28376					ccvTIR1 cvxIAA vs. ccvTIR1ACm3cvxIAA	>0.9999
																									2.5432	0.980291	1.2678		2.59297					ccvTIR1ACm1cvxIAA vs. ccvTIR1ACm3cvxIAA	0.0002
																									2.7202	1.34747	1.04957		2.14272
																									3.32107	1.2193	1.26433		2.60382					10 min0 min
																									3.54931	1.18813	0.626971		2.39768					TIR1 Mock vs. ccvTIR1 Mock	>0.9999
																									3.13941	1.02532	0.85559		3.37954					TIR1 Mock vs. ccvTIR1ACm1Mock	>0.9999
																									3.41889	1.06343	0.789775		2.28919					TIR1 Mock vs. ccvTIR1ACm3Mock	0.8539
																									3.02297	1.31976	0.550764		2.38141					TIR1 Mock vs. TIR1 cvxIAA	<0.0001
																									1.63026	1.07382	0.890229		3.21137					TIR1 Mock vs. ccvTIR1 cvxIAA	>0.9999
																									3.75891	1.29204	1.1431		3.20595					TIR1 Mock vs. ccvTIR1ACm1cvxIAA	<0.0001
																									3.86138	1.0565	0.945652		1.97999					TIR1 Mock vs. ccvTIR1ACm3cvxIAA	>0.9999
																									2.78541	0.848662	0.807095		2.0722					ccvTIR1 Mock vs. ccvTIR1ACm1Mock	0.9997
																									4.07565	1.17081	0.983755		1.50804					ccvTIR1 Mock vs. ccvTIR1ACm3Mock	0.784
																									2.4221	0.959507	1.49988		2.28919					ccvTIR1 Mock vs. TIR1 cvxIAA	<0.0001
																									2.97639	0.56462	1.2678		1.33988					ccvTIR1 Mock vs. ccvTIR1 cvxIAA	>0.9999
																									2.99036	0.827878	1.03225		1.49177					ccvTIR1 Mock vs. ccvTIR1ACm1cvxIAA	<0.0001
																									2.91583	0.64429	0.852126		1.45922					ccvTIR1 Mock vs. ccvTIR1ACm3cvxIAA	0.9999
																									2.83665	1.35093	0.689321		2.43565					ccvTIR1ACm1Mock vs. ccvTIR1ACm3Mock	0.9652
																									2.19386	1.19505	0.734352		2.26749					ccvTIR1ACm1Mock vs. TIR1 cvxIAA	<0.0001
																									2.77144	1.66961	0.956043		2.20239					ccvTIR1ACm1Mock vs. ccvTIR1 cvxIAA	>0.9999
																									2.72486	1.86013	0.762064		2.34886					ccvTIR1ACm1Mock vs. ccvTIR1ACm1cvxIAA	<0.0001
																									1.97494	0.762064	1.22969		3.84605					ccvTIR1ACm1Mock vs. ccvTIR1ACm3cvxIAA	>0.9999
																									3.15339	1.24701	1.23662		3.10831					ccvTIR1ACm3Mock vs. TIR1 cvxIAA	<0.0001
																									2.66431	1.74582	0.841734		1.7847					ccvTIR1ACm3Mock vs. ccvTIR1 cvxIAA	0.9501
																									3.02762	1.11538	0.900621		3.11915					ccvTIR1ACm3Mock vs. ccvTIR1ACm1cvxIAA	<0.0001
																									3.3397	1.28165	0.703177		3.24392					ccvTIR1ACm3Mock vs. ccvTIR1ACm3cvxIAA	0.951
																									3.24189	1.26087	0.748208		2.29461					TIR1 cvxIAA vs. ccvTIR1 cvxIAA	<0.0001
																									3.10215	0.949116	0.637362		3.07033					TIR1 cvxIAA vs. ccvTIR1ACm1cvxIAA	0.0028
																									3.15339	1.22277	0.599259		1.99083					TIR1 cvxIAA vs. ccvTIR1ACm3cvxIAA	<0.0001
																									2.59444	0.796703	1.09806		1.46465					ccvTIR1 cvxIAA vs. ccvTIR1ACm1cvxIAA	<0.0001
																									2.66431	0.862517	0.904085		3.08661					ccvTIR1 cvxIAA vs. ccvTIR1ACm3cvxIAA	>0.9999
																									2.48265	1.00107	0.969899		1.8064					ccvTIR1ACm1cvxIAA vs. ccvTIR1ACm3cvxIAA	<0.0001
																									2.61307	1.56223	0.696249		3.67789
																									1.73739	0.956043	0.751672		1.41582					110 min
																									1.90042	1.34747	0.620043		2.05593					TIR1 Mock vs. ccvTIR1 Mock	>0.9999
																									2.14263	1.14656	0.516125		3.48803					TIR1 Mock vs. ccvTIR1ACm1Mock	>0.9999
																									2.48265	1.6904	0.93526		2.06678					TIR1 Mock vs. ccvTIR1ACm3Mock	0.7735
																									1.81657	1.44099	0.845198		3.09203					TIR1 Mock vs. TIR1 cvxIAA	<0.0001
																									1.67218	0.959507	0.810559		3.41208					TIR1 Mock vs. ccvTIR1 cvxIAA	0.9966
																									2.82733	1.63844	1.3059		3.26562					TIR1 Mock vs. ccvTIR1ACm1cvxIAA	<0.0001
																									2.64568	1.60033	0.928332		2.73943					TIR1 Mock vs. ccvTIR1ACm3cvxIAA	0.906
																									2.21715	1.59341	1.08421		2.4465					ccvTIR1 Mock vs. ccvTIR1ACm1Mock	>0.9999
																									2.43607	0.949116	0.907548		2.86962					ccvTIR1 Mock vs. ccvTIR1ACm3Mock	0.692
																									3.06954	0.626971	1.28512		2.29461					ccvTIR1 Mock vs. TIR1 cvxIAA	<0.0001
																									2.18455	0.647754	1.48602		1.7196					ccvTIR1 Mock vs. ccvTIR1 cvxIAA	0.9919
																									2.63636	0.48495	1.09114		2.35971					ccvTIR1 Mock vs. ccvTIR1ACm1cvxIAA	<0.0001
																									1.69547	0.703177	0.95258		2.16985					ccvTIR1 Mock vs. ccvTIR1ACm3cvxIAA	0.856
																									2.2777	0.630434	1.01493		2.48447					ccvTIR1ACm1Mock vs. ccvTIR1ACm3Mock	0.8847
																									2.87391	0.744744	0.755136		1.48634					ccvTIR1ACm1Mock vs. TIR1 cvxIAA	<0.0001
																									2.26839	1.20545	1.24355		2.03423					ccvTIR1ACm1Mock vs. ccvTIR1 cvxIAA	0.9998
																									1.77	0.827878	1.38557		1.86607					ccvTIR1ACm1Mock vs. ccvTIR1ACm1cvxIAA	<0.0001
																									2.38484	0.803631	1.01839		1.75758					ccvTIR1ACm1Mock vs. ccvTIR1ACm3cvxIAA	0.967
																									2.56184	0.640826	0.845198		2.26749					ccvTIR1ACm3Mock vs. TIR1 cvxIAA	<0.0001
																									2.84131	0.931796	0.83827		1.30191					ccvTIR1ACm3Mock vs. ccvTIR1 cvxIAA	0.9908
																									3.60054	0.893693	0.907548		2.00168					ccvTIR1ACm3Mock vs. ccvTIR1ACm1cvxIAA	<0.0001
																									3.76357	0.928332	1.09806		2.06135					ccvTIR1ACm3Mock vs. ccvTIR1ACm3cvxIAA	>0.9999
																									3.01365	0.997611	0.665074		1.75758					TIR1 cvxIAA vs. ccvTIR1 cvxIAA	<0.0001
																									2.94378	0.938724	0.602723		1.85522					TIR1 cvxIAA vs. ccvTIR1ACm1cvxIAA	0.0229
																									2.53855	1.49988	0.554228		2.16985					TIR1 cvxIAA vs. ccvTIR1ACm3cvxIAA	<0.0001
																									2.46402	1.09806	0.706641		1.763					ccvTIR1 cvxIAA vs. ccvTIR1ACm1cvxIAA	<0.0001
																									2.48731	1.04611	0.692785		2.63636					ccvTIR1 cvxIAA vs. ccvTIR1ACm3cvxIAA	0.9992
																									2.65499	0.713569	0.405279		1.39955					ccvTIR1ACm1cvxIAA vs. ccvTIR1ACm3cvxIAA	<0.0001
																									3.61452	0.800167	0.550764		1.81182
																									3.57725	0.720496	0.426063		2.03423					120 min
																									2.62239	0.575012	0.533445		1.75215					TIR1 Mock vs. ccvTIR1 Mock	0.9997
																									3.31641	0.56462	0.665074		1.98541					TIR1 Mock vs. ccvTIR1ACm1Mock	0.9965
																									3.58657	0.685857	0.318681		2.67976					TIR1 Mock vs. ccvTIR1ACm3Mock	0.9619
																									2.66897	0.879837	0.523053		2.64721					TIR1 Mock vs. TIR1 cvxIAA	<0.0001
																									2.24976	0.751672	0.623507		1.55686					TIR1 Mock vs. ccvTIR1 cvxIAA	0.9932
																									3.14407	0.453774	0.689321		2.30546					TIR1 Mock vs. ccvTIR1ACm1cvxIAA	<0.0001
																									2.85062	0.74128	0.613115		1.92031					TIR1 Mock vs. ccvTIR1ACm3cvxIAA	0.996
																									3.25586	0.814022	0.415671		2.11018					ccvTIR1 Mock vs. ccvTIR1ACm1Mock	0.917
																									3.18133	1.00454	0.82095		2.74486					ccvTIR1 Mock vs. ccvTIR1ACm3Mock	0.736
																									3.0416	0.699713	0.921404		2.84792					ccvTIR1 Mock vs. TIR1 cvxIAA	<0.0001
																									2.51991	0.599259	1.19505		2.27291					ccvTIR1 Mock vs. ccvTIR1 cvxIAA	0.8915
																									3.00899	1.11538	0.848662		2.09933					ccvTIR1 Mock vs. ccvTIR1ACm1cvxIAA	0.0002
																									3.07886	1.21584	1.05303		2.02338					ccvTIR1 Mock vs. ccvTIR1ACm3cvxIAA	0.9117
																									2.90652	0.904085	1.77353		2.85335					ccvTIR1ACm1Mock vs. ccvTIR1ACm3Mock	>0.9999
																									2.56649	0.976827	1.38903		1.18799					ccvTIR1ACm1Mock vs. TIR1 cvxIAA	<0.0001
																									3.35368	0.651218	1.27126		2.95099					ccvTIR1ACm1Mock vs. ccvTIR1 cvxIAA	>0.9999
																									2.71089	0.540372	0.91794		2.1807					ccvTIR1ACm1Mock vs. ccvTIR1ACm1cvxIAA	<0.0001
																									3.1301	0.900621	1.12578		2.36513					ccvTIR1ACm1Mock vs. ccvTIR1ACm3cvxIAA	>0.9999
																									3.43752	0.66161	1.22623		2.73401					ccvTIR1ACm3Mock vs. TIR1 cvxIAA	<0.0001
																									3.43286	0.949116	0.699713		2.18612					ccvTIR1ACm3Mock vs. ccvTIR1 cvxIAA	>0.9999
																									2.9857	0.869445	0.554228		1.87149					ccvTIR1ACm3Mock vs. ccvTIR1ACm1cvxIAA	<0.0001
																									3.0742	0.616579	0.897157		2.0722					ccvTIR1ACm3Mock vs. ccvTIR1ACm3cvxIAA	>0.9999
																									2.34757	0.616579	0.703177		2.39768					TIR1 cvxIAA vs. ccvTIR1 cvxIAA	<0.0001
																									3.60986	0.665074	0.907548		1.6979					TIR1 cvxIAA vs. ccvTIR1ACm1cvxIAA	0.0001
																									2.69226	0.672002	0.904085		1.99083					TIR1 cvxIAA vs. ccvTIR1ACm3cvxIAA	<0.0001
																									2.8087	0.789775	0.987219		1.4538					ccvTIR1 cvxIAA vs. ccvTIR1ACm1cvxIAA	<0.0001
																									1.82589	0.66161	1.03225		2.97811					ccvTIR1 cvxIAA vs. ccvTIR1ACm3cvxIAA	>0.9999
																									2.60376	0.751672	1.16042		2.8208					ccvTIR1ACm1cvxIAA vs. ccvTIR1ACm3cvxIAA	<0.0001
																									2.50594	1.02186	0.751672		2.34886
																									3.31641	0.626971	1.33361		2.52787					130 min
																									2.20318	0.64429	1.11885		2.24037					TIR1 Mock vs. ccvTIR1 Mock	0.9999
																									2.44539	0.640826	0.869445		2.84792					TIR1 Mock vs. ccvTIR1ACm1Mock	0.9939
																									2.96707	0.630434	0.699713		2.28919					TIR1 Mock vs. ccvTIR1ACm3Mock	0.9981
																									2.44073	1.00107	0.74128		1.42125					TIR1 Mock vs. TIR1 cvxIAA	<0.0001
																									2.62239	0.872909	0.872909		2.35971					TIR1 Mock vs. ccvTIR1 cvxIAA	0.9929
																									3.81015	0.807095	0.976827		2.1373					TIR1 Mock vs. ccvTIR1ACm1cvxIAA	<0.0001
																									3.33504	0.606187	0.924868		2.14815					TIR1 Mock vs. ccvTIR1ACm3cvxIAA	0.977
																									3.5167	0.616579	0.824414		1.48634					ccvTIR1 Mock vs. ccvTIR1ACm1Mock	0.9139
																									2.45005	0.710105	0.620043		2.07763					ccvTIR1 Mock vs. ccvTIR1ACm3Mock	0.95
																									1.6815		0.91794		2.04508					ccvTIR1 Mock vs. TIR1 cvxIAA	<0.0001
																									1.78397		0.772455		2.27291					ccvTIR1 Mock vs. ccvTIR1 cvxIAA	0.9109
																									1.79794		0.827878		1.7413					ccvTIR1 Mock vs. ccvTIR1ACm1cvxIAA	<0.0001
																									2.30565		1.15349		2.14272					ccvTIR1 Mock vs. ccvTIR1ACm3cvxIAA	0.8289
																									2.01221		0.945652		1.1012					ccvTIR1ACm1Mock vs. ccvTIR1ACm3Mock	>0.9999
																									1.82123		0.703177		1.19884					ccvTIR1ACm1Mock vs. TIR1 cvxIAA	<0.0001
																									2.1892		0.886765		1.36158					ccvTIR1ACm1Mock vs. ccvTIR1 cvxIAA	>0.9999
																									2.76212		0.7586		1.96914					ccvTIR1ACm1Mock vs. ccvTIR1ACm1cvxIAA	<0.0001
																									2.20318		0.879837		1.36158					ccvTIR1ACm1Mock vs. ccvTIR1ACm3cvxIAA	>0.9999
																									2.18455		1.58301		2.19697					ccvTIR1ACm3Mock vs. TIR1 cvxIAA	<0.0001
																									2.51526		1.19852							ccvTIR1ACm3Mock vs. ccvTIR1 cvxIAA	>0.9999
																									1.56505		1.56916							ccvTIR1ACm3Mock vs. ccvTIR1ACm1cvxIAA	<0.0001
																									1.43463		1.29204							ccvTIR1ACm3Mock vs. ccvTIR1ACm3cvxIAA	>0.9999
																									1.43929		1.77353							TIR1 cvxIAA vs. ccvTIR1 cvxIAA	<0.0001
																									2.10071		1.18813							TIR1 cvxIAA vs. ccvTIR1ACm1cvxIAA	0.0009
																									1.96097		0.696249							TIR1 cvxIAA vs. ccvTIR1ACm3cvxIAA	<0.0001
																									1.35544		1.46178							ccvTIR1 cvxIAA vs. ccvTIR1ACm1cvxIAA	<0.0001
																									1.8911		1.26087							ccvTIR1 cvxIAA vs. ccvTIR1ACm3cvxIAA	>0.9999
																									2.20318		0.942188							ccvTIR1ACm1cvxIAA vs. ccvTIR1ACm3cvxIAA	<0.0001
																									2.10071		0.872909
																									2.17523		1.50681							140 min
																									2.05878		1.0565							TIR1 Mock vs. ccvTIR1 Mock	0.9987
																									1.93302		1.48602							TIR1 Mock vs. ccvTIR1ACm1Mock	>0.9999
																									2.20784		1.37518							TIR1 Mock vs. ccvTIR1ACm3Mock	>0.9999
																									2.39415		1.12578							TIR1 Mock vs. TIR1 cvxIAA	<0.0001
																									2.69691		0.859054							TIR1 Mock vs. ccvTIR1 cvxIAA	>0.9999
																									2.62239		0.997611							TIR1 Mock vs. ccvTIR1ACm1cvxIAA	<0.0001
																									2.38484		1.62458							TIR1 Mock vs. ccvTIR1ACm3cvxIAA	>0.9999
																									2.32428		1.44099							ccvTIR1 Mock vs. ccvTIR1ACm1Mock	>0.9999
																									2.6876		0.914476							ccvTIR1 Mock vs. ccvTIR1ACm3Mock	0.9993
																									2.74815		1.65229							ccvTIR1 Mock vs. TIR1 cvxIAA	<0.0001
																									2.04481		1.008							ccvTIR1 Mock vs. ccvTIR1 cvxIAA	0.9997
																									2.62239		1.2678							ccvTIR1 Mock vs. ccvTIR1ACm1cvxIAA	<0.0001
																									2.73884		1.47563							ccvTIR1 Mock vs. ccvTIR1ACm3cvxIAA	0.9726
																									2.60841		1.28858							ccvTIR1ACm1Mock vs. ccvTIR1ACm3Mock	>0.9999
																									2.96707		1.09114							ccvTIR1ACm1Mock vs. TIR1 cvxIAA	<0.0001
																									2.04015		1.12231							ccvTIR1ACm1Mock vs. ccvTIR1 cvxIAA	>0.9999
																									2.34292		0.675465							ccvTIR1ACm1Mock vs. ccvTIR1ACm1cvxIAA	<0.0001
																									1.66752		0.800167							ccvTIR1ACm1Mock vs. ccvTIR1ACm3cvxIAA	0.9946
																									2.03084		0.744744							ccvTIR1ACm3Mock vs. TIR1 cvxIAA	<0.0001
																									1.22968		1.08767							ccvTIR1ACm3Mock vs. ccvTIR1 cvxIAA	>0.9999
																									1.76534		1.42367							ccvTIR1ACm3Mock vs. ccvTIR1ACm1cvxIAA	<0.0001
																									3.11612		1.344							ccvTIR1ACm3Mock vs. ccvTIR1ACm3cvxIAA	0.9997
																									2.71089		1.30936							TIR1 cvxIAA vs. ccvTIR1 cvxIAA	<0.0001
																									3.06023		1.1327							TIR1 cvxIAA vs. ccvTIR1ACm1cvxIAA	0.0001
																									3.37697		0.900621							TIR1 cvxIAA vs. ccvTIR1ACm3cvxIAA	<0.0001
																									3.55862		0.727424							ccvTIR1 cvxIAA vs. ccvTIR1ACm1cvxIAA	<0.0001
																									3.76357		0.543836							ccvTIR1 cvxIAA vs. ccvTIR1ACm3cvxIAA	0.9996
																									3.3397		1.18813							ccvTIR1ACm1cvxIAA vs. ccvTIR1ACm3cvxIAA	<0.0001
																									4.65322		0.692785
																									3.06489		1.03225							150 min
																									3.46546		0.973363							TIR1 Mock vs. ccvTIR1 Mock	>0.9999
																									3.50273		0.668538							TIR1 Mock vs. ccvTIR1ACm1Mock	0.9994
																									2.99968		0.872909							TIR1 Mock vs. ccvTIR1ACm3Mock	0.9989
																									2.99968		0.654682							TIR1 Mock vs. TIR1 cvxIAA	<0.0001
																									2.75281		0.928332							TIR1 Mock vs. ccvTIR1 cvxIAA	0.9016
																									3.27915		0.609651							TIR1 Mock vs. ccvTIR1ACm1cvxIAA	<0.0001
																									2.35223		0.706641							TIR1 Mock vs. ccvTIR1ACm3cvxIAA	0.9397
																									3.33039		1.13617							ccvTIR1 Mock vs. ccvTIR1ACm1Mock	0.9944
																									3.51204		0.768991							ccvTIR1 Mock vs. ccvTIR1ACm3Mock	0.9906
																									2.67828		0.768991							ccvTIR1 Mock vs. TIR1 cvxIAA	<0.0001
																									3.24189		0.592331							ccvTIR1 Mock vs. ccvTIR1 cvxIAA	0.7853
																									2.8646		1.02186							ccvTIR1 Mock vs. ccvTIR1ACm1cvxIAA	<0.0001
																									2.24044		0.859054							ccvTIR1 Mock vs. ccvTIR1ACm3cvxIAA	0.8469
																									2.12865		1.58648							ccvTIR1ACm1Mock vs. ccvTIR1ACm3Mock	>0.9999
																									1.99823		1.03918							ccvTIR1ACm1Mock vs. TIR1 cvxIAA	<0.0001
																									3.4841		1.3059							ccvTIR1ACm1Mock vs. ccvTIR1 cvxIAA	0.9933
																									1.947		0.942188							ccvTIR1ACm1Mock vs. ccvTIR1ACm1cvxIAA	<0.0001
																									3.22325		0.907548							ccvTIR1ACm1Mock vs. ccvTIR1ACm3cvxIAA	0.9979
																									3.30244		0.543836							ccvTIR1ACm3Mock vs. TIR1 cvxIAA	<0.0001
																									2.72952		0.817486							ccvTIR1ACm3Mock vs. ccvTIR1 cvxIAA	0.9951
																									2.79939		0.665074							ccvTIR1ACm3Mock vs. ccvTIR1ACm1cvxIAA	<0.0001
																									2.84131		0.762064							ccvTIR1ACm3Mock vs. ccvTIR1ACm3cvxIAA	0.9986
																									3.09283		1.15695							TIR1 cvxIAA vs. ccvTIR1 cvxIAA	<0.0001
																									2.94844		0.737816							TIR1 cvxIAA vs. ccvTIR1ACm1cvxIAA	0.0003
																									2.81336		0.744744							TIR1 cvxIAA vs. ccvTIR1ACm3cvxIAA	<0.0001
																									2.92515		0.672002							ccvTIR1 cvxIAA vs. ccvTIR1ACm1cvxIAA	<0.0001
																									3.50739		0.775919							ccvTIR1 cvxIAA vs. ccvTIR1ACm3cvxIAA	>0.9999
																									3.15339		0.668538							ccvTIR1ACm1cvxIAA vs. ccvTIR1ACm3cvxIAA	<0.0001
																									3.32573		0.692785
																									3.31641		1.16734							160 min
																									3.13941		1.344							TIR1 Mock vs. ccvTIR1 Mock	0.9999
																									3.21394		1.18466							TIR1 Mock vs. ccvTIR1ACm1Mock	0.9928
																									3.36765		0.630434							TIR1 Mock vs. ccvTIR1ACm3Mock	0.8677
																									2.75747		0.581939							TIR1 Mock vs. TIR1 cvxIAA	<0.0001
																									2.53389		0.959507							TIR1 Mock vs. ccvTIR1 cvxIAA	0.9682
																									3.06954		1.08421							TIR1 Mock vs. ccvTIR1ACm1cvxIAA	<0.0001
																									2.58978		0.696249							TIR1 Mock vs. ccvTIR1ACm3cvxIAA	0.973
																									3.04626		1.50681							ccvTIR1 Mock vs. ccvTIR1ACm1Mock	>0.9999
																									2.09605		1.51374							ccvTIR1 Mock vs. ccvTIR1ACm3Mock	0.9798
																									2.16126		1.17427							ccvTIR1 Mock vs. TIR1 cvxIAA	<0.0001
																									2.95776		0.931796							ccvTIR1 Mock vs. ccvTIR1 cvxIAA	0.9985
																									3.49807		0.748208							ccvTIR1 Mock vs. ccvTIR1ACm1cvxIAA	<0.0001
																									3.19531		0.93526							ccvTIR1 Mock vs. ccvTIR1ACm3cvxIAA	0.999
																									2.59444		0.803631							ccvTIR1ACm1Mock vs. ccvTIR1ACm3Mock	0.9991
																									2.27305		0.886765							ccvTIR1ACm1Mock vs. TIR1 cvxIAA	<0.0001
																									1.84918		1.08421							ccvTIR1ACm1Mock vs. ccvTIR1 cvxIAA	>0.9999
																									2.26373		0.852126							ccvTIR1ACm1Mock vs. ccvTIR1ACm1cvxIAA	<0.0001
																									3.23723		1.03571							ccvTIR1ACm1Mock vs. ccvTIR1ACm3cvxIAA	>0.9999
																									2.2451		1.07035							ccvTIR1ACm3Mock vs. TIR1 cvxIAA	<0.0001
																									2.47799		0.872909							ccvTIR1ACm3Mock vs. ccvTIR1 cvxIAA	>0.9999
																									1.92836		0.841734							ccvTIR1ACm3Mock vs. ccvTIR1ACm1cvxIAA	<0.0001
																									1.947		0.616579							ccvTIR1ACm3Mock vs. ccvTIR1ACm3cvxIAA	>0.9999
																									1.79328		0.66161							TIR1 cvxIAA vs. ccvTIR1 cvxIAA	<0.0001
																									1.89576		0.93526							TIR1 cvxIAA vs. ccvTIR1ACm1cvxIAA	0.0003
																									1.96097		1.03571							TIR1 cvxIAA vs. ccvTIR1ACm3cvxIAA	<0.0001
																									1.93768		1.5553							ccvTIR1 cvxIAA vs. ccvTIR1ACm1cvxIAA	<0.0001
																									2.62239		0.827878							ccvTIR1 cvxIAA vs. ccvTIR1ACm3cvxIAA	>0.9999
																									1.71876		0.509197							ccvTIR1ACm1cvxIAA vs. ccvTIR1ACm3cvxIAA	<0.0001
																									2.16126		1.02186
																									3.13476		1.60726							170 min
																									2.08673		1.02186							TIR1 Mock vs. ccvTIR1 Mock	>0.9999
																									2.62705		1.4791							TIR1 Mock vs. ccvTIR1ACm1Mock	0.9999
																									1.92836		1.38903							TIR1 Mock vs. ccvTIR1ACm3Mock	0.9869
																									2.29168		1.64883							TIR1 Mock vs. TIR1 cvxIAA	<0.0001
																									2.34292		1.51374							TIR1 Mock vs. ccvTIR1 cvxIAA	0.9601
																									1.947		0.793239							TIR1 Mock vs. ccvTIR1ACm1cvxIAA	<0.0001
																									1.57436		1.19852							TIR1 Mock vs. ccvTIR1ACm3cvxIAA	0.6958
																									2.29634		0.987219							ccvTIR1 Mock vs. ccvTIR1ACm1Mock	>0.9999
																									2.59444		1.35093							ccvTIR1 Mock vs. ccvTIR1ACm3Mock	0.9916
																									2.07742		0.834806							ccvTIR1 Mock vs. TIR1 cvxIAA	<0.0001
																									1.58834		0.623507							ccvTIR1 Mock vs. ccvTIR1 cvxIAA	0.9704
																									1.66286		0.82095							ccvTIR1 Mock vs. ccvTIR1ACm1cvxIAA	<0.0001
																									1.45792		1.28858							ccvTIR1 Mock vs. ccvTIR1ACm3cvxIAA	0.7239
																									2.00289		2.12685							ccvTIR1ACm1Mock vs. ccvTIR1ACm3Mock	0.9998
																									2.36155		1.11885							ccvTIR1ACm1Mock vs. TIR1 cvxIAA	<0.0001
																									3.20462		1.57955							ccvTIR1ACm1Mock vs. ccvTIR1 cvxIAA	0.9974
																									2.32428		0.911012							ccvTIR1ACm1Mock vs. ccvTIR1ACm1cvxIAA	<0.0001
																									2.01221		1.37864							ccvTIR1ACm1Mock vs. ccvTIR1ACm3cvxIAA	0.897
																									1.75136		1.21237							ccvTIR1ACm3Mock vs. TIR1 cvxIAA	<0.0001
																									2.09139		1.15349							ccvTIR1ACm3Mock vs. ccvTIR1 cvxIAA	>0.9999
																									2.52923		1.39943							ccvTIR1ACm3Mock vs. ccvTIR1ACm1cvxIAA	<0.0001
																									2.19386		0.668538							ccvTIR1ACm3Mock vs. ccvTIR1ACm3cvxIAA	0.9892
																									2.42676		0.973363							TIR1 cvxIAA vs. ccvTIR1 cvxIAA	<0.0001
																									2.3336		1.49988							TIR1 cvxIAA vs. ccvTIR1ACm1cvxIAA	0.0049
																									2.12865		0.987219							TIR1 cvxIAA vs. ccvTIR1ACm3cvxIAA	<0.0001
																									2.84131		1.36479							ccvTIR1 cvxIAA vs. ccvTIR1ACm1cvxIAA	<0.0001
																									2.09605		1.30244							ccvTIR1 cvxIAA vs. ccvTIR1ACm3cvxIAA	0.9989
																									1.88178		1.55184							ccvTIR1ACm1cvxIAA vs. ccvTIR1ACm3cvxIAA	<0.0001
																									1.76068		1.57955
																									1.67684		1.15002							180 min
																									1.9796		1.29551							TIR1 Mock vs. ccvTIR1 Mock	0.9946
																									2.14728		0.578476							TIR1 Mock vs. ccvTIR1ACm1Mock	0.9998
																									2.76212		1.01493							TIR1 Mock vs. ccvTIR1ACm3Mock	>0.9999
																									2.78541		1.2574							TIR1 Mock vs. TIR1 cvxIAA	<0.0001
																									2.45936		2.15456							TIR1 Mock vs. ccvTIR1 cvxIAA	0.9477
																									2.7761		1.04611							TIR1 Mock vs. ccvTIR1ACm1cvxIAA	<0.0001
																									2.15194		1.2193							TIR1 Mock vs. ccvTIR1ACm3cvxIAA	0.8717
																									2.52457		0.824414							ccvTIR1 Mock vs. ccvTIR1ACm1Mock	0.9126
																									3.06023		1.5172							ccvTIR1 Mock vs. ccvTIR1ACm3Mock	0.9262
																									2.65499		1.38211							ccvTIR1 Mock vs. TIR1 cvxIAA	<0.0001
																									2.34292		0.703177							ccvTIR1 Mock vs. ccvTIR1 cvxIAA	0.5147
																									2.30099		0.623507							ccvTIR1 Mock vs. ccvTIR1ACm1cvxIAA	<0.0001
																									2.11002		0.616579							ccvTIR1 Mock vs. ccvTIR1ACm3cvxIAA	0.3512
																									1.85384		1.03918							ccvTIR1ACm1Mock vs. ccvTIR1ACm3Mock	>0.9999
																									1.70479		0.672002							ccvTIR1ACm1Mock vs. TIR1 cvxIAA	<0.0001
																									1.67218		0.748208							ccvTIR1ACm1Mock vs. ccvTIR1 cvxIAA	0.9961
																									2.47334		0.66161							ccvTIR1ACm1Mock vs. ccvTIR1ACm1cvxIAA	<0.0001
																									2.46868		0.568084							ccvTIR1ACm1Mock vs. ccvTIR1ACm3cvxIAA	0.9799
																									1.57902		0.74128							ccvTIR1ACm3Mock vs. TIR1 cvxIAA	<0.0001
																									2.73418		0.956043							ccvTIR1ACm3Mock vs. ccvTIR1 cvxIAA	0.9928
																									2.11934		0.907548							ccvTIR1ACm3Mock vs. ccvTIR1ACm1cvxIAA	<0.0001
																									1.82123		0.886765							ccvTIR1ACm3Mock vs. ccvTIR1ACm3cvxIAA	0.9679
																									2.32428		0.744744							TIR1 cvxIAA vs. ccvTIR1 cvxIAA	<0.0001
																									2.00289		1.27472							TIR1 cvxIAA vs. ccvTIR1ACm1cvxIAA	0.003
																									3.44683		0.921404							TIR1 cvxIAA vs. ccvTIR1ACm3cvxIAA	<0.0001
																									3.08352		0.845198							ccvTIR1 cvxIAA vs. ccvTIR1ACm1cvxIAA	<0.0001
																									3.20928		0.72396							ccvTIR1 cvxIAA vs. ccvTIR1ACm3cvxIAA	>0.9999
																									2.83199		0.900621							ccvTIR1ACm1cvxIAA vs. ccvTIR1ACm3cvxIAA	<0.0001
																									2.71089		0.969899
																									3.17202		1.12924
																									3.49341		0.924868
																									2.73418		0.872909
																									3.12544		1.30244
																									3.14873		0.616579
																									3.20928		0.592331
																									3.08818		1.11538
																									3.46546		1.17081
																									2.72952		1.20545
																									1.78397		1.03225
																									3.20462		0.879837
																									2.50594		0.762064
																									2.51526		0.876373
																									2.81336		0.845198
																									2.23578		0.800167
																									2.37552		1.08421
																									2.07742		0.928332
																									2.85994		0.969899
																									1.74671		0.685857
																									2.71555		0.966435
																									1.84452		0.630434
																									1.87713		0.748208
																									2.5432		1.17427
																									1.94234		1.26087
																									2.8646		0.95258
																									3.83344		0.637362
																									2.38949
																									3.15804
																									2.55252
																									3.07886
																									2.21249
																									3.06023
																									3.4841
																									2.43141
																									2.04481
																									2.30099
																									2.48731
																															sample size
																								Two-way ANOVA			Adjusted P Value				At least 10 roots should be analyzed for their root hairs.
																								ccvTIR1 Mock vs. ccvTIR1 cvxIAA			<0.0001		Compact letter display	p<0.05	ccvTIR1 cvxIAA	216 root hairs
																								ccvTIR1 Mock vs. TIR1 Mock			0.8683		ccvTIR1 cvxIAA	A	ccvTIR1ACm1cvxIAA	630 root hairs
																								ccvTIR1 Mock vs. TIR1 cvxIAA			0.9556		ccvTIR1ACm1cvxIAA	B	TIR1 cvxIAA	423 root hairs
																								ccvTIR1 Mock vs. ccvTIR1ACm1Mock			>0.9999		TIR1 cvxIAA	C	ccvTIR1ACm1Mock	618 root hairs
																								ccvTIR1 Mock vs. ccvTIR1ACm1cvxIAA			<0.0001		ccvTIR1ACm1Mock	C D	ccvTIR1 Mock	174 root hairs
																								ccvTIR1 Mock vs. ccvTIR1ACm3Mock			>0.9999		ccvTIR1 Mock	C D	ccvTIR1ACm3Mock	433 root hairs
																								ccvTIR1 Mock vs. ccvTIR1ACm3cvxIAA			0.5513		ccvTIR1ACm3Mock	C D	TIR1 Mock	250 root hairs
																								ccvTIR1 cvxIAA vs. TIR1 Mock			<0.0001		TIR1 Mock	C D	ccvTIR1ACm3cvxIAA	320 root hairs
																								ccvTIR1 cvxIAA vs. TIR1 cvxIAA			<0.0001		ccvTIR1ACm3cvxIAA	D
																								ccvTIR1 cvxIAA vs. ccvTIR1ACm1Mock			<0.0001
																								ccvTIR1 cvxIAA vs. ccvTIR1ACm1cvxIAA			<0.0001
																								ccvTIR1 cvxIAA vs. ccvTIR1ACm3Mock			<0.0001
																								ccvTIR1 cvxIAA vs. ccvTIR1ACm3cvxIAA			<0.0001
																								TIR1 Mock vs. TIR1 cvxIAA			0.0292
																								TIR1 Mock vs. ccvTIR1ACm1Mock			0.9072
																								TIR1 Mock vs. ccvTIR1ACm1cvxIAA			<0.0001
																								TIR1 Mock vs. ccvTIR1ACm3Mock			0.8802
																								TIR1 Mock vs. ccvTIR1ACm3cvxIAA			0.9969
																								TIR1 cvxIAA vs. ccvTIR1ACm1Mock			0.9717
																								TIR1 cvxIAA vs. ccvTIR1ACm1cvxIAA			<0.0001
																								TIR1 cvxIAA vs. ccvTIR1ACm3Mock			0.9108
																								TIR1 cvxIAA vs. ccvTIR1ACm3cvxIAA			0.0054
																								ccvTIR1ACm1Mock vs. ccvTIR1ACm1cvxIAA			<0.0001
																								ccvTIR1ACm1Mock vs. ccvTIR1ACm3Mock			>0.9999
																								ccvTIR1ACm1Mock vs. ccvTIR1ACm3cvxIAA			0.6366
																								ccvTIR1ACm1cvxIAA vs. ccvTIR1ACm3Mock			<0.0001
																								ccvTIR1ACm1cvxIAA vs. ccvTIR1ACm3cvxIAA			<0.0001
																								ccvTIR1ACm3Mock vs. ccvTIR1ACm3cvxIAA			0.5562
[truncated: 82 more columns]
