# Supplementary material for: TIR1-produced cAMP as a second messenger in transcriptional auxin signalling
Source: Nature. 2025 Mar 5;640(8060):1011–6. doi: 10.1038/s41586-025-08669-w (PMC12018254; doi:10.1038/s41586-025-08669-w)
Supplement: Supplementary file 8 — Source Data Fig. 4 [file 41586_2025_8669_MOESM8_ESM.xlsx]

## Sheet: Sheet1
Fig 4 b
time(min)	xve>>axr3-mCherry-KUP5												xve>>axr3-mCherry-KUP5m													Adjusted P Value		sample size
180	0.869961	0.96973	0.905184	0.922903	0.95388	1.20631	1.13934	1.00534	0.802785	1.04351	1.18105		1.01019	1.52241	1.45506	1.25328	0.762055	0.767253	0.991738	0.670843	0.644951	0.876184	1.02089	1.02515		>0.9999		xve>>axr3-mCherry-KUP5			n = 11 roots
182	0.889112	1.02872	0.882142	0.844831	0.890159	1.24528	1.10603	1.01008	0.832882	0.975599	1.24807		1.06169	1.57128	1.52869	1.27708	0.828146	0.80756	1.08881	0.71784	0.749814	0.916155	1.07406	1.10229		>0.9999		xve>>axr3-mCherry-KUP5m			n = 12 roots
184	0.881069	0.938449	0.937929	0.9091	0.89572	1.11041	1.05382	0.992456	0.874239	0.966408	1.18161		1.01613	1.47561	1.50576	1.22197	0.812662	0.770719	1.01343	0.673245	0.692382	0.904316	1.0598	1.00643		>0.9999
186	0.894118	0.957438	0.901521	0.828754	0.915926	1.29577	1.07207	1.00287	0.920667	1.00766	1.21435		1.03148	1.5192	1.48847	1.25627	0.774188	0.792648	0.966345	0.682163	0.68478	0.878356	1.14594	1.00793		>0.9999
188	0.832346	0.999099	0.893738	0.914219	0.899056	1.18405	1.07039	1.00033	0.846448	0.961791	1.19551		1.00508	1.52202	1.44481	1.27174	0.755974	0.778905	0.988788	0.685675	0.664564	0.882246	1.0118	1.00874		>0.9999
190	0.818914	0.948238	0.910341	0.869401	0.889927	1.19666	1.08726	0.97115	0.807593	0.960324	1.18133		1.01081	1.53327	1.47953	1.28093	0.806985	0.861274	1.04593	0.718603	0.708099	0.945407	1.08157	1.02091		>0.9999
192	0.86442	0.959572	0.927584	0.8818	0.844789	1.25654	1.02522	0.935202	0.820172	0.972275	1.20246		0.940588	1.50849	1.35532	1.17079	0.719515	0.733337	0.970474	0.641473	0.633037	0.848457	0.976289	0.955055		>0.9999
194	0.819323	0.915006	0.911653	0.800847	0.908048	1.14401	0.978877	0.957555	0.763007	1.00861	1.16173		1.01255	1.57691	1.38276	1.25382	0.772604	0.805847	0.987796	0.675971	0.739975	0.870439	1.0029	0.963984		>0.9999
196	0.737761	0.89804	0.834624	0.769604	0.774024	1.02327	0.974735	0.902162	0.77664	0.895388	1.196		1.06406	1.54156	1.40684	1.2802	0.791501	0.828611	1.01332	0.718209	0.685037	0.951556	1.0461	1.02922		>0.9999
198	0.811968	0.904848	0.863006	0.833191	0.835057	1.14687	1.03566	0.943555	0.817076	1.00395	1.23861		0.939133	1.43899	1.34968	1.17957	0.706111	0.728826	0.869329	0.590456	0.599243	0.798379	0.930406	0.912956		>0.9999
200	0.805483	0.911694	0.890016	0.862577	0.857533	1.18942	0.987248	1.01251	0.799558	0.918989	1.12809		1.0325	1.48751	1.41564	1.21011	0.800779	0.844276	1.00573	0.695821	0.719725	0.899377	1.02981	0.977874		>0.9999
202	0.801499	0.971497	0.896516	0.858405	0.887425	1.06304	0.903628	0.926139	0.751088	0.962524	1.21936		1.01603	1.51812	1.35471	1.28238	0.779989	0.80877	0.936339	0.660906	0.675966	0.885522	1.0198	0.951168		>0.9999
204	0.774099	0.882915	0.851104	0.827958	0.803775	1.12515	0.955621	0.855595	0.797649	0.928697	1.1611		1.00102	1.43267	1.34305	1.21568	0.750824	0.782791	0.916978	0.685191	0.682608	0.8686	0.974225	0.920358		>0.9999
206	0.736102	0.849131	0.820036	0.784808	0.815593	1.11211	0.961662	0.819173	0.770713	0.925936	1.18272		0.984983	1.45439	1.33813	1.25143	0.711014	0.76838	0.88676	0.647898	0.686698	0.846582	0.9516	0.9487		>0.9999
208	0.78748	0.917839	0.90384	0.826935	0.858044	1.1206	0.936161	0.870948	0.789548	0.965416	1.10598		1.03895	1.50731	1.3576	1.25482	0.8144	0.857807	0.984525	0.725535	0.722727	0.927803	1.00762	0.974416		>0.9999
210	0.748384	0.846149	0.895081	0.7977	0.873429	1.1576	0.903198	0.914742	0.778418	0.894612	1.12649		0.979564	1.43672	1.30498	1.21993	0.757928	0.795949	0.979028	0.696674	0.699187	0.864308	0.965592	0.922048		>0.9999
212	0.821544	0.879749	0.852081	0.854917	0.879361	1.17288	0.978489	0.913694	0.857248	0.930812	1.09736		0.90154	1.42931	1.24397	1.18029	0.714395	0.760778	0.860696	0.653304	0.643322	0.77186	0.905951	0.847503		>0.9999
214	0.761024	0.886631	0.854065	0.794023	0.7889	1.11425	0.938664	0.841628	0.806539	0.91558	1.09785		0.917673	1.36524	1.26731	1.16672	0.679148	0.819339	0.897832	0.62976	0.649551	0.802215	0.952034	0.941272		>0.9999
216	0.787838	0.819505	0.826507	0.833531	0.841313	1.14446	0.912258	0.86175	0.866468	0.877827	1.01332		0.945672	1.39027	1.24963	1.18183	0.709867	0.755976	0.896171	0.638493	0.681874	0.855059	0.94168	0.919793		>0.9999
218	0.762403	0.862857	0.871796	0.763195	0.753076	1.13883	0.940132	0.806728	0.794751	0.924426	1.1146		0.963144	1.45236	1.33877	1.306	0.768541	0.80877	0.93135	0.671814	0.682482	0.849176	0.988143	0.887859		>0.9999
220	0.771392	0.885748	0.857239	0.776733	0.81397	1.11139	0.858152	0.827255	0.785861	0.942418	1.09806		0.901516	1.36312	1.18807	1.16708	0.693918	0.739225	0.885311	0.606791	0.61547	0.762663	0.903165	0.802345		>0.9999
222	0.787224	0.935578	0.930422	0.826935	0.909623	1.1736	0.954801	0.914168	0.829984	0.913682	1.17403		0.868482	1.35877	1.23748	1.18839	0.706359	0.779991	0.899844	0.638863	0.650765	0.783034	0.926639	0.823557		>0.9999
224	0.733139	0.832091	0.835754	0.723345	0.749369	1.12614	0.821348	0.779369	0.707558	0.890167	0.988847		0.972451	1.47443	1.26525	1.23405	0.73956	0.81061	0.903705	0.681979	0.702699	0.835916	1.00662	0.89298		>0.9999
226	0.789624	0.846738	0.896913	0.759783	0.846086	1.11684	0.925375	0.846396	0.812071	0.927964	1.20525		0.887672	1.40878	1.17716	1.21219	0.724232	0.753261	0.8881	0.63214	0.664435	0.783508	0.909518	0.864369		>0.9999
228	0.788834	0.858809	0.905793	0.756446	0.807251	1.10388	0.887751	0.864692	0.835581	0.897717	1.72918		0.954408	1.41282	1.17147	1.17029	0.708314	0.775356	0.866756	0.638771	0.702988	0.803896	0.931743	0.838652		>0.9999
230	0.809262	0.879419	0.875122	0.743479	0.863419	1.10674	0.923088	0.880045	0.821159	0.889434	1.1228		1.00462	1.50622	1.21771	1.19418	0.749892	0.819005	0.888823	0.687641	0.71867	0.857916	0.956958	0.867398		>0.9999
232	0.762607	0.900249	0.899629	0.754702	0.821015	1.12265	0.864883	0.817076	0.865942	0.962438	1.09082		0.935551	1.41519	1.21067	1.18975	0.742694	0.823642	0.888206	0.650878	0.694939	0.837649	0.955438	0.854045		>0.9999
234	0.78365	0.858258	0.915773	0.761717	0.847941	1.15036	0.859748	0.82252	0.855074	0.907987	1.04467		0.917628	1.38735	1.1955	1.19219	0.682591	0.796281	0.835837	0.630476	0.629714	0.78349	0.929374	0.827204		>0.9999
236	0.704283	0.857448	0.885681	0.697675	0.801783	1.16403	0.889864	0.794992	0.811675	0.947336	1.11293		0.89624	1.44491	1.21037	1.22197	0.729228	0.810275	0.915021	0.671859	0.6729	0.827438	0.94398	0.823529		>0.9999
238	0.770855	0.908271	0.892976	0.736919	0.813878	1.19147	0.909885	0.857758	0.832816	0.902076	1.15645		0.897005	1.38859	1.22192	1.17043	0.724821	0.860731	0.87724	0.630592	0.676509	0.803616	0.922061	0.848037		>0.9999
240	0.795191	0.880559	0.990819	0.749697	0.837931	1.21033	0.915753	0.868614	0.905389	0.95683	1.11043		0.901564	1.36736	1.19712	1.15952	0.736489	0.828151	0.874531	0.646673	0.671271	0.791653	0.906677	0.831522		>0.9999
242	0.808547	0.904701	0.957797	0.743062	0.841731	1.14223	0.869802	0.816502	0.862121	0.95109	1.1609		0.923164	1.41056	1.18994	1.24278	0.700805	0.797828	0.865281	0.635906	0.693596	0.823637	0.927997	0.811811		>0.9999
244	0.725402	0.877688	0.855712	0.730397	0.787231	1.1248	0.812718	0.813086	0.814969	0.981337	1.05169		0.905119	1.44259	1.1409	1.20794	0.678775	0.811904	0.831226	0.634658	0.6599	0.7782	0.919526	0.831735		>0.9999
246	0.775963	0.848909	0.934298	0.723875	0.858877	1.23768	0.880503	0.835507	0.88504	0.908332	1.09069		0.895693	1.4184	1.18532	1.20142	0.703164	0.809606	0.83337	0.668093	0.675295	0.828366	0.908232	0.825916		>0.9999
248	0.758828	0.834042	0.929018	0.75201	0.84502	1.15983	0.878474	0.84714	0.812005	0.935342	1.06274		0.830414	1.44916	1.14851	1.16835	0.695873	0.798705	0.810525	0.613609	0.659229	0.766343	0.872251	0.786688		>0.9999
250	0.704948	0.883245	0.886597	0.72615	0.806	1.14553	0.848315	0.84484	0.894983	0.964207	1.16875		0.890776	1.39091	1.17436	1.22722	0.701954	0.800792	0.854768	0.601869	0.656162	0.79046	0.895454	0.799932		>0.9999
252	0.750606	0.920453	1.00217	0.792923	0.781994	1.15956	0.878302	0.860904	0.970059	0.981337	1.13344		0.91104	1.43425	1.13014	1.2102	2.18719	0.814954	0.880083	0.657578	0.698835	0.809011	0.904939	0.821787		>0.9999
254	0.799609	0.89263	0.95389	0.766456	0.787926	1.2064	0.863545	0.837468	0.897486	0.996136	1.15061		0.922423	1.42709	1.14626	1.20749	0.748185	0.785506	0.861554	0.648083	0.699026	0.804474	0.904648	0.782906		>0.9999
256	0.774329	0.866832	0.920504	0.7431	0.802107	1.10013	0.852284	0.821134	0.949908	1.07855	1.14505		0.886886	1.33088	1.15203	1.17233	0.700805	0.813032	0.843025	0.615826	0.668938	0.758232	0.869862	0.755956		>0.9999
258	0.770626	0.871432	0.973667	0.731762	0.843584	1.16797	0.863588	0.847343	1.01767	1.09253	1.19273		0.875763	1.43153	1.08426	1.1878	0.715203	0.849245	0.817578	0.583177	0.662646	0.789813	0.854566	0.772904		>0.9999
260	0.785335	0.909596	0.962863	0.715647	0.77407	1.23929	0.887966	0.874296	0.951159	1.04731	1.20114		0.856358	1.36731	1.18967	1.17427	0.699595	0.872177	0.82908	0.632047	0.683408	0.784348	0.857644	0.820071		>0.9999
262	0.744324	0.940657	0.969608	0.753943	0.817354	1.28433	0.805901	0.840816	1.00773	1.04265	1.22707		0.873137	1.44215	1.0808	1.17296	0.710518	0.841936	0.866701	0.626593	0.673443	0.78237	0.893156	0.769312		>0.9999
264	0.742511	0.976097	0.964542	0.749356	0.787462	1.23267	0.886629	0.867228	1.0157	1.02328	1.11953		0.870917	1.40715	1.09325	1.1016	0.693948	0.819756	0.797815	0.603904	0.661783	0.765098	0.877715	0.736999		>0.9999
266	0.773486	1.01776	0.975132	0.745033	0.816983	1.18611	0.896942	0.865504	0.928636	1.12726	1.17466		0.819554	1.41549	1.09099	1.16486	0.722618	0.843982	0.809989	0.630014	0.652298	0.758652	0.855815	0.786097		>0.9999
268	0.762531	0.893219	0.960849	0.726909	0.81323	1.20282	0.850169	0.843251	0.972628	1.07337	1.18981		0.869534	1.43613	1.12762	1.11264	0.722588	0.828444	0.834417	0.615273	0.673762	0.777185	0.873717	0.731904		>0.9999
270	0.776116	0.991112	0.99091	0.762323	0.824722	1.27075	0.847321	0.903582	1.08965	1.03626	1.14352		0.838003	1.33281	1.07213	1.13667	0.714085	0.850624	0.819239	0.595655	0.700975	0.752592	0.88282	0.759577		>0.9999
272	0.75699	0.938265	0.986607	0.755082	0.779353	1.30516	0.863027	0.884306	1.04059	1.04032	1.08582		0.817525	1.39086	1.03304	1.13921	0.725535	0.84181	0.779527	0.565339	0.669577	0.739193	0.805931	0.758022		>0.9999
274	0.768686	0.988719	0.998571	0.771841	0.842101	1.38926	0.913122	0.876664	1.01761	1.11747	1.30403		0.869796	1.43815	1.09751	1.12789	0.695779	0.896735	0.817363	0.647411	0.687176	0.787081	0.853192	0.772368		>0.9999
276	0.719146	0.968884	0.995275	0.743554	0.768045	1.22946	0.895215	0.822588	1.04454	1.04511	1.23694		0.838481	1.46935	1.05498	1.11875	0.724386	0.909726	0.810551	0.665343	0.662615	0.783052	0.849245	0.745231		>0.9999
278	0.722184	1.02515	1.01175	0.714321	0.808873	1.19451	0.879898	0.869697	1.10164	1.07104	1.24835		0.850105	1.37481	1.1087	1.14396	0.727801	0.863988	0.805751	0.614625	0.658206	0.771475	0.841606	0.762983		>0.9999
280	0.773129	1.03156	1.09431	0.75584	0.810634	1.34019	0.915797	0.903042	1.09999	1.0785	1.12204		0.803371	1.36514	1.02234	1.07309	0.680295	0.870005	0.76553	0.557274	0.657057	0.713427	0.801044	0.677283		>0.9999
282	0.760973	1.00079	1.03513	0.752503	0.800902	1.28809	0.90173	0.888499	1.14925	1.14603	1.19364		0.837121	1.45735	1.03441	1.11549	0.736022	0.958596	0.806342	0.602008	0.698898	0.772824	0.830258	0.753813		>0.9999
284	0.802878	1.04683	1.10578	0.794856	0.838255	1.35771	0.975123	0.978658	1.20543	1.13028	1.23423		0.82132	1.34293	1.05245	1.12405	0.68765	0.860982	0.790119	0.600783	0.716945	0.763732	0.832484	0.717773		>0.9999
286	0.819782	1.01879	1.11729	0.766684	0.765728	1.31526	0.930423	0.917888	1.19443	1.15768	1.25606		0.820125	1.38489	1.06248	1.12024	0.735496	0.893354	0.813635	0.635674	0.709504	0.741013	0.84521	0.746358		>0.9999
288	0.77244	1.07138	1.14341	0.785415	0.868981	1.39149	0.946258	0.92455	1.26286	1.15198	1.30896		0.825521	1.34362	0.988801	1.10812	0.706048	0.890595	0.814226	0.61042	0.655396	0.757112	0.849825	0.715334		>0.9999
290	0.785846	1.04356	1.06916	0.712197	0.806649	1.29354	0.856987	0.878928	1.17553	1.09727	1.23062		0.803299	1.30536	0.962985	1.12405	0.721192	0.852629	0.808407	0.584726	0.645813	0.706385	0.818023	0.692406		>0.9999
292	0.794195	1.13519	1.21025	0.767518	0.869722	1.44807	0.964293	0.971794	1.1592	1.14197	1.27407		0.768858	1.33656	0.946489	1.10409	0.666271	0.841226	0.727212	0.553208	0.653384	0.69915	0.780899	0.673099		>0.9999
294	0.793864	1.10465	1.15037	0.761755	0.865459	1.36781	0.974088	0.924448	1.20629	1.18055	1.26524		0.807619	1.30408	1.00863	1.07201	0.70819	0.89043	0.771108	0.575415	0.667661	0.746986	0.827834	0.690208		>0.9999
296	0.814598	1.13184	1.17362	0.78295	0.839738	1.31061	0.917135	0.943251	1.20688	1.12739	1.23013		0.845188	1.30798	1.07337	1.1692	0.756936	0.950659	0.840744	0.6503	0.765113	0.782211	0.882114	0.770302		>0.9999
298	0.803287	1.08901	1.24186	0.802933	0.875422	1.43699	0.975209	0.969392	1.1885	1.14512	1.25064		0.770934	1.31987	0.980663	1.04902	0.694413	0.829363	0.776605	0.585649	0.642331	0.711954	0.7847	0.689081		>0.9999
300	0.830942	1.09313	1.17356	0.791974	0.83742	1.43145	0.938061	0.920931	1.24415	1.11673	1.20059		0.788023	1.30862	1.0039	1.01599	0.71362	0.889677	0.805671	0.589878	0.683088	0.7342	0.804974	0.674655		>0.9999
302	0.774558	1.183	1.26329	0.782192	0.818049	1.39176	0.866307	0.887417	1.25587	1.14931	1.2211		0.778953	1.26795	0.973267	1.07852	0.696585	0.9053	0.799022	0.583501	0.688805	0.728227	0.804448	0.727668		>0.9999
304	0.786331	1.20324	1.19529	0.76293	0.795943	1.41259	0.907685	0.967734	1.28992	1.14698	1.30583		0.706277	1.21616	0.949404	1.03006	0.665278	0.81892	0.742924	0.555102	0.598157	0.676572	0.756104	0.641191		0.9902
306	0.816386	1.09026	1.23527	0.750303	0.857812	1.41831	0.925462	0.908486	1.20352	1.1925	1.30625		0.75659	1.3797	0.993282	1.07866	0.733355	0.878567	0.765556	0.586898	0.662678	0.696804	0.80063	0.674012		>0.9999
308	0.851473	1.16058	1.22304	0.768504	0.863512	1.41875	0.99221	0.986402	1.32357	1.23388	1.22589		0.703842	1.21888	0.875172	1.03377	0.654449	0.819046	0.726461	0.510068	0.638435	0.649825	0.725642	0.614054		0.846
310	0.840747	1.16478	1.23979	0.775633	0.862956	1.45477	0.968608	1.00382	1.32522	1.25247	1.33121		0.749907	1.29736	0.937362	1.05839	0.705957	0.842186	0.774325	0.585488	0.676892	0.705614	0.788141	0.679348		0.9864
312	0.811024	1.22697	1.25145	0.794705	0.885247	1.55997	0.991735	0.968411	1.36473	1.64943	1.32231		0.775517	1.34515	0.976182	1.08282	0.746169	0.87886	0.77765	0.580658	0.677721	0.735375	0.795037	0.694257		0.8712
314	0.837428	1.21862	1.31187	0.763195	0.898547	1.53834	0.967141	1.00903	1.34353	1.20587	1.35512		0.785923	1.30428	0.966421	1.04911	0.738722	0.927979	0.781351	0.61206	0.709471	0.75035	0.828811	0.690797		0.9938
316	0.82111	1.28096	1.31667	0.795804	0.888167	1.52601	0.974175	1.035	1.30658	1.26844	1.34212		0.749549	1.34278	0.944345	1.04192	0.74257	0.83776	0.776069	0.575415	0.685547	0.745112	0.777967	0.680341		0.9278
318	0.821928	1.22834	1.24733	0.785301	0.904942	1.46943	0.992685	1.01393	1.29756	1.26235	1.3449		0.815449	1.35117	1.00282	1.05961	0.774435	0.915115	0.828705	0.616728	0.723494	0.75254	0.833896	0.716352		0.9999
320	0.78559	1.2587	1.29036	0.796032	0.856607	1.45629	1.02366	1.02627	1.38574	1.27845	1.3759		0.747496	1.25032	0.861534	1.01404	0.710673	0.868209	0.753597	0.520537	0.710143	0.693143	0.764158	0.643309		0.7416
322	0.866028	1.33576	1.394	0.786818	0.912404	1.66508	0.951048	1.00926	1.3868	1.31249	1.38835		0.704391	1.21804	0.901318	0.974225	0.682126	0.828485	0.739949	0.53671	0.684079	0.694667	0.768284	0.607512		0.2498
324	0.87683	1.27478	1.32033	0.751517	0.899382	1.5875	0.946776	1.04186	1.37132	1.30472	1.40614		0.706324	1.20984	0.893949	1.02898	0.702048	0.81533	0.75754	0.590525	0.666384	0.672737	0.773932	0.665915		0.4975
326	0.863704	1.36738	1.32652	0.840774	0.889881	1.55702	0.991433	1.06905	1.48723	1.37907	1.39363		0.712123	1.17327	0.890293	1.004	0.688455	0.81892	0.723967	0.531673	0.655971	0.63287	0.731687	0.61923		0.1231
328	0.833546	1.35685	1.34371	0.852946	0.908372	1.67553	1.00377	1.05914	1.42585	1.33829	1.40906		0.746827	1.25047	0.903847	1.02346	0.750048	0.845987	0.837178	0.582969	0.713976	0.682107	0.749497	0.671249		0.3644
330	0.883138	1.34375	1.37581	0.809417	0.92487	1.61512	1.00584	1.09066	1.47524	1.33622	1.39933		0.725108	1.25077	0.891557	1.02124	0.747131	0.870255	0.769766	0.583709	0.697367	0.709626	0.77422	0.662348		0.2971
332	0.872183	1.27254	1.39547	0.795425	0.993921	1.72773	0.930639	1.08214	1.51903	1.3058	1.51605		0.723652	1.26005	0.898651	1.01649	0.715421	0.835294	0.740216	0.59034	0.697143	0.692617	0.798403	0.650467		0.179
334	0.929613	1.37319	1.44167	0.864813	0.977053	1.54415	1.01038	1.14112	1.53497	1.36932	1.5157		0.669592	1.16527	0.799976	0.937119	0.663541	0.773769	0.705117	0.523632	0.64805	0.6187	0.721478	0.601424		0.0109
336	0.924429	1.37201	1.51116	0.832963	0.999019	1.76312	1.01124	1.16337	1.58654	1.38269	1.41456		0.719523	1.25886	0.857905	0.967798	0.704187	0.838385	0.755528	0.54995	0.717521	0.671879	0.806963	0.679268		0.034
338	0.945011	1.4274	1.48138	0.847676	0.991883	1.76661	1.02039	1.07298	1.57653	1.40254	1.49422		0.689474	1.23635	0.858949	0.980559	0.725939	0.803299	0.720751	0.565825	0.702893	0.662963	0.753569	0.626871		0.0164
340	0.980405	1.47013	1.6007	0.915623	1.02261	1.74399	1.07289	1.21816	1.63158	1.42739	1.51368		0.757544	1.18477	0.889331	1.02626	0.793705	0.862653	0.791353	0.601339	0.712123	0.727859	0.812321	0.648295		0.011
342	0.955839	1.42769	1.5783	0.845969	0.987479	1.76661	1.06146	1.14376	1.59484	1.46074	1.46057		0.701861	1.2166	0.836982	0.979156	0.716971	0.827901	0.737857	0.525874	0.676062	0.661193	0.760828	0.608826		0.006
344	0.967253	1.60824	3.31963	0.889838	1.0595	1.70369	1.0565	1.16621	1.70587	1.51835	1.52765		0.746421	1.24188	0.854551	1.00631	0.74893	0.907513	0.791218	0.58498	0.680565	0.685313	0.803216	0.638965		<0.0001
346	0.966793	1.4437	1.55627	0.865117	1.07683	1.61994	1.11168	1.18718	1.56066	1.48309	1.56151		0.710119	1.14054	0.86456	0.917934	0.733882	0.867457	0.742227	0.578001	0.714645	0.669514	0.830132	0.634916		0.0058
348	0.977927	1.52463	1.61126	0.881042	1.04453	1.82318	1.06879	1.20696	1.60649	1.49884	1.49901		0.724606	1.18995	0.870911	0.946307	0.759355	0.92021	0.780654	0.569522	0.703818	0.679446	0.812358	0.636471		0.0037
350	1.02279	1.50652	1.64102	0.846348	1.04564	1.83552	1.06293	1.22117	1.62487	1.54126	1.61441		0.687206	1.18062	0.7972	0.909969	0.690971	0.836172	0.728741	0.58008	0.672709	0.653608	0.78995	0.64843		0.0005
352	0.962861	1.66352	1.64914	0.92605	1.05964	1.8777	1.04666	1.21007	1.72036	1.48685	1.65111		0.695417	1.19879	0.82354	0.957573	0.696151	0.822806	0.765582	0.554733	0.66434	0.637162	0.768628	0.612981		0.0002
354	1.07456	1.70827	1.81937	1.00962	1.22578	1.93687	1.23392	1.38282	1.85892	1.66806	1.82136		0.684676	1.14784	0.816528	0.892007	0.694476	0.825019	0.727052	0.554479	0.683983	0.644045	0.812719	0.573484		<0.0001
356	1.09327	1.72402	1.83679	1.02577	1.24978	1.92739	1.19332	1.37501	1.86004	1.64804	1.75295		0.6947	1.19814	0.857466	0.882096	0.760194	0.881156	0.747724	0.575853	0.686346	0.699991	0.809915	0.619282		<0.0001
358	1.1388	1.74095	1.84046	0.974546	1.23847	1.97092	1.17356	1.35992	1.97166	1.63523	1.64145		0.712506	1.16591	0.817243	0.946033	0.77245	0.845485	0.766977	0.53373	0.658206	0.63534	0.825336	0.596544		<0.0001
360	1.11552	1.83435	1.80545	1.06149	1.27745	2.03813	1.22037	1.41207	1.89679	1.69715	1.66585		0.660737	1.14982	0.80685	0.913364	0.691776	0.81604	0.716915	0.538143	0.629204	0.615722	1.69945	0.592816		<0.0001
362	1.11996	1.82195	1.85865	1.07237	1.21345	1.79315	1.14245	1.40564	1.85628	1.62449	1.69032		0.653337	1.19454	0.790519	0.898023	0.72628	0.849955	0.75239	0.561318	0.650795	0.637477	0.800827	0.571205		<0.0001
364	1.13686	1.78728	1.81803	1.01136	1.28737	1.90443	1.16096	1.39651	1.94387	1.7428	1.55108		0.7121	1.16305	0.861836	0.942549	0.731243	0.832286	0.797708	0.589278	0.692033	0.679726	0.831706	0.614215		<0.0001
366	1.13262	1.80856	1.86548	1.00954	1.19992	1.95957	1.20134	1.38163	2.0609	1.81882	1.66668		0.715894	1.2093	0.83855	0.912956	0.718429	0.786008	0.758986	0.559839	0.717041	0.659021	0.839291	0.651273		<0.0001
368	1.20627	1.9006	2.00086	1.0781	1.36462	1.94616	1.34848	1.514	2.0825	1.87163	1.86487		0.653241	1.20703	0.794066	0.886123	0.707849	0.788597	0.705464	0.52525	0.653415	0.616335	0.746276	0.573966		<0.0001
370	1.16648	1.85	1.91593	1.04928	1.25298	1.96475	1.223	1.49584	2.05767	1.73374	1.64757		0.661214	1.14133	0.771164	0.86264	0.704995	0.87272	0.724906	0.534677	0.629812	0.636443	0.768139	0.600245		<0.0001
372	1.15119	1.9547	1.97489	1.07961	1.24751	1.96288	1.25812	1.38417	1.93722	1.74884	1.71625		0.652264	1.17988	0.758819	0.876032	0.698696	0.838259	0.709943	0.509236	0.654692	0.650263	0.80309	0.610729		<0.0001
374	1.2148	1.99981	2.02613	1.13111	1.401	1.96493	1.23638	1.52032	2.13973	1.78745	1.85785		0.676607	1.17104	0.794203	0.896531	0.757742	0.849829	0.732038	0.556512	0.677435	0.641997	0.807254	0.598288		<0.0001
376	1.22123	2.01373	2.01554	1.1556	1.37746	2.12733	1.24553	1.56855	2.09007	1.87992	1.75872		0.717638	1.21206	0.83976	0.96436	0.748372	0.832873	0.723592	0.546901	0.705831	0.683351	0.826765	0.612043		<0.0001
378	1.15877	2.02668	2.00892	1.15454	1.36175	2.08854	1.28073	1.53804	2.05589	1.92966	1.76491		0.670497	1.18328	0.785626	0.886712	0.728483	0.84958	0.711633	0.562313	0.675838	0.629262	0.816502	0.580777		<0.0001
380	1.20433	1.9717	2.00654	1.09069	1.30637	2.0148	1.22943	1.53977	2.08204	1.9137	1.73439		0.629923	1.22687	0.771273	0.862231	0.697641	0.773058	0.739493	0.520374	0.649838	0.610607	0.776501	0.573859		<0.0001
382	1.29896	2.06595	2.03611	1.15397	1.36249	2.09757	1.20372	1.59408	2.22514	1.93972	1.91325		0.667587	1.14769	0.805558	0.867481	0.699037	0.855761	0.732225	0.561851	0.685452	0.616632	0.817371	0.585471		<0.0001
384	1.31802	2.13009	2.04624	1.15765	1.43154	2.11553	1.25075	1.65996	2.27098	1.98515	1.89907		0.689211	1.19918	0.789033	0.914539	0.75312	0.882535	0.787598	0.579874	0.74007	0.672263	0.862386	0.633307		<0.0001
386	1.22172	2.6957	2.08088	1.15826	1.40105	2.00792	1.29514	1.67916	2.21467	2.06536	1.93793		0.604504	1.23576	0.771905	0.862005	0.693297	0.781746	0.699433	0.516076	0.661112	0.616511	0.814656	0.573966		<0.0001
388	1.24102	2.13775	2.08714	1.13198	1.3884	2.03697	1.3175	1.59736	2.20894	2.01018	1.90109		0.642357	1.19069	0.793241	0.914224	0.730344	0.834417	0.765476	0.560211	0.686475	0.648004	0.815942	0.614806		<0.0001
390	1.29935	2.23509	2.16057	1.19469	1.43094	2.18337	1.29769	1.69604	2.15665	2.13992	1.82288		0.62756	1.19997	0.772867	0.831689	0.707756	0.819715	0.713294	0.532275	0.635368	0.620014	0.805606	0.592521		<0.0001
392	1.31046	2.19394	2.23204	1.22711	1.49767	2.04948	1.37488	1.68643	2.3672	2.10653	1.95274		0.65169	1.20387	0.747905	0.835307	0.694259	0.829113	0.689161	0.509884	0.625083	0.592619	0.772972	0.581153		<0.0001
394	1.32803	2.2635	2.24843	1.27758	1.58452	2.20392	1.46402	1.62803	2.34118	2.12883	1.92702		0.667109	1.21848	0.804789	0.838565	0.724419	0.808186	0.756627	0.530311	0.674081	0.652978	0.807072	0.581153		<0.0001
396	1.32213	2.23369	2.37041	1.2248	1.54012	2.125	1.40314	1.69918	2.19584	2.08745	1.96129		0.675009	1.2285	0.814741	0.875717	0.726248	0.839847	0.766603	0.597664	0.673986	0.646901	0.860196	0.611561		<0.0001
398	1.35502	2.36482	2.25414	1.23113	1.55273	2.17586	1.29713	1.74646	2.26123	2.24455	1.96303		0.647776	1.18709	0.767479	0.83825	0.720136	0.780995	0.722143	0.530865	0.620996	0.643975	0.823398	0.57268		<0.0001
400	1.385	2.3915	2.32509	1.34989	1.60018	2.23735	1.42778	1.84436	2.29838	2.16016	2.0096		0.645891	1.26246	0.750515	0.820058	0.730996	0.836674	0.763706	0.534909	0.686218	0.634744	0.791199	0.574663		<0.0001
402	1.41143	2.25658	2.32335	1.29741	1.56645	2.14413	1.38571	1.77981	2.25089	2.19985	2.00008		0.684867	1.25151	0.777928	0.842232	0.724015	0.84206	0.763169	0.538721	0.670951	0.631836	0.812575	0.620168		<0.0001
404	1.36768	2.3958	2.3597	1.30765	1.56088	2.15673	1.41699	1.86557	2.36087	2.2956	2.0454		0.641786	1.2985	0.773721	0.848611	0.766864	0.847825	0.749601	0.576268	0.66255	0.628965	0.862783	0.635264		<0.0001
406	1.4638	2.40567	2.35381	1.35565	1.61807	2.23092	1.48931	1.88596	2.44827	2.3409	1.95566		0.646845	1.21912	0.743202	0.797252	0.718896	0.819087	0.775799	0.559633	0.630993	0.632168	0.810404	0.580803		<0.0001
408	1.42425	2.49826	2.39843	1.3941	1.6075	2.29607	1.41803	1.81251	2.35165	2.24084	2.0429		0.651404	1.33567	0.807702	0.882188	0.72479	0.785632	0.840959	0.552746	0.666799	0.659144	0.851597	0.594667		<0.0001
410	1.49253	2.45082	2.48226	1.36722	1.66043	2.1511	1.39339	1.84974	2.31537	2.38806	2.07279		0.591711	1.15362	0.715573	0.796031	0.678714	0.769008	0.733567	0.533222	0.618952	0.567063	0.792648	0.528945		<0.0001
412	1.44697	2.55118	2.57828	1.35057	1.68263	2.28964	1.48335	1.83625	2.47151	2.32101	2.07488		0.543808	1.14587	0.684203	0.757705	0.639555	0.780619	0.730053	0.474763	0.556666	0.556342	0.738565	0.531465		<0.0001
414	1.5459	2.56726	2.4692	1.45617	1.73342	2.30814	1.48042	1.95498	2.43773	2.35255	1.98138		0.583142	1.17948	0.695089	0.785986	0.680452	0.773519	0.7311	0.478507	0.57238	0.588729	0.77815	0.540556		<0.0001
416	1.47961	2.56962	2.49417	1.43877	1.68633	2.45453	1.57172	1.93162	2.45939	2.33624	2.0942		0.596554	1.24612	0.746749	0.80137	0.716724	0.802882	0.736087	0.525135	0.597486	0.590412	0.851471	0.560291		<0.0001
418	1.58124	2.63292	2.43542	1.44885	1.78171	2.33629	1.52288	1.95715	2.45129	2.37399	2.02809		0.645246	1.21004	0.731986	0.789516	0.696057	0.810986	0.801648	0.543111	0.620453	0.610414	0.830312	0.577641		<0.0001
420	1.47419	2.58471	2.64383	1.49261	1.68082	2.17506	1.52887	1.98329	2.64939	2.43129	2.10435		0.660402	1.33054	0.76671	0.850285	0.718244	0.844399	0.807387	0.552908	0.684046	0.649247	0.865263	0.605983		<0.0001
422	1.52437	2.62552	2.60477	1.45048	1.62919	2.35408	1.53051	1.82986	2.50266	2.44937	2.04943		0.612236	1.24795	0.742983	0.792774	0.716848	0.779325	0.764833	0.550598	0.62537	0.582914	0.834602	0.551577		<0.0001
424	1.51492	2.67649	2.5928	1.56355	1.68425	2.28794	1.55135	1.942	2.64741	2.48894	2.00717		0.611496	1.23038	0.743533	0.75499	0.675363	0.822721	0.790011	0.526243	0.610136	0.586715	0.805208	0.565547		<0.0001
426	1.53206	2.68337	2.55829	1.63044	1.79946	2.24897	1.63674	1.93834	2.52617	2.53148	2.02941		0.619493	1.25466	0.728796	0.786349	0.684702	0.849747	0.781431	0.531234	0.635976	0.625742	0.818746	0.588661		<0.0001
428	1.54567	2.7119	2.58527	1.5182	1.83287	2.32396	1.66112	2.00118	2.63628	2.43872	2.03845		0.628037	1.27594	0.728713	0.790693	0.706733	0.79081	0.762633	0.522407	0.602564	0.600799	0.821081	0.581931		<0.0001
430	1.63722	2.77034	2.61426	1.58801	1.79251	2.32199	1.66561	2.0702	2.68653	2.52281	2.11109		0.562496	1.1865	0.73105	0.704717	0.682684	0.766584	0.747457	0.508405	0.57369	0.577958	0.807397	0.549457		<0.0001
432	1.62912	2.75727	2.68683	1.59878	1.84144	2.34818	1.72662	2.07815	2.56266	2.47466	2.17741		0.554477	1.31494	0.716011	0.762954	0.64815	0.756895	0.734024	0.493133	0.580525	0.575312	0.816883	0.526719		<0.0001
434	1.67215	2.83448	2.58945	1.62172	1.88899	2.35694	1.66177	2.08018	2.59427	2.48501	2.15071		0.584144	1.23704	0.691214	0.763632	0.677628	0.80142	0.767192	0.517371	0.600201	0.565241	0.804411	0.556779		<0.0001
436	1.68443	2.85609	2.78315	1.65717	1.86471	2.35997	1.65068	2.10906	2.65176	2.57346	2.30205		0.579203	1.13975	0.676119	0.748383	0.661275	0.708944	0.747216	0.492786	0.55507	0.553365	0.807254	0.550852		<0.0001
438	1.59924	2.79603	2.7389	1.60901	1.90873	2.3539	1.70711	2.12093	2.65598	2.60332	2.05652		0.63429	1.37432	0.70779	0.764447	0.687773	0.777819	0.791861	0.530426	0.615438	0.59577	0.855364	0.552891		<0.0001
440	1.70239	2.97105	2.84904	1.66308	1.8224	2.46204	1.73343	2.17876	2.63088	2.63525	2.169		0.599204	1.19987	0.683101	0.73223	0.677287	0.764955	0.747779	0.497199	0.574394	0.542366	0.789335	0.55045		<0.0001
442	1.63992	2.82304	2.84336	1.67977	1.86981	2.46401	1.70504	2.16482	2.72605	2.60181	2.13556		0.596985	1.19538	0.667954	0.748836	0.689541	0.770637	0.753087	0.50279	0.599115	0.564277	0.8312	0.540958		<0.0001
444	1.73734	2.88431	2.74692	1.73179	1.88297	2.51594	1.68338	2.19404	2.70128	2.67939	2.22398		0.662885	1.32846	0.733387	0.808792	0.762459	0.867372	0.818863	0.562567	0.648912	0.600816	0.890767	0.596865		<0.0001
446	1.82935	2.98585	2.90034	1.75784	2.03715	2.41923	1.81779	2.29245	2.72986	2.70683	2.16691		0.622714	1.28507	0.76737	0.755895	0.714054	0.781371	0.805295	0.546254	0.583082	0.592443	0.875092	0.590136		<0.0001
448	1.75861	2.96756	2.85209	1.70373	1.98534	2.47652	1.72731	2.24585	2.70339	2.72767	2.15176		0.544905	1.18807	0.695612	0.703314	0.640672	0.692988	0.729947	0.49602	0.553441	0.523569	0.84282	0.519399		<0.0001
450	1.77011	3.0497	2.78788	1.74411	1.96805	2.41986	1.8287	2.24396	2.68304	2.67848	2.23108		0.583403	1.27718	0.681316	0.770148	0.658017	0.735842	0.736838	0.499048	0.550469	0.577906	0.828268	0.546829		<0.0001
452	1.74383	2.98883	2.87043	1.78214	1.94456	2.4313	1.78655	2.24514	2.74613	2.79835	2.26111		0.556768	1.2364	0.685769	0.687478	0.636454	0.720305	0.731611	0.494172	0.579409	0.558462	0.823381	0.523367		<0.0001
454	1.90159	3.05206	3.0901	1.92259	1.96175	2.4809	1.81645	2.32505	2.75858	2.95445	2.27994		0.623693	1.27737	0.732316	0.753632	0.694259	0.819548	0.79768	0.5283	0.631089	0.589448	0.899781	0.578499		<0.0001
456	1.86571	3.10052	2.87919	1.81377	2.06806	2.4868	1.86874	2.32732	2.83945	2.83821	2.1715		0.605314	1.26473	0.708561	0.763632	0.702977	0.757561	0.78076	0.516747	0.568836	0.5771	0.86883	0.526988		<0.0001
458	1.91712	3.16724	3.01411	1.84133	2.11788	2.54704	1.81304	2.32532	2.80883	2.73039	2.33145		0.62145	1.31351	0.729538	0.773134	0.715605	0.761362	0.855064	0.580706	0.621282	0.595036	0.914802	0.596168		<0.0001
460	1.94914	3.11543	3.08992	1.86526	2.07182	2.58502	1.93213	2.38126	2.96655	2.87032	2.32902		0.600542	1.21177	0.678649	0.703134	0.693173	0.742525	0.788697	0.508014	0.619558	0.557726	0.878421	0.572813		<0.0001
462	1.9447	3.19198	3.08824	1.98026	2.10926	2.61782	1.91853	2.46706	2.85822	2.91299	2.30351		0.579179	1.20046	0.707158	0.792639	0.675269	0.764998	0.825514	0.514714	0.603492	0.597942	0.878404	0.562624		<0.0001
464	1.977	3.26271	3.08748	1.9285	2.05856	2.63749	1.82063	2.26929	2.72835	2.96321	2.30024		0.594002	1.20614	0.698305	0.747885	0.714148	0.790519	0.802293	0.518689	0.617896	0.603005	0.864195	0.571742		<0.0001
466	1.96226	3.17052	3.06771	2.04028	2.20941	2.51057	1.90559	2.39096	2.80349	2.912	2.23066		0.591972	1.2446	0.701331	0.70576	0.705523	0.717758	0.794007	0.518178	0.584454	0.605264	0.907508	0.565519		<0.0001
468	2.096	3.27092	3.16207	1.97639	2.18939	2.46463	1.94546	2.38224	2.76859	3.02176	2.30879		0.611092	1.23433	0.737318	0.748383	0.765995	0.787135	0.845008	0.569776	0.603748	0.6091	0.918043	0.609389		<0.0001
470	2.10366	3.20445	3.1173	2.03467	2.19801	2.56724	2.05768	2.45907	2.91597	3.06232	2.30754		0.604146	1.24889	0.701357	0.747071	0.689822	0.728075	0.833264	0.548126	0.61499	0.602795	0.931255	0.570801		<0.0001
472	2.08216	3.39751	3.20721	2.12082	2.30742	2.57796	2.0541	2.48697	2.82266	3.09313	2.33674		0.610948	1.28641	0.695831	0.729695	0.697424	0.76909	0.841684	0.535995	0.594037	0.604458	0.933681	0.579276		<0.0001
474	2.10807	3.25425	3.17754	2.03547	2.19754	2.67199	1.9874	2.40557	2.98466	3.01844	2.32589		0.592856	1.30576	0.682663	0.753089	0.687619	0.775565	0.776471	0.526682	0.585669	0.558812	0.943057	0.586542		<0.0001
476	2.17465	3.43303	3.25414	2.11437	2.27063	2.38858	1.99335	2.52695	2.76793	3.09628	2.36072		0.585862	1.26844	0.707847	0.759516	0.750637	0.747998	0.798888	0.539668	0.590236	0.566572	0.932178	0.580562		<0.0001
478	2.11068	3.37985	3.18166	2.0873	2.25357	2.5692	1.95443	2.60419	2.93382	3.10391	2.32548		0.608657	1.28024	0.72074	0.773814	0.745859	0.780117	0.849058	0.549373	0.607579	0.607892	0.963166	0.632182		<0.0001
480	2.17199	3.35302	3.27212	2.12378	2.36262	2.63418	2.06118	2.49052	2.93441	3.08579	2.48272		0.579728	1.29425	0.678896	0.728248	0.672632	0.703388	0.810551	0.513259	0.593207	0.547198	0.889807	0.569542		<0.0001
482	2.18221	3.38456	3.21325	2.22232	2.31753	2.42656	2.00017	2.56834	3.0623	3.10529	2.40423		0.560085	1.29568	0.676201	0.677567	0.680575	0.753928	0.831118	0.509699	0.560148	0.554312	0.915165	0.571446		<0.0001
484	2.2227	3.52434	3.22372	2.21227	2.28847	2.49449	2.00574	2.51788	2.97347	3.13205	2.46701		0.571637	1.26612	0.684064	0.727886	0.711882	0.77427	0.851417	0.524903	0.593047	0.540578	0.945807	0.558923		<0.0001
486	2.24314	3.48584	3.37256	2.21959	2.26697	2.59199	2.0469	2.68471	2.99204	3.16889	2.40987		0.592211	1.28567	0.701248	0.749288	0.683275	0.741315	0.809022	0.522247	0.592184	0.588362	0.976397	0.575601		<0.0001
488	2.26017	3.57969	3.34216	2.19059	2.4155	2.67208	2.12085	2.73165	3.00606	3.12057	2.54855		0.588249	1.2709	0.65591	0.726754	0.697888	0.73175	0.822269	0.505449	0.595314	0.558673	0.950333	0.56662		<0.0001
490	2.3022	3.54358	3.33053	2.31074	2.47185	2.70157	2.14126	2.63418	3.07699	3.27542	2.3943		0.561994	1.30013	0.680821	0.677341	0.755787	0.777153	0.84726	0.53128	0.58998	0.581355	0.912595	0.578177		<0.0001
492	2.32651	3.52341	3.35238	2.28413	2.51685	2.6971	2.16331	2.67733	3.00119	3.16367	2.48724		0.574383	1.2673	0.671308	0.711504	0.683275	0.725651	0.826561	0.52123	0.59918	0.573753	0.922767	0.573833		<0.0001
494	2.35345	3.5452	3.32409	2.27271	2.40197	2.62372	2.12115	2.7218	3.04966	3.14382	2.53326		0.569585	1.32289	0.613544	0.740646	0.662548	0.762868	0.820794	0.509052	0.526195	0.558462	0.98027	0.560854		<0.0001
496	2.42761	3.68715	3.38293	2.29327	2.54447	2.7737	2.25478	2.81477	3.04031	3.31866	2.46006		0.560563	1.29662	0.654675	0.732681	0.714365	0.70698	0.831654	0.52994	0.605344	0.56722	0.980107	0.620249		<0.0001
498	2.42025	3.59992	3.26574	2.32311	2.51815	2.69299	2.1048	2.64842	3.09839	3.29898	2.50601		0.562926	1.25812	0.663389	0.727931	0.702078	0.753176	0.840853	0.50367	0.586435	0.567046	0.984848	0.590805		<0.0001
500	2.40948	3.76325	3.42093	2.46901	2.50397	2.67905	2.12184	2.81947	3.18289	3.37889	2.56739		0.532446	1.27278	0.6533	0.710916	0.693421	0.710822	0.838572	0.496921	0.556922	0.537548	0.960216	0.53007		<0.0001
502	2.48374	3.57376	3.33511	2.38715	2.46406	2.67261	2.15576	2.747	3.21134	3.33932	2.4513		0.568104	1.30116	0.671444	0.696483	0.700836	0.729578	0.853159	0.516702	0.569507	0.576451	0.9636	0.601022		<0.0001
504	2.46601	3.65885	3.36721	2.43625	2.48367	2.59101	2.08081	2.80889	3.04597	3.35676	2.54792		0.575097	1.33898	0.705262	0.76128	0.706639	0.773393	0.877642	0.554826	0.629171	0.577975	0.998063	0.616522		<0.0001
506	2.48192	3.61295	3.37051	2.42575	2.65296	2.68852	2.14216	2.74331	3.18816	3.3253	2.60159		0.609825	1.34831	0.676779	0.720646	0.761063	0.703012	0.854019	0.531951	0.617323	0.585	1.01129	0.611667		<0.0001
508	2.54221	3.71114	3.46613	2.48588	2.60152	2.73643	2.2021	2.96367	3.17966	3.39688	2.623		0.599873	1.37541	0.659733	0.711596	0.755385	0.755515	0.879438	0.539438	0.571327	0.591201	0.993573	0.616306		<0.0001
510	2.51489	3.75085	3.30203	2.52577	2.54206	2.86513	2.21508	2.81656	3.21937	3.50803	2.6059		0.59097	1.33868	0.68005	0.690645	0.6946	0.721934	0.825219	0.542094	0.582315	0.591585	1.00847	0.584774		<0.0001
512	2.53711	3.75037	3.44336	2.45752	2.66506	2.69871	2.19135	2.84254	3.29998	3.47485	2.57601		0.58579	1.32269	0.719339	0.712908	0.766369	0.745157	0.858737	0.581907	0.625179	0.614093	1.06606	0.655832		<0.0001
514	2.59607	3.67879	3.46341	2.53582	2.61134	2.62542	2.20412	2.89204	3.23689	3.44568	2.75959		0.558223	1.2673	0.647994	0.66182	0.707228	0.729493	0.803768	0.47816	0.564876	0.552033	0.984143	0.578927		<0.0001
516	2.58389	3.74194	3.36056	2.6426	2.55921	2.62766	2.28852	2.95691	3.30215	3.49142	2.51052		0.595505	1.33399	0.706498	0.734808	0.744058	0.771012	0.889414	0.545839	0.624284	0.6036	1.01223	0.639581		<0.0001
518	2.59196	3.89581	3.43573	2.66811	2.50814	2.77969	2.24865	2.9912	3.2147	3.4972	2.57941		0.571422	1.29865	0.695447	0.703813	0.696555	0.741482	0.891104	0.587521	0.593079	0.555817	0.995239	0.59539		<0.0001
520	2.60097	3.76704	3.49628	2.64908	2.59674	2.7442	2.26436	2.84325	3.27561	3.59053	2.82904		0.555454	1.35137	0.666799	0.689287	0.662485	0.760068	0.885311	0.523424	0.610966	0.55368	0.99884	0.584129		<0.0001
522	2.55202	3.82939	3.47406	2.68465	2.76441	2.6803	2.27346	2.89708	3.32336	3.59967	2.75007		0.497264	1.30358	0.61107	0.631369	0.65479	0.680247	0.859944	0.464919	0.557081	0.535044	0.979618	0.545569		<0.0001
524	2.5549	3.77098	3.46823	2.6021	2.56787	2.69487	2.1838	2.89458	3.25428	3.40353	2.66186		0.587771	1.33582	0.670565	0.69594	0.747813	0.75017	0.883326	0.521969	0.611669	0.56624	1.03631	0.581153		<0.0001
526	2.6035	3.81669	3.45819	2.66982	2.74152	2.90562	2.32239	2.91528	3.3281	3.57724	2.74333		0.545502	1.35176	0.665506	0.664852	0.711572	0.704015	0.8386	0.538606	0.608731	0.566168	1.03368	0.589815		<0.0001
528	2.72319	3.87487	3.51612	2.7554	2.66788	2.89516	2.396	2.98082	3.27812	3.56075	2.73443		0.536432	1.29347	0.619593	0.659331	0.694971	0.707649	0.861499	0.507366	0.57468	0.560109	1.01301	0.602603		<0.0001
530	2.70207	3.86291	3.51074	2.68639	2.70945	2.84779	2.26289	2.9915	3.24828	3.48986	2.7037		0.508937	1.34436	0.623276	0.667522	0.639836	0.685971	0.854152	0.503876	0.577908	0.534221	0.987129	0.559112		<0.0001
532	2.78166	3.89353	3.51285	2.80609	2.8235	2.82473	2.35648	3.05292	3.36617	3.62582	2.86032		0.596292	1.44215	0.678675	0.662546	0.715575	0.759484	0.886114	0.559031	0.615918	0.581987	1.09113	0.621723		<0.0001
534	2.72965	3.88731	3.53534	2.77022	2.77234	2.90222	2.25935	3.00375	3.4286	3.58289	2.73186		0.549488	1.29347	0.658304	0.675352	0.69609	0.671392	0.88373	0.506117	0.560691	0.530822	1.09073	0.571848		<0.0001
536	2.79093	3.88496	3.50736	2.62193	2.89594	2.80498	2.38448	3.06489	3.35115	3.6656	2.76126		0.546599	1.37462	0.640817	0.663495	0.711044	0.753094	0.885578	0.506556	0.578577	0.562122	1.07343	0.591959		<0.0001
538	2.65232	3.87381	3.59769	2.77386	2.90358	2.79193	2.30673	3.00432	3.39896	3.61024	2.85858		0.570538	1.46392	0.666195	0.717071	0.729756	0.751632	0.919956	0.550967	0.626745	0.611483	1.06116	0.605662		<0.0001
540	2.8773	3.88772	3.49838	2.77766	2.79991	2.94119	2.38245	3.03378	3.43492	3.69568	2.82271		0.596937	1.43163	0.677989	0.723361	0.732299	0.740353	0.924917	0.547385	0.614224	0.611254	1.10972	0.661034		<0.0001
542	2.75529	3.92971	3.60316	2.8086	2.82128	2.88479	2.31346	3.13665	3.48721	3.58513	2.82994		0.50254	1.34855	0.61522	0.642001	0.653984	0.698334	0.852275	0.482341	0.573594	0.521171	1.04987	0.581448		<0.0001
544	2.84195	3.94318	3.54065	2.80723	2.83504	2.8839	2.43591	3.0984	3.36728	3.64619	2.81542		0.582235	1.31222	0.643923	0.702591	0.725566	0.748039	0.906092	0.519034	0.61448	0.575769	1.10753	0.641378		<0.0001
546	2.67934	3.78636	3.47955	2.73166	2.7804	2.82991	2.33465	2.98788	3.39198	3.60394	2.79206		0.579895	1.37728	0.692808	0.697523	0.738103	0.755389	0.9487	0.55977	0.668141	0.597137	1.14478	0.644972		<0.0001
548	2.83986	3.88109	3.49527	2.91185	2.8989	2.80614	2.44553	3.00564	3.401	3.58643	2.85803		0.533997	1.36731	0.608622	0.646573	0.732981	0.696831	0.920975	0.507875	0.632718	0.562613	1.07318	0.602953		<0.0001
550	2.72541	4.01778	3.49509	2.80014	2.83032	2.87219	2.34655	3.10493	3.43354	3.64908	2.8964		0.539368	1.31667	0.613902	0.6606	0.684856	0.7429	0.884559	0.539644	0.592217	0.550773	1.03434	0.617164		<0.0001
552	2.79691	3.81963	3.52878	2.83324	2.9547	2.83635	2.5254	3.13668	3.46587	3.62094	2.89425		0.536002	1.3408	0.630948	0.64603	0.678899	0.709613	0.893141	0.494934	0.591131	0.541314	1.10688	0.585603		<0.0001
554	2.81915	3.98609	3.68061	2.91962	2.91285	2.8721	2.50365	3.16627	3.45843	3.77489	2.91705		0.526908	1.36001	0.596085	0.628155	0.65535	0.680499	0.884184	0.51996	0.59688	0.531977	1.09135	0.563562		<0.0001
556	2.89801	3.95186	3.45587	2.96273	2.94316	2.93091	2.39669	3.17486	3.54365	3.75013	2.83703		0.503398	1.36776	0.584787	0.5944	0.676572	0.694324	0.903519	0.480955	0.557209	0.540771	1.04081	0.559755		<0.0001
558	2.78146	3.97273	3.61014	2.86854	2.85381	2.97283	2.49537	3.11582	3.36307	3.66258	2.73165		0.523639	1.33473	0.60799	0.619015	0.723735	0.691107	0.907593	0.520698	0.584263	0.53585	1.07207	0.594265		<0.0001
560	2.88674	3.90111	3.51087	2.88435	2.90358	2.97417	2.43	3.22319	3.44704	3.74378	2.92497		0.545574	1.35996	0.639141	0.667387	0.681568	0.742777	0.913868	0.510461	0.595985	0.528667	1.08983	0.585792		<0.0001
562	2.80283	4.0506	3.4848	2.97282	2.94367	2.88256	2.53644	3.12749	3.37525	3.64187	2.88792		0.468599	1.31691	0.588718	0.596843	0.651688	0.627662	0.866727	0.887509	0.544848	0.50537	1.06371	0.545328		<0.0001
564	2.94441	3.87296	3.55335	2.8875	2.97616	2.86334	2.46206	3.12735	3.29926	3.74508	2.91573		0.537364	1.38489	0.679665	0.601413	0.662641	0.676655	0.928375	0.522894	0.635242	0.557131	1.08784	0.617996		<0.0001
566	2.85899	4.00824	3.48108	3.01536	3.07857	2.98856	2.46551	3.07169	3.45191	3.67354	2.99011		0.494901	1.40078	0.6285	0.616074	0.690814	0.691442	0.940468	0.478692	0.589469	0.547481	1.16351	0.607834		<0.0001
568	2.95927	3.92378	3.45026	2.92398	3.05828	2.92966	2.46374	3.17395	3.57763	3.77636	2.97238		0.522208	1.39846	0.596965	0.659016	0.697951	0.720012	0.908236	0.505633	0.604993	0.542874	1.1309	0.607351		<0.0001
570	2.8919	3.90998	3.45346	2.93941	3.00582	3.00053	2.50033	3.1938	3.45079	3.66124	2.88966		0.507933	1.37442	0.607771	0.60259	0.649981	0.663499	0.916201	0.451564	0.587426	0.5204	1.06172	0.563938		<0.0001
572	2.97602	3.96294	3.56757	3.15163	2.97912	2.93332	2.55538	3.19306	3.45408	3.65322	2.89077		0.542135	1.42314	0.627153	0.664175	0.699191	0.681377	0.96125	0.503531	0.610327	0.541892	1.11671	0.607808		<0.0001
574	2.92719	3.9823	3.68159	2.96823	2.98946	2.92197	2.52743	3.21717	3.34779	3.70771	2.89369		0.544188	1.45834	0.613737	0.662589	0.717964	0.713496	0.946072	0.515776	0.61087	0.569059	1.07763	0.589947		<0.0001
576	2.94788	4.04041	3.54547	3.027	3.07765	3.06274	2.59568	3.14927	3.51105	3.74987	3.07039		0.502206	1.38617	0.617447	0.609513	0.688021	0.658821	0.926444	0.493848	0.609945	0.530157	1.07667	0.577802		<0.0001
578	2.96126	3.98973	3.51801	3.01726	3.09081	2.97631	2.54503	3.21981	3.50321	3.76471	3.10432		0.469722	1.38385	0.542913	0.592588	0.664907	0.631586	0.888608	0.432778	0.565515	0.495264	1.05432	0.550745		<0.0001
580	2.9774	3.90306	3.43951	3.00429	3.0212	2.97131	2.62256	3.18907	3.45039	3.63725	3.02069		0.530609	1.51066	0.609337	0.622138	0.682406	0.697124	0.941381	0.49602	0.594613	0.536252	1.13609	0.569837		<0.0001
582	3.02265	4.00703	3.43478	3.14689	3.12691	3.04817	2.54033	3.21274	3.51309	3.75405	3.0054		0.535216	1.45054	0.582778	0.625757	0.710269	0.700714	0.913573	0.500596	0.642874	0.539336	1.13218	0.590618		<0.0001
584	3.0549	3.93644	3.53485	3.07246	3.07658	2.90284	2.70925	3.26093	3.55307	3.77865	3.0079		0.486978	1.38326	0.577995	0.615123	0.661214	0.716461	0.961035	0.451357	0.544657	0.520943	1.10129	0.565172		<0.0001
586	3.03184	3.96798	3.46121	3.07436	3.05564	2.87934	2.65057	3.23942	3.54892	3.60658	2.98976		0.542972	1.4847	0.620857	0.646753	0.714178	0.64792	0.944141	0.502399	0.622753	0.501535	1.14766	0.607673		<0.0001
588	2.99966	3.91156	3.61036	3.20237	2.98547	3.01635	2.63827	3.23736	3.4876	3.80712	3.04738		0.597773	1.60964	0.634521	0.638111	0.744028	0.743068	1.00635	0.548704	0.681427	0.601237	1.17023	0.677552		<0.0001
590	3.00117	3.9756	3.51785	3.19607	3.22275	3.04048	2.6242	3.23888	3.68418	3.69235	2.937		0.4333	1.40433	0.54558	0.595938	0.640237	0.614087	0.900274	0.416373	0.545774	0.470375	1.08909	0.541897		<0.0001
592	3.10952	3.8882	3.48615	3.17036	3.13729	3.10376	2.53661	3.33445	3.59864	3.78784	2.9249		0.5529	1.54591	0.619317	0.650237	0.709834	0.703889	0.94398	0.505425	0.645016	0.536024	1.1726	0.624968		<0.0001
594	3.12497	4.00125	3.56128	3.23793	3.13465	2.98605	2.74144	3.38558	3.49393	3.68049	3.05844		0.554477	1.53214	0.618272	0.63277	0.723767	0.661327	0.990585	0.518502	0.64163	0.578045	1.16132	0.610407		<0.0001
596	3.10033	3.95149	3.53745	3.35066	3.1721	2.91536	2.70459	3.25637	3.66377	3.69572	2.99108		0.493757	1.40833	0.556714	0.561323	0.677161	0.64863	0.903089	0.454038	0.615981	0.48549	1.09119	0.591235		<0.0001
598	2.9943	3.82979	3.48535	3.25086	3.14179	2.94217	2.55211	3.32045	3.58132	3.77295	3.09653		0.479124	1.51422	0.570241	0.586481	0.686627	0.644327	0.90081	0.487241	0.610837	0.494565	1.10398	0.570614		<0.0001
600	3.04267	4.01034	3.61176	3.22155	3.32086	3.09715	2.70528	3.32194	3.65073	3.81946	3.08131		0.454924	1.42087	0.513852	0.592634	0.649577	0.602684	0.90089	0.423398	0.552066	0.474771	1.09721	0.555947		<0.0001
602	3.15201	4.03916	3.49796	3.35718	3.27711	2.99374	2.77147	3.34984	3.59001	3.62565	3.08194		0.573714	1.50839	0.691763	0.72413	0.804131	0.74545	1.02322	0.566286	0.682769	0.628263	1.24862	0.663258		<0.0001
604	3.10508	3.8642	3.55228	3.37921	3.14211	2.94146	2.64625	3.23442	3.53285	3.79875	2.91635		0.479339	1.47932	0.580771	0.590462	0.670211	0.66283	0.900193	0.450387	0.562415	0.499206	1.11944	0.580054		<0.0001
606	3.17724	3.96047	3.57041	3.35794	3.32174	2.91625	2.70342	3.28474	3.5528	3.78728	3.22527		0.505307	1.45128	0.611921	0.614354	0.691155	0.61133	0.906388	0.436568	0.61547	0.478729	1.06939	0.576703		<0.0001
608	3.13156	3.82515	3.55661	3.31301	3.18933	3.03887	2.71007	3.41301	3.57414	3.82235	3.15041		0.508244	1.45543	0.586737	0.554218	0.658886	0.691902	0.930306	0.475503	0.587873	0.506563	1.13187	0.581288		<0.0001
610	3.17198	3.8932	3.58133	3.44549	3.25815	3.02395	2.79412	3.4192	3.55596	3.96988	3.09987		0.506669	1.45503	0.560508	0.590236	0.656436	0.654559	0.909659	0.464828	0.597486	0.513884	1.07019	0.582573		<0.0001
612	3.13743	3.91745	3.611	3.35783	3.34106	3.01689	2.81185	3.44203	3.56327	3.8041	3.28659		0.509962	1.47576	0.594354	0.587158	0.70428	0.699754	0.963637	0.491331	0.610231	0.531488	1.14205	0.630222		<0.0001
614	3.16184	3.90733	3.53623	3.45724	3.28411	3.00867	2.86984	3.46026	3.4882	3.78016	3.12246		0.512612	1.39427	0.618987	0.609558	0.660096	0.648838	0.972457	0.46023	0.605312	0.503409	1.09109	0.590432		<0.0001
616	3.15398	3.96169	3.56214	3.32431	3.29166	2.97595	2.78557	3.4587	3.60733	3.89363	3.11002		0.547985	1.50227	0.625889	0.583675	0.696896	0.697206	0.988252	0.511502	0.648146	0.547042	1.15701	0.643684		<0.0001
618	3.15291	3.93019	3.60926	3.37929	3.31553	2.96022	2.90988	3.44135	3.35293	3.82365	3.15764		0.520155	1.41791	0.595399	0.591911	0.672446	0.642281	0.925586	0.467115	0.589726	0.534501	1.13537	0.602336		<0.0001
620	3.17969	3.85364	3.56665	3.39157	3.31326	2.88104	2.82126	3.39123	3.47364	3.79431	3.20637		0.529749	1.44382	0.598064	0.61612	0.705707	0.712953	0.931324	0.503461	0.625244	0.545624	1.16051	0.632503		<0.0001
622	3.18462	3.94233	3.61954	3.49338	3.42745	2.9764	2.94436	3.65295	3.67457	3.94343	3.27185		0.527911	1.41682	0.62314	0.580145	0.653736	0.673816	0.959078	0.4792	0.604736	0.529262	1.12862	0.627381		<0.0001
Fig 4 c																	t test		sample size
time(min)	xve>>axr3-mCherry-KUP5							xve>>axr3-mCherry-KUP5m									P Value		xve>>axr3-mCherry-KUP5		n = 7 roots
180	0.990273	0.991805	0.991906	1.01367	1.01141	1.00975	0.991184	0.990827	1.03473	0.996502	0.999309	0.988968	0.96556	0.991871	1.03224		>0.9999		xve>>axr3-mCherry-KUP5m		n = 8 roots
240	1.09979	1.07257	1.0859	1.15485	1.11656	1.1069	1.09215	1.08361	1.20558	1.08825	1.0863	1.09106	1.09809	1.10287	1.21027		>0.9999
300	1.3536	1.3683	1.42885	1.84503	1.38475	1.42131	1.43143	1.40687	1.97257	1.41693	1.42491	1.45919	1.35182	1.32566	2.02267		>0.9999
360	1.45718	1.46929	1.53182	2.11002	1.52064	1.57699	1.49881	1.47553	2.26559	1.51005	1.5178	1.54323	1.4004	1.43368	2.3877		>0.9999
420	1.5684	1.62027	1.73437	2.58026	1.66042	1.77925	1.6459	1.60014	2.64203	1.63696	1.64639	1.69024	1.51092	1.52677	2.86039		>0.9999
480	1.71155	1.70982	1.84015	2.87816	1.72537	1.91066	1.74608	1.64867	2.88107	1.70957	1.71955	1.75426	1.59711	1.55136	3.2929		>0.9999
540	1.81387	1.7715	1.86064	3.22092	1.773	1.97479	1.77533	1.7135	3.13403	1.80773	1.8071	1.81255	1.63702	1.63248	3.60856		0.9996
600	2.01947	1.93342	2.02018	3.67151	1.95189	2.20675	1.90156	1.80378	3.30929	1.89406	1.83366	1.88814	1.69014	1.69465	3.90545		>0.9999
Fig 4 f
	Mock																																		estradiol
axr3	5.91389	5.77537	6.1088	6.41076	5.92676	4.82897	5.0579	6.56473	6.25074	6.14918	6.91943	5.80895	6.80619	5.76138	5.84562	5.90112	5.98138	6.44919	6.11522	6.00781	6.56748	6.13604	5.85474	6.38385	6.40033	6.15682									1.64551	1.7507	1.47335	1.61627	1.67421	1.87445	1.38783	1.9247	1.40505	1.78001	1.56517	1.73024	1.62343	1.63946	1.68409
axr3-KUP5-1#	5.32379	5.45369	5.17153	4.58124	5.51003	5.61596	5.32951	5.79348	6.32028	5.17313	5.45771	5.17811	5.40246	5.37067	5.5825	5.54197	5.40582	5.30346	5.7585	5.85869	5.3404	5.59608	5.4832	5.77653	5.63995	5.92512	5.74221	5.48257	5.21468						3.40781	3.20868	4.60132	4.67311	4.71804	4.30533	4.30146	5.08061	4.42026	4.65391	3.71508	3.0348	3.12943	4.04796	5.20059
axr3-KUP5-7#	4.98214	6.30546	5.70413	6.5797	5.69773	5.57074	6.56693	4.49389	5.858	5.59282	5.08338	6.19399	5.58606	6.07959	5.92001	5.69161	4.63136	5.98563	6.39161	5.29456	5.73154	4.78808	5.36635	6.14314	6.85745	5.71609	6.62747	5.98702							5.62264	4.39247	4.33142	5.42337	5.26902	5.72702	4.89222	5.12519	5.13406	4.46122
axr3-KUP5m-18#	6.37697	5.92926	6.53122	6.26267	7.23299	6.07747	6.95989	7.21139	6.83739	6.47764	5.43384	5.79918	6.7126	6.59815	6.41609	6.78523	6.53916	6.46084	5.68539	6.66132	6.35315	6.3796	6.45301	6.03653	6.07944	6.5002	6.58109	5.70221							2.5082	1.13716	3.25468	1.41213	2.25624	2.03751	2.08164	2.40458	2.52474	2.3278	1.52562	2.14642	1.3962	3.00226	2.9577
axr3-KUP5m-24#	6.02093	5.59297	5.13985	5.95402	6.15619	5.80535	4.94425	6.06968	5.51529	5.22368	5.85002	5.90352	6.27688	5.80584	5.93098	5.40913	5.41235	5.52555	5.72775	5.62041	5.96732	5.41237	5.84564	5.07398	5.78411	5.99893	5.55686	5.1926	5.83335	5.86506	6.31211	5.7429	5.85022	5.38744	1.99965	2.20289	2.50899	1.37923	2.54428	1.59308	2.59734	1.44625	1.58514	2.34153	1.97176	2.53114	2.38922	2.54618	1.21171
Two-way ANOVA					Adjusted P Value										sample size
axr3:Mock vs. axr3:estradiol					<0.0001				Compact letter display			p<0.05					Mock		estradiol
axr3:Mock vs. axr3-KUP5-1#:Mock					0.0002				axr3-KUP5m-18#:Mock			A			axr3		n = 26 roots		n = 32 roots
axr3:Mock vs. axr3-KUP5-1#:estradiol					<0.0001				axr3:Mock			A B			axr3-KUP5-1#		n = 29 roots		n = 21 roots
axr3:Mock vs. axr3-KUP5-7#:Mock					0.4673				axr3-KUP5-7#:Mock			B C			axr3-KUP5-7#		n = 28 roots		n = 10 roots
axr3:Mock vs. axr3-KUP5-7#:estradiol					<0.0001				axr3-KUP5m-24#:Mock			B C			axr3-KUP5m-18#		n = 28 roots		n = 21 roots
axr3:Mock vs. axr3-KUP5m-18#:Mock					0.4635				axr3-KUP5-1#:Mock			C D			axr3-KUP5m-24#		n = 34 roots		n = 25 roots
axr3:Mock vs. axr3-KUP5m-18#:estradiol					<0.0001				axr3-KUP5-7#:estradiol			D
axr3:Mock vs. axr3-KUP5m-24#:Mock					0.0796				axr3-KUP5-1#:estradiol			E
axr3:Mock vs. axr3-KUP5m-24#:estradiol					<0.0001				axr3-KUP5m-18#:estradiol			F
axr3:estradiol vs. axr3-KUP5-1#:Mock					<0.0001				axr3-KUP5m-24#:estradiol			F G
axr3:estradiol vs. axr3-KUP5-1#:estradiol					<0.0001				axr3:estradiol			G
axr3:estradiol vs. axr3-KUP5-7#:Mock					<0.0001
axr3:estradiol vs. axr3-KUP5-7#:estradiol					<0.0001
axr3:estradiol vs. axr3-KUP5m-18#:Mock					<0.0001
axr3:estradiol vs. axr3-KUP5m-18#:estradiol					0.0058
axr3:estradiol vs. axr3-KUP5m-24#:Mock					<0.0001
axr3:estradiol vs. axr3-KUP5m-24#:estradiol					0.0676
axr3-KUP5-1#:Mock vs. axr3-KUP5-1#:estradiol					<0.0001
axr3-KUP5-1#:Mock vs. axr3-KUP5-7#:Mock					0.738
axr3-KUP5-1#:Mock vs. axr3-KUP5-7#:estradiol					0.3084
axr3-KUP5-1#:Mock vs. axr3-KUP5m-18#:Mock					<0.0001
axr3-KUP5-1#:Mock vs. axr3-KUP5m-18#:estradiol					<0.0001
axr3-KUP5-1#:Mock vs. axr3-KUP5m-24#:Mock					0.9829
axr3-KUP5-1#:Mock vs. axr3-KUP5m-24#:estradiol					<0.0001
axr3-KUP5-1#:estradiol vs. axr3-KUP5-7#:Mock					<0.0001
axr3-KUP5-1#:estradiol vs. axr3-KUP5-7#:estradiol					0.0081
axr3-KUP5-1#:estradiol vs. axr3-KUP5m-18#:Mock					<0.0001
axr3-KUP5-1#:estradiol vs. axr3-KUP5m-18#:estradiol					<0.0001
axr3-KUP5-1#:estradiol vs. axr3-KUP5m-24#:Mock					<0.0001
axr3-KUP5-1#:estradiol vs. axr3-KUP5m-24#:estradiol					<0.0001
axr3-KUP5-7#:Mock vs. axr3-KUP5-7#:estradiol					0.0015
axr3-KUP5-7#:Mock vs. axr3-KUP5m-18#:Mock					<0.0001
axr3-KUP5-7#:Mock vs. axr3-KUP5m-18#:estradiol					<0.0001
axr3-KUP5-7#:Mock vs. axr3-KUP5m-24#:Mock					>0.9999
axr3-KUP5-7#:Mock vs. axr3-KUP5m-24#:estradiol					<0.0001
axr3-KUP5-7#:estradiol vs. axr3-KUP5m-18#:Mock					<0.0001
axr3-KUP5-7#:estradiol vs. axr3-KUP5m-18#:estradiol					<0.0001
axr3-KUP5-7#:estradiol vs. axr3-KUP5m-24#:Mock					0.005
axr3-KUP5-7#:estradiol vs. axr3-KUP5m-24#:estradiol					<0.0001
axr3-KUP5m-18#:Mock vs. axr3-KUP5m-18#:estradiol					<0.0001
axr3-KUP5m-18#:Mock vs. axr3-KUP5m-24#:Mock					<0.0001
axr3-KUP5m-18#:Mock vs. axr3-KUP5m-24#:estradiol					<0.0001
axr3-KUP5m-18#:estradiol vs. axr3-KUP5m-24#:Mock					<0.0001
axr3-KUP5m-18#:estradiol vs. axr3-KUP5m-24#:estradiol					>0.9999
axr3-KUP5m-24#:Mock vs. axr3-KUP5m-24#:estradiol					<0.0001
Fig 4 g
	Mock																																		estradiol
axr3	1.69093	2.07779	2.29177	1.71587	2.69962	2.89917	1.38397	1.82795	1.91977	1.95148	2.31233	1.54933	2.05695	2.60354	1.53962	2.03351	1.67185	2.17082	2.12584	2.16385	2.28398	1.95566	1.70802	1.7231	2.18739	2.2739									1.21543	0.5712	1.35745	0.618707	0.597298	1.06698	0.720549	0.519562	0	1.12359	0.638908	0	0.61598	0.609955	1.18758
axr3-KUP5-1#	1.12702	1.83362	1.1602	1.30969	1.63338	1.06838	1.31344	1.89869	1.42399	0.773227	1.46582	1.35184	1.85101	1.67577	1.43305	1.44353	1.66487	1.69701	1.91022	1.53618	1.12351	1.96566	1.64138	1.73114	1.24114	1.51896	1.91564	1.64157	1.7259						1.46722	1.24662	0.651988	1.49793	1.69562	1.16135	1.1624	0.787307	1.35739	1.07437	1.07669	1.64755	1.27819	1.72927	1.346
axr3-KUP5-7#	1.60574	1.11015	1.40249	2.27974	1.22856	1.43607	2.43645	2.89282	2.38989	1.78801	1.18032	1.13013	2.1482	1.64485	2.02703	1.40558	1.51144	2.17187	2.34683	2.26648	1.57026	2.08852	1.11808	1.79062	2.47905	2.09934	2.11242	2.00434							1.42282	1.13831	1.6161	0.737549	1.89789	1.04767	0.817625	1.56092	0.779111	1.12077
axr3-KUP5m-18#	1.25451	2.36117	1.99044	2.23547	2.76511	2.13905	2.58625	2.63472	2.04756	2.00691	1.84032	0.689752	2.68152	2.72804	1.55858	2.35806	2.29387	2.1669	1.23123	2.10168	1.57402	2.1945	1.70463	1.9879	1.64489	1.8461	2.58316	1.75371							0.797385	0	0.6145	0	0	0.490796	1.36644	0.480392	0.415873	1.41482	0	0	1.43246	0.333082	0
axr3-KUP5m-24#	1.82696	1.25157	1.75102	1.51158	1.94926	1.72255	1.41578	1.48278	1.63183	2.1058	1.53846	2.03269	1.91178	1.7224	1.68606	1.47898	1.66286	1.6288	1.74589	2.49092	1.67579	1.84762	1.36854	1.57667	1.90176	1.66696	1.61962	2.1184	1.54285	1.87551	1.74268	1.91541	1.88027	1.85617	1.50026	0.9079	0.398567	0	1.17911	0.627713	1.15503	0	0	0.427071	1.01432	0.395079	0.837092	0.392745	1.0215
Two-way ANOVA					Adjusted P Value
axr3:Mock vs. axr3:estradiol					<0.0001				Compact letter display			p<0.05		sample size
axr3:Mock vs. axr3-KUP5-1#:Mock					0.0006				axr3-KUP5m-18#:Mock			A				Mock		estradiol
axr3:Mock vs. axr3-KUP5-1#:estradiol					<0.0001				axr3:Mock			A		axr3		n = 26 roots		n = 32 roots
axr3:Mock vs. axr3-KUP5-7#:Mock					0.9948				axr3-KUP5-7#:Mock			A B		axr3-KUP5-1#		n = 29 roots		n = 21 roots
axr3:Mock vs. axr3-KUP5-7#:estradiol					<0.0001				axr3-KUP5m-24#:Mock			A B		axr3-KUP5-7#		n = 28 roots		n = 10 roots
axr3:Mock vs. axr3-KUP5m-18#:Mock					>0.9999				axr3-KUP5-1#:Mock			B C		axr3-KUP5m-18#		n = 28 roots		n = 21 roots
axr3:Mock vs. axr3-KUP5m-18#:estradiol					<0.0001				axr3-KUP5-1#:estradiol			C		axr3-KUP5m-24#		n = 34 roots		n = 25 roots
axr3:Mock vs. axr3-KUP5m-24#:Mock					0.3373				axr3-KUP5-7#:estradiol			C
axr3:Mock vs. axr3-KUP5m-24#:estradiol					<0.0001				axr3:estradiol			D
axr3:estradiol vs. axr3-KUP5-1#:Mock					<0.0001				axr3-KUP5m-24#:estradiol			D
axr3:estradiol vs. axr3-KUP5-1#:estradiol					<0.0001				axr3-KUP5m-18#:estradiol			D
axr3:estradiol vs. axr3-KUP5-7#:Mock					<0.0001
axr3:estradiol vs. axr3-KUP5-7#:estradiol					0.0443
axr3:estradiol vs. axr3-KUP5m-18#:Mock					<0.0001
axr3:estradiol vs. axr3-KUP5m-18#:estradiol					0.999
axr3:estradiol vs. axr3-KUP5m-24#:Mock					<0.0001
axr3:estradiol vs. axr3-KUP5m-24#:estradiol					>0.9999
axr3-KUP5-1#:Mock vs. axr3-KUP5-1#:estradiol					0.9656
axr3-KUP5-1#:Mock vs. axr3-KUP5-7#:Mock					0.178
axr3-KUP5-1#:Mock vs. axr3-KUP5-7#:estradiol					0.9078
axr3-KUP5-1#:Mock vs. axr3-KUP5m-18#:Mock					0.0004
axr3-KUP5-1#:Mock vs. axr3-KUP5m-18#:estradiol					<0.0001
axr3-KUP5-1#:Mock vs. axr3-KUP5m-24#:Mock					0.8609
axr3-KUP5-1#:Mock vs. axr3-KUP5m-24#:estradiol					<0.0001
axr3-KUP5-1#:estradiol vs. axr3-KUP5-7#:Mock					0.0006
axr3-KUP5-1#:estradiol vs. axr3-KUP5-7#:estradiol					>0.9999
axr3-KUP5-1#:estradiol vs. axr3-KUP5m-18#:Mock					<0.0001
axr3-KUP5-1#:estradiol vs. axr3-KUP5m-18#:estradiol					<0.0001
axr3-KUP5-1#:estradiol vs. axr3-KUP5m-24#:Mock					0.0111
axr3-KUP5-1#:estradiol vs. axr3-KUP5m-24#:estradiol					<0.0001
axr3-KUP5-7#:Mock vs. axr3-KUP5-7#:estradiol					0.0035
axr3-KUP5-7#:Mock vs. axr3-KUP5m-18#:Mock					0.9906
axr3-KUP5-7#:Mock vs. axr3-KUP5m-18#:estradiol					<0.0001
axr3-KUP5-7#:Mock vs. axr3-KUP5m-24#:Mock					>0.9999
axr3-KUP5-7#:Mock vs. axr3-KUP5m-24#:estradiol					<0.0001
axr3-KUP5-7#:estradiol vs. axr3-KUP5m-18#:Mock					<0.0001
axr3-KUP5-7#:estradiol vs. axr3-KUP5m-18#:estradiol					0.0015
axr3-KUP5-7#:estradiol vs. axr3-KUP5m-24#:Mock					0.032
axr3-KUP5-7#:estradiol vs. axr3-KUP5m-24#:estradiol					0.0243
axr3-KUP5m-18#:Mock vs. axr3-KUP5m-18#:estradiol					<0.0001
axr3-KUP5m-18#:Mock vs. axr3-KUP5m-24#:Mock					0.2778
axr3-KUP5m-18#:Mock vs. axr3-KUP5m-24#:estradiol					<0.0001
axr3-KUP5m-18#:estradiol vs. axr3-KUP5m-24#:Mock					<0.0001
axr3-KUP5m-18#:estradiol vs. axr3-KUP5m-24#:estradiol					>0.9999
axr3-KUP5m-24#:Mock vs. axr3-KUP5m-24#:estradiol					<0.0001
Fig 4 i
	Mock
axr3	0.175	0.175	0.182	0.144	0.156	0.282	0.199	0.174	0.205	0.129	0.187	0.213	0.269	0.209	0.197	0.376	0.22	0.173	0.206	0.195	0.125	0.178	0.163	0.169	0.232	0.335	0.404	0.309	0.223	0.273	0.249	0.365	0.288	0.319	0.282	0.114	0.194	0.188	0.152	0.266	0.276	0.355	0.219	0.209	0.222	0.159	0.253	0.16	0.256
axr3-KUP5-1#	0.232	0.23	0.254	0.104	0.321	0.17	0.262	0.27	0.174	0.191	0.114	0.263	0.333	0.202	0.077	0.088	0.261	0.149	0.13	0.231	0.249	0.088	0.243	0.262	0.334	0.239	0.168	0.163	0.169	0.208	0.117	0.151	0.24	0.322	0.312	0.18	0.161	0.386	0.172	0.171	0.18	0.273	0.171	0.201	0.211	0.133	0.226	0.217	0.222
axr3-KUP5-7#	0.282	0.26	0.262	0.261	0.213	0.257	0.218	0.243	0.208	0.104	0.101	0.131	0.165	0.214	0.261	0.246	0.272	0.229	0.178	0.255	0.259	0.177	0.192	0.168	0.193	0.197	0.306	0.135	0.136	0.178	0.139	0.326	0.134	0.297	0.232	0.318	0.128	0.144	0.131	0.145	0.174	0.227	0.171	0.365	0.292	0.292	0.18	0.245	0.2
axr3-KUP5m-18#	0.156	0.122	0.169	0.111	0.086	0.182	0.14	0.11	0.172	0.128	0.183	0.202	0.132	0.215	0.198	0.181	0.202	0.225	0.227	0.169	0.229	0.176	0.177	0.201	0.148	0.324	0.29	0.209	0.165	0.279	0.188	0.254	0.24	0.209	0.192	0.235	0.119	0.14	0.136	0.144	0.161	0.21	0.176	0.136	0.217	0.139	0.113	0.142	0.165
axr3-KUP5m-24#	0.153	0.18	0.179	0.082	0.17	0.27	0.29	0.27	0.313	0.195	0.12	0.193	0.114	0.117	0.099	0.091	0.168	0.16	0.201	0.125	0.238	0.2	0.18	0.189	0.099	0.174	0.195	0.17	0.215	0.211	0.156	0.262	0.279	0.311	0.157	0.25	0.182	0.158	0.126	0.266	0.194	0.18	0.126	0.103	0.125	0.203	0.212	0.191	0.169
	estradiol
axr3	0.074	0.064	0.086	0.119	0.067	0.068	0.106	0.115	0.008	0.078	0.057	0.057	0.041	0.074	0.046	0.049	0.033	0.018	0.016	0.044	0.058	0.052	0.023	0.05	0.038	0.061	0.084	0.063	0.078	0.099	0.107	0.078	0.041	0.053	0.016	0.102	0.064	0.059	0.115	0.053	0.061	0.029	0.061	0.072	0.026	0.058	0.052	0.073	0.037
axr3-KUP5-1#	0.199	0.32	0.388	0.263	0.251	0.255	0.261	0.261	0.463	0.322	0.33	0.221	0.299	0.168	0.263	0.454	0.357	0.293	0.271	0.306	0.2	0.417	0.73	0.607	0.354	0.435	0.373	0.405	0.426	0.415	0.407	0.565	0.543	0.428	0.338	0.295	0.299	0.577	0.589	0.766	0.675	0.684	0.599	0.34	0.415	0.391	0.335	0.335	0.311
axr3-KUP5-7#	0.58	0.511	0.93	0.64	0.556	0.604	0.501	0.696	0.587	0.605	0.494	0.385	0.44	0.331	0.362	0.31	0.259	0.199	0.202	0.159	0.266	0.247	0.24	0.238	0.255	0.247	0.27	0.336	0.345	0.312	0.394	0.266	0.229	0.214	0.181	0.163	0.205	0.198	0.423	0.522	0.464	0.452	0.575	0.293	0.386	0.338	0.235	0.215	0.235
axr3-KUP5m-18#	0.102	0.164	0.082	0.206	0.14	0.141	0.059	0.136	0.059	0.077	0.081	0.111	0.111	0.049	0.123	0.052	0.025	0.018	0.137	0.075	0.081	0.066	0.074	0.025	0.018	0.018	0.106	0.137	0.066	0.11	0.088	0.121	0.037	0.068	0.111	0.091	0.096	0.119	0.082	0.033	0.054	0.052	0.068	0.057	0.042	0.062	0.042	0.039	0.059
axr3-KUP5m-24#	0.131	0.18	0.122	0.052	0.11	0.059	0.07	0.061	0.099	0.103	0.099	0.111	0.119	0.121	0.159	0.164	0.14	0.111	0.115	0.131	0.156	0.156	0.131	0.101	0.14	0.105	0.134	0.098	0.105	0.077	0.065	0.077	0.172	0.092	0.121	0.103	0.106	0.147	0.078	0.077	0.091	0.033	0.045	0.074	0.108	0.066	0.095	0.111	0.076
Two-way ANOVA					Adjusted P Value
axr3:Mock vs. axr3:estradiol					<0.0001				Compact letter display			p<0.05			sample size
axr3:Mock vs. axr3-KUP5-1#:Mock					0.9986				axr3-KUP5-1#:estradiol			A			At least 10 roots should be analyzed for their root hairs.
axr3:Mock vs. axr3-KUP5-1#:estradiol					<0.0001				axr3-KUP5-7#:estradiol			B					Mock		estradiol
axr3:Mock vs. axr3-KUP5-7#:Mock					0.9999				axr3:Mock			C			axr3		n = 232 root hairs		n = 113 root hairs
axr3:Mock vs. axr3-KUP5-7#:estradiol					<0.0001				axr3-KUP5m-18#:Mock			C			axr3-KUP5-1#		n = 222 root hairs		n = 120 root hairs
axr3:Mock vs. axr3-KUP5m-18#:Mock					>0.9999				axr3-KUP5-7#:Mock			C			axr3-KUP5-7#		n = 102 root hairs		n = 65 root hairs
axr3:Mock vs. axr3-KUP5m-18#:estradiol					<0.0001				axr3-KUP5-1#:Mock			C			axr3-KUP5m-18#		n = 195 root hairs		n = 78 root hairs
axr3:Mock vs. axr3-KUP5m-24#:Mock					0.5723				axr3-KUP5m-24#:Mock			C			axr3-KUP5m-24#		n = 147 root hairs		n = 124 root hairs
axr3:Mock vs. axr3-KUP5m-24#:estradiol					<0.0001				axr3-KUP5m-24#:estradiol			D
axr3:estradiol vs. axr3-KUP5-1#:Mock					<0.0001				axr3-KUP5m-18#:estradiol			D
axr3:estradiol vs. axr3-KUP5-1#:estradiol					<0.0001				axr3:estradiol			D
axr3:estradiol vs. axr3-KUP5-7#:Mock					<0.0001
axr3:estradiol vs. axr3-KUP5-7#:estradiol					<0.0001
axr3:estradiol vs. axr3-KUP5m-18#:Mock					<0.0001
axr3:estradiol vs. axr3-KUP5m-18#:estradiol					0.9999
axr3:estradiol vs. axr3-KUP5m-24#:Mock					<0.0001
axr3:estradiol vs. axr3-KUP5m-24#:estradiol					0.0696
axr3-KUP5-1#:Mock vs. axr3-KUP5-1#:estradiol					<0.0001
axr3-KUP5-1#:Mock vs. axr3-KUP5-7#:Mock					>0.9999
axr3-KUP5-1#:Mock vs. axr3-KUP5-7#:estradiol					<0.0001
axr3-KUP5-1#:Mock vs. axr3-KUP5m-18#:Mock					>0.9999
axr3-KUP5-1#:Mock vs. axr3-KUP5m-18#:estradiol					<0.0001
axr3-KUP5-1#:Mock vs. axr3-KUP5m-24#:Mock					0.9509
axr3-KUP5-1#:Mock vs. axr3-KUP5m-24#:estradiol					<0.0001
axr3-KUP5-1#:estradiol vs. axr3-KUP5-7#:Mock					<0.0001
axr3-KUP5-1#:estradiol vs. axr3-KUP5-7#:estradiol					<0.0001
axr3-KUP5-1#:estradiol vs. axr3-KUP5m-18#:Mock					<0.0001
axr3-KUP5-1#:estradiol vs. axr3-KUP5m-18#:estradiol					<0.0001
axr3-KUP5-1#:estradiol vs. axr3-KUP5m-24#:Mock					<0.0001
axr3-KUP5-1#:estradiol vs. axr3-KUP5m-24#:estradiol					<0.0001
axr3-KUP5-7#:Mock vs. axr3-KUP5-7#:estradiol					<0.0001
axr3-KUP5-7#:Mock vs. axr3-KUP5m-18#:Mock					>0.9999
axr3-KUP5-7#:Mock vs. axr3-KUP5m-18#:estradiol					<0.0001
axr3-KUP5-7#:Mock vs. axr3-KUP5m-24#:Mock					0.9841
axr3-KUP5-7#:Mock vs. axr3-KUP5m-24#:estradiol					<0.0001
axr3-KUP5-7#:estradiol vs. axr3-KUP5m-18#:Mock					<0.0001
axr3-KUP5-7#:estradiol vs. axr3-KUP5m-18#:estradiol					<0.0001
axr3-KUP5-7#:estradiol vs. axr3-KUP5m-24#:Mock					<0.0001
axr3-KUP5-7#:estradiol vs. axr3-KUP5m-24#:estradiol					<0.0001
axr3-KUP5m-18#:Mock vs. axr3-KUP5m-18#:estradiol					<0.0001
axr3-KUP5m-18#:Mock vs. axr3-KUP5m-24#:Mock					0.8984
axr3-KUP5m-18#:Mock vs. axr3-KUP5m-24#:estradiol					<0.0001
axr3-KUP5m-18#:estradiol vs. axr3-KUP5m-24#:Mock					<0.0001
axr3-KUP5m-18#:estradiol vs. axr3-KUP5m-24#:estradiol					0.4997
axr3-KUP5m-24#:Mock vs. axr3-KUP5m-24#:estradiol					<0.0001
[truncated: 183 more columns]
