# Supplementary material for: TIR1-produced cAMP as a second messenger in transcriptional auxin signalling
Source: Nature. 2025 Mar 5;640(8060):1011–6. doi: 10.1038/s41586-025-08669-w (PMC12018254; doi:10.1038/s41586-025-08669-w)
Supplement: Supplementary file 9 — Source Data Extended Data Fig. 1 [file 41586_2025_8669_MOESM9_ESM.xlsx]

## Sheet: Sheet1
	Source Data Extended Data: Gel source data
