# Supplementary material for: TIR1-produced cAMP as a second messenger in transcriptional auxin signalling
Source: Nature. 2025 Mar 5;640(8060):1011–6. doi: 10.1038/s41586-025-08669-w (PMC12018254; doi:10.1038/s41586-025-08669-w)
Supplement: Supplementary file 10 — Source Data Extended Data Fig. 2 [file 41586_2025_8669_MOESM10_ESM.xlsx]

## Sheet: Sheet1
																																													Two-way ANOVA test
Extended Data Fig. 2 b	IAA6-LUC																																												Adjusted P Value
Time (min)	TIR1										ccvTIR1											ccvTIR1ACm1											ccvTIR1ACm3											time	TIR1 vs. ccvTIR1	TIR1 vs. ccvTIR1ACm1	TIR1 vs. ccvTIR1ACm3
10	0.71578	1.01613	0.979946	0.985899	0.894214	0.997533	1.07261	1.02638	1.12218	1.18932	0.527837	0.962609	0.809841	0.756801	0.866373	0.908282	0.968977	0.862326	0.917817	1.01154	0.980633	0.675304	0.88456	0.804002	0.901254	0.718281	0.594395	0.758215	0.820655	0.943835	0.961113	0.799281	0.701835	0.721524	0.754814	0.64272	0.793262	0.783832	0.677345	0.602543	0.619525			10 min	0.0113	<0.0001	<0.0001		sample size
12	0.591527	0.890354	0.864517	0.862795	0.79063	0.894283	0.957559	0.920451	1.0049	1.03237	0.353814	0.762252	0.658333	0.617248	0.699643	0.732285	0.754812	0.690081	0.785638	0.806412	0.750731	0.478205	0.668514	0.620487	0.704623	0.545688	0.483252	0.589291	0.661204	0.755512	0.72836	0.60318	0.543466	0.581635	0.61731	0.504092	0.62173	0.665168	0.548858	0.430211	0.493724			12 min	<0.0001	<0.0001	<0.0001		TIR1
14	0.557385	0.845671	0.814111	0.810257	0.764367	0.860313	0.90136	0.876352	0.955782	0.977241	0.329997	0.719464	0.650065	0.569003	0.664087	0.707488	0.718197	0.671923	0.707722	0.758852	0.70826	0.46345	0.623849	0.586114	0.658539	0.533452	0.462622	0.561632	0.650442	0.70571	0.695732	0.573563	0.534188	0.562839	0.617539	0.490694	0.618334	0.633484	0.537961	0.426248	0.488627			14 min	0.0002	<0.0001	<0.0001		ccvTIR1
16	0.550233	0.841141	0.82365	0.807161	0.75997	0.854898	0.883996	0.871842	0.93965	0.962787	0.309538	0.689302	0.644338	0.579447	0.643358	0.67656	0.699041	0.645316	0.646582	0.710674	0.649607	0.442167	0.584673	0.585246	0.636612	0.519415	0.459424	0.549937	0.629865	0.667074	0.675107	0.549964	0.514269	0.57452	0.604882	0.491891	0.602389	0.624413	0.546171	0.42263	0.479347			16 min	<0.0001	<0.0001	<0.0001		ccvTIR1ACm1
18	0.537417	0.8216	0.815717	0.812006	0.753635	0.834219	0.888142	0.861906	0.937352	0.947587	0.294164	0.648899	0.620221	0.585711	0.649069	0.669955	0.686928	0.641351	0.630152	0.684632	0.633554	0.440946	0.557653	0.5739	0.602723	0.532439	0.491594	0.549533	0.631586	0.663076	0.660478	0.538445	0.516678	0.577117	0.605677	0.503921	0.624015	0.643318	0.539733	0.4201	0.47647			18 min	<0.0001	<0.0001	<0.0001		ccvTIR1ACm3
20	0.552887	0.838229	0.852054	0.836151	0.774283	0.862396	0.930455	0.909028	0.969846	0.96854	0.290454	0.658604	0.623089	0.57146	0.629979	0.669655	0.66724	0.647987	0.641613	0.69105	0.630343	0.441004	0.57333	0.569017	0.595796	0.55246	0.489899	0.545698	0.633532	0.672524	0.67377	0.526063	0.535655	0.579142	0.610522	0.510939	0.622598	0.629962	0.548776	0.420282	0.475757			20 min	<0.0001	<0.0001	<0.0001
22	0.543324	0.84015	0.848374	0.837168	0.791892	0.834544	0.91989	0.887006	0.965158	0.944313	0.270113	0.636377	0.621819	0.576938	0.631695	0.663367	0.64889	0.653572	0.615514	0.662947	0.635883	0.426076	0.576153	0.573795	0.578173	0.540085	0.491477	0.529708	0.606397	0.652646	0.675469	0.511501	0.537805	0.595576	0.616314	0.515045	0.616459	0.620602	0.532953	0.436323	0.479671			22 min	<0.0001	<0.0001	<0.0001
24	0.556786	0.841189	0.832674	0.818752	0.794214	0.860818	0.917833	0.902066	0.991725	0.965182	0.259292	0.608126	0.600164	0.589595	0.629997	0.671484	0.666559	0.641884	0.622721	0.661742	0.635807	0.420811	0.550618	0.553259	0.574513	0.524715	0.491621	0.52168	0.600397	0.632426	0.68748	0.515618	0.5418	0.63379	0.597155	0.517928	0.618085	0.616887	0.5455	0.439941	0.467361			24 min	<0.0001	<0.0001	<0.0001
26	0.56364	0.844217	0.858752	0.831931	0.799306	0.853212	0.926846	0.92058	0.999833	0.98741	0.265337	0.633003	0.611286	0.583727	0.628379	0.684751	0.668177	0.638587	0.633797	0.672432	0.663592	0.427607	0.556538	0.576677	0.552947	0.530379	0.503561	0.531398	0.617258	0.654261	0.695203	0.518122	0.558215	0.633681	0.607416	0.527016	0.616256	0.631323	0.556328	0.462723	0.479153			26 min	<0.0001	<0.0001	<0.0001
28	0.568706	0.863919	0.861099	0.830349	0.808256	0.878084	0.95859	0.93937	1.0157	0.994433	0.262181	0.631592	0.602377	0.601732	0.632775	0.69164	0.66744	0.634121	0.640403	0.668885	0.654537	0.405515	0.557235	0.567074	0.565681	0.529003	0.500272	0.533864	0.609934	0.663565	0.675274	0.527283	0.564778	0.660846	0.614033	0.524606	0.626159	0.621162	0.533606	0.465107	0.476813			28 min	<0.0001	<0.0001	<0.0001
30	0.567458	0.852517	0.872048	0.861547	0.818643	0.876669	0.972785	0.942897	1.02218	1.01971	0.260486	0.631758	0.592677	0.603393	0.623664	0.692744	0.653303	0.635951	0.636011	0.655031	0.648277	0.417612	0.545244	0.557799	0.556794	0.51618	0.476935	0.523003	0.60574	0.644909	0.681054	0.513831	0.558555	0.661806	0.630505	0.538301	0.600745	0.623001	0.539258	0.478764	0.477399			30 min	<0.0001	<0.0001	<0.0001
32	0.567555	0.853576	0.864929	0.86111	0.824984	0.87876	0.967523	0.920317	1.04716	1.01739	0.277011	0.641089	0.613421	0.60182	0.640157	0.693847	0.665649	0.636592	0.641866	0.659858	0.661568	0.416261	0.563508	0.541456	0.57153	0.504717	0.500256	0.539629	0.599083	0.659772	0.679578	0.519643	0.594704	0.664313	0.643214	0.548135	0.619985	0.620684	0.552938	0.496009	0.48107			32 min	<0.0001	<0.0001	<0.0001
34	0.562675	0.85938	0.862867	0.863312	0.819092	0.883466	0.976527	0.940974	1.03063	1.01335	0.261872	0.631508	0.612166	0.595947	0.641525	0.710552	0.664068	0.640475	0.62586	0.666129	0.668699	0.409509	0.544121	0.562696	0.564996	0.526629	0.483987	0.527257	0.609327	0.659497	0.679484	0.524313	0.568161	0.663552	0.647158	0.555733	0.628681	0.606222	0.558014	0.485529	0.490474			34 min	<0.0001	<0.0001	<0.0001
36	0.54671	0.837055	0.844528	0.8397	0.818722	0.876419	0.96242	0.93619	1.0242	0.996285	0.269334	0.614644	0.612681	0.590277	0.636308	0.700861	0.689097	0.64383	0.631862	0.660303	0.666303	0.413892	0.551348	0.562062	0.563378	0.518989	0.492303	0.54735	0.608442	0.660744	0.65981	0.520973	0.558435	0.659378	0.646806	0.553571	0.631354	0.610364	0.558531	0.498896	0.484496			36 min	<0.0001	<0.0001	<0.0001
38	0.543334	0.841695	0.839254	0.848287	0.814754	0.872352	0.951662	0.906812	1.01685	0.989529	0.259324	0.623266	0.619877	0.592188	0.634506	0.716479	0.671806	0.635577	0.622726	0.66268	0.66555	0.414326	0.540058	0.538897	0.563063	0.52382	0.493396	0.543533	0.626074	0.655803	0.653576	0.537266	0.561484	0.659428	0.657085	0.548828	0.635017	0.59275	0.550032	0.508898	0.484731			38 min	<0.0001	<0.0001	<0.0001
40	0.53647	0.822496	0.847394	0.843345	0.820606	0.861869	0.957203	0.90564	1.01051	0.982036	0.594363	0.624047	0.628291	0.598681	0.648252	0.734185	0.694218	0.628277	0.634754	0.646704	0.65498	0.418644	0.535045	0.549825	0.563164	0.526434	0.501248	0.557841	0.631512	0.65784	0.660901	0.521955	0.56045	0.649079	0.667589	0.550839	0.649576	0.601344	0.564452	0.509848	0.481011			40 min	<0.0001	<0.0001	<0.0001
42	0.534815	0.823504	0.85546	0.848563	0.832711	0.872053	0.95445	0.900577	1.0276	1.00148	0.272319	0.640797	0.62538	0.604502	0.669297	0.731521	0.686196	0.635214	0.626199	0.652805	0.661558	0.421071	0.53019	0.546005	0.56766	0.541507	0.511685	0.539615	0.638979	0.652793	0.647837	0.530399	0.546057	0.640746	0.655075	0.55248	0.645553	0.603609	0.561528	0.485051	0.474085			42 min	<0.0001	<0.0001	<0.0001
44	0.533818	0.817827	0.856503	0.851384	0.81755	0.870611	0.953354	0.90931	1.02097	0.984776	0.255059	0.614639	0.622366	0.599847	0.679329	0.717595	0.679162	0.637368	0.634611	0.650361	0.654932	0.421049	0.542707	0.563001	0.559682	0.527363	0.533951	0.556918	0.636074	0.654079	0.655332	0.514265	0.533029	0.64084	0.666298	0.551112	0.62907	0.599342	0.572279	0.491925	0.467701			44 min	<0.0001	<0.0001	<0.0001
46	0.551896	0.826026	0.851724	0.866214	0.834419	0.888018	0.962106	0.917055	1.04112	0.983641	0.268663	0.622714	0.630436	0.592021	0.687123	0.730264	0.705501	0.65067	0.669213	0.637632	0.656166	0.410989	0.54221	0.553569	0.569675	0.552947	0.523573	0.550491	0.662786	0.648258	0.642281	0.52668	0.552464	0.62591	0.662135	0.546333	0.640575	0.592182	0.578557	0.482939	0.472484			46 min	<0.0001	<0.0001	<0.0001
48	0.532976	0.815229	0.850109	0.856438	0.824136	0.880582	0.950908	0.908806	1.03694	0.984195	0.276797	0.625974	0.6328	0.613613	0.69411	0.727926	0.687418	0.657845	0.670847	0.645689	0.666012	0.420717	0.545145	0.55889	0.565663	0.539352	0.533445	0.557449	0.665403	0.644762	0.658054	0.519789	0.547862	0.635701	0.665579	0.547904	0.643213	0.600655	0.578758	0.492052	0.462798			48 min	<0.0001	<0.0001	<0.0001
50	0.524122	0.80087	0.85081	0.847909	0.834264	0.88251	0.948163	0.916176	1.02386	0.964949	0.268471	0.584258	0.640646	0.605298	0.704888	0.723231	0.6787	0.656085	0.685252	0.649644	0.669413	0.418543	0.544299	0.559819	0.549872	0.527301	0.543488	0.550812	0.643074	0.651482	0.651151	0.520456	0.553307	0.621148	0.666217	0.531228	0.646183	0.579334	0.566408	0.485614	0.452764			50 min	<0.0001	<0.0001	<0.0001
52	0.526535	0.811809	0.857515	0.863251	0.839594	0.890842	0.961386	0.92079	1.04823	0.974897	0.267074	0.609667	0.629395	0.597353	0.707329	0.724737	0.687436	0.661258	0.705907	0.638055	0.671123	0.422053	0.550137	0.543723	0.545139	0.534163	0.547843	0.535693	0.71518	0.640297	0.647402	0.508266	0.531064	0.603566	0.645948	0.533834	0.647813	0.579649	0.552381	0.47019	0.453201			52 min	<0.0001	<0.0001	<0.0001
54	0.520134	0.831028	0.862876	0.852399	0.842785	0.877234	0.944703	0.917553	1.03184	0.985031	0.27072	0.609922	0.627942	0.621418	0.716207	0.737086	0.702861	0.659837	0.717268	0.646315	0.683004	0.426257	0.553246	0.557027	0.540798	0.542923	0.54094	0.545739	0.645229	0.616795	0.630333	0.499036	0.529102	0.604825	0.644776	0.532722	0.662562	0.570262	0.569698	0.466553	0.451831			54 min	<0.0001	<0.0001	<0.0001
56	0.525259	0.804217	0.859	0.850553	0.844635	0.884379	0.940995	0.908834	1.03316	0.979837	0.274004	0.612004	0.652398	0.639219	0.72723	0.750468	0.695832	0.643347	0.721317	0.653018	0.685976	0.426733	0.550012	0.569155	0.53214	0.536598	0.541036	0.552859	0.631517	0.624292	0.651781	0.490561	0.5253	0.602213	0.648954	0.545137	0.637308	0.558801	0.564032	0.469682	0.459831			56 min	<0.0001	<0.0001	<0.0001
58	0.538512	0.777101	0.854693	0.848415	0.839509	0.878864	0.942252	0.912594	1.02554	0.965708	0.258694	0.604856	0.653168	0.616722	0.716541	0.752588	0.684605	0.657209	0.746125	0.649132	0.701215	0.412101	0.567451	0.550025	0.517939	0.530402	0.540215	0.549118	0.616621	0.620777	0.640632	0.49396	0.533996	0.590794	0.633115	0.523896	0.62943	0.537179	0.561268	0.478038	0.454716			58 min	<0.0001	<0.0001	<0.0001
60	0.516954	0.774901	0.858866	0.837057	0.834448	0.883681	0.930051	0.920339	1.02654	0.963839	0.274132	0.598806	0.655646	0.615571	0.718044	0.747305	0.69225	0.665604	0.761754	0.640739	0.703091	0.418818	0.569963	0.554793	0.525327	0.538518	0.529095	0.552788	0.619482	0.620227	0.623824	0.502692	0.527187	0.592645	0.63716	0.524921	0.631137	0.552563	0.56591	0.464333	0.451943			60 min	<0.0001	<0.0001	<0.0001
62	0.535905	0.780299	0.856529	0.854825	0.832089	0.873543	0.927306	0.922709	1.03763	0.971501	0.270795	0.608053	0.652892	0.615165	0.718417	0.738087	0.705151	0.646914	0.765484	0.639761	0.702334	0.419374	0.55942	0.565554	0.517477	0.530738	0.524255	0.552164	0.596864	0.608166	0.618233	0.485421	0.521639	0.576988	0.638774	0.519744	0.624372	0.525102	0.560463	0.472368	0.443756			62 min	<0.0001	<0.0001	<0.0001
64	0.531036	0.782555	0.866456	0.848888	0.83181	0.868946	0.926374	0.947027	1.01724	0.976944	0.267469	0.595374	0.657162	0.617878	0.755188	0.766364	0.704018	0.654032	0.791726	0.683163	0.724251	0.419345	0.571041	0.567893	0.519301	0.557184	0.528317	0.55257	0.618671	0.606826	0.623723	0.495066	0.518473	0.572903	0.62879	0.523497	0.613363	0.536219	0.573024	0.462784	0.443182			64 min	<0.0001	<0.0001	<0.0001
66	0.547309	0.782425	0.862072	0.838108	0.857957	0.871317	0.941763	0.938212	1.00576	0.974704	0.266637	0.602299	0.655053	0.615701	0.709369	0.752137	0.694568	0.639595	0.769123	0.641965	0.71672	0.412513	0.561012	0.563839	0.509349	0.529719	0.518173	0.552697	0.594939	0.592862	0.613749	0.48272	0.511053	0.5646	0.618601	0.52016	0.613093	0.522446	0.565398	0.448618	0.426711			66 min	<0.0001	<0.0001	<0.0001
68	0.541211	0.76182	0.852942	0.833877	0.835874	0.862431	0.912434	0.935538	1.00786	0.959465	0.264196	0.581999	0.651205	0.62664	0.710059	0.754917	0.683495	0.641761	0.786396	0.643927	0.720088	0.411314	0.553918	0.566969	0.484178	0.540057	0.527059	0.553702	0.564033	0.60634	0.601836	0.485855	0.514514	0.545037	0.611846	0.52667	0.604621	0.509013	0.552518	0.451856	0.434611			68 min	<0.0001	<0.0001	<0.0001
70	0.535659	0.74667	0.858497	0.824309	0.834436	0.855558	0.912521	0.924789	1.00208	0.947668	0.262053	0.602054	0.667393	0.629171	0.718876	0.756046	0.689442	0.644667	0.808556	0.654951	0.716367	0.410375	0.545074	0.563296	0.493974	0.541714	0.514105	0.55703	0.590556	0.587994	0.599127	0.485955	0.509326	0.55863	0.600014	0.509445	0.599541	0.510188	0.543704	0.438707	0.428484			70 min	<0.0001	<0.0001	<0.0001
72	0.544268	0.766536	0.873645	0.831278	0.84751	0.862513	0.922364	0.932074	1.02528	0.965469	0.260709	0.606558	0.693218	0.635674	0.70756	0.772661	0.693089	0.654784	0.789273	0.653088	0.729929	0.414614	0.53468	0.580216	0.488921	0.537331	0.51588	0.549784	0.5856	0.604021	0.603012	0.477991	0.504837	0.555659	0.594388	0.525316	0.603575	0.503669	0.548584	0.449308	0.430465			72 min	<0.0001	<0.0001	<0.0001
74	0.538507	0.740166	0.849491	0.827114	0.81707	0.843302	0.924177	0.912548	0.98856	0.945964	0.243129	0.585128	0.664633	0.621933	0.703584	0.757895	0.692879	0.641224	0.781932	0.646888	0.70895	0.425578	0.551907	0.555956	0.495994	0.531432	0.503418	0.552779	0.567998	0.601798	0.585007	0.483474	0.497701	0.550221	0.56856	0.505723	0.591996	0.479563	0.545865	0.434544	0.417114			74 min	<0.0001	<0.0001	<0.0001
76	0.526282	0.735051	0.842828	0.824206	0.814376	0.828616	0.908779	0.902124	0.976877	0.922493	0.250166	0.572897	0.667143	0.63683	0.707386	0.750199	0.68842	0.641868	0.773611	0.636472	0.728643	0.394133	0.529348	0.548915	0.492183	0.534421	0.506493	0.54553	0.571078	0.591871	0.579113	0.46332	0.484098	0.55042	0.556718	0.495515	0.573637	0.4709	0.527155	0.424499	0.407319			76 min	<0.0001	<0.0001	<0.0001
78	0.528013	0.715225	0.851109	0.813212	0.823532	0.836521	0.902899	0.902865	0.997331	0.942532	0.262629	0.575704	0.658796	0.640787	0.696743	0.755294	0.700487	0.635025	0.789869	0.651025	0.723751	0.409776	0.535199	0.561615	0.483949	0.55077	0.491093	0.558005	0.564082	0.600039	0.579157	0.476392	0.488611	0.527067	0.566793	0.500654	0.570188	0.473045	0.532784	0.445472	0.403225			78 min	<0.0001	<0.0001	<0.0001
80	0.509443	0.70283	0.839555	0.779435	0.806152	0.812765	0.881398	0.86615	0.950109	0.909619	0.254878	0.578312	0.673333	0.637715	0.695001	0.749316	0.675468	0.618689	0.783033	0.651864	0.734993	0.405594	0.529125	0.555856	0.483191	0.544328	0.504873	0.558645	0.563351	0.606141	0.570073	0.471325	0.482427	0.526549	0.558699	0.503431	0.565804	0.456176	0.524491	0.43409	0.407095			80 min	<0.0001	<0.0001	<0.0001
																																												Two-way ANOVA test
Extended Data Fig. 2 b	IAA7-LUC																																												Adjusted P Value
Time (min)	TIR1									ccvTIR1										ccvTIR1ACm1										ccvTIR1ACm3														time	TIR1 vs. ccvTIR1	TIR1 vs. ccvTIR1ACm1	TIR1 vs. ccvTIR1ACm3
10	0.951487	1.00514	1.01796	0.911069	0.997761	0.929564	0.953356	1.16078	1.07289	0.832756	0.880215	0.890238	1.08807	0.986178	1.10912	1.0611	1.1512	0.930575	0.70916	0.751533	0.908444	1.01663	0.770207	0.979131	1.00228	0.88488	0.956053	0.971324	1.0023	0.953703	0.796444	1.09016	0.965481	0.890498	0.944484	0.805324	0.825866	0.800599						10 min	0.6987	0.1538	0.0366
12	0.802521	0.836646	0.855315	0.756216	0.842098	0.760991	0.789699	0.991318	0.895612	0.670249	0.728622	0.732685	0.882492	0.797325	0.897557	0.848666	0.944052	0.736524	0.482478	0.575785	0.703138	0.780185	0.581927	0.777688	0.785962	0.702066	0.761953	0.759126	0.764421	0.801768	0.64898	0.910736	0.806044	0.749808	0.805302	0.689516	0.696405	0.677303						12 min	0.2598	0.011	0.119
14	0.775275	0.799168	0.831644	0.735551	0.806076	0.739863	0.757448	0.958573	0.871254	0.629564	0.669215	0.690596	0.835755	0.742959	0.83608	0.78935	0.857839	0.681897	0.430791	0.537145	0.653666	0.723025	0.544461	0.719492	0.734842	0.655927	0.706069	0.714553	0.713017	0.748287	0.636683	0.873416	0.787049	0.717181	0.780773	0.672965	0.675715	0.653899						14 min	0.0626	0.0021	0.1302
16	0.748308	0.788831	0.83532	0.740873	0.801072	0.727652	0.738095	0.945837	0.846618	0.598407	0.652326	0.667791	0.803505	0.710841	0.802868	0.75798	0.812542	0.643358	0.384401	0.506332	0.620908	0.676307	0.522978	0.679144	0.706042	0.634613	0.685637	0.677263	0.684246	0.732389	0.599763	0.846286	0.762766	0.700804	0.762496	0.63775	0.656557	0.632554						16 min	0.0148	0.0003	0.0657
18	0.772435	0.782132	0.854393	0.753948	0.822892	0.739553	0.760396	0.960446	0.855151	0.609172	0.641515	0.645442	0.78406	0.705298	0.796475	0.753225	0.772784	0.635351	0.384989	0.501788	0.612322	0.657295	0.517536	0.6812	0.69399	0.636699	0.671906	0.683792	0.683429	0.725832	0.608673	0.84909	0.78319	0.707999	0.759351	0.644936	0.663744	0.629246						18 min	0.002	<0.0001	0.0362
20	0.771438	0.795867	0.881513	0.77474	0.827576	0.751815	0.777756	0.966925	0.876392	0.626013	0.638448	0.652795	0.785324	0.702308	0.784171	0.732876	0.758663	0.609889	0.388805	0.492984	0.586201	0.641108	0.518926	0.674991	0.687591	0.620958	0.662114	0.667808	0.673997	0.710378	0.601734	0.832785	0.759379	0.707363	0.752532	0.638735	0.651691	0.612834						20 min	0.0004	<0.0001	0.006
22	0.773826	0.800893	0.903367	0.773019	0.839508	0.767398	0.779832	0.977814	0.876376	0.617523	0.633964	0.648517	0.785757	0.698673	0.78718	0.73338	0.747522	0.599591	0.395588	0.488037	0.603013	0.627489	0.524461	0.671655	0.687806	0.630592	0.651914	0.668212	0.655687	0.70349	0.595412	0.832108	0.767358	0.699061	0.74047	0.638547	0.64313	0.617399						22 min	0.0001	<0.0001	0.0025
24	0.789581	0.787112	0.907395	0.786583	0.856342	0.771222	0.80494	0.983768	0.880036	0.625339	0.638573	0.634218	0.784262	0.692146	0.790684	0.731395	0.76307	0.600207	0.393787	0.478146	0.594326	0.614149	0.522444	0.670709	0.672039	0.621778	0.636703	0.666834	0.657101	0.72546	0.59181	0.841483	0.761746	0.707566	0.747825	0.648725	0.65214	0.615788						24 min	<0.0001	<0.0001	0.0021
26	0.778894	0.794551	0.914763	0.788497	0.866646	0.77926	0.80684	0.998945	0.893447	0.609091	0.63662	0.630832	0.772957	0.690257	0.775854	0.725893	0.726913	0.587203	0.388532	0.474237	0.593914	0.625842	0.52366	0.666765	0.667201	0.613338	0.635984	0.674229	0.646415	0.713021	0.596118	0.833293	0.769683	0.723185	0.748086	0.652005	0.650773	0.625666						26 min	<0.0001	<0.0001	0.0015
28	0.775826	0.793582	0.911483	0.796928	0.862437	0.787244	0.798021	1.00425	0.874102	0.605002	0.622926	0.632316	0.764885	0.700916	0.796032	0.732271	0.739325	0.58286	0.389211	0.465157	0.579666	0.625827	0.510898	0.657663	0.66954	0.610891	0.644299	0.670438	0.639377	0.710039	0.60283	0.848076	0.785238	0.722463	0.751263	0.667055	0.664692	0.618982						28 min	<0.0001	<0.0001	0.003
30	0.769822	0.79278	0.907745	0.795509	0.858259	0.785391	0.81499	1.01665	0.901252	0.591951	0.624809	0.641021	0.775032	0.679025	0.790377	0.729426	0.731477	0.587145	0.398517	0.467381	0.558296	0.605437	0.511228	0.65993	0.676011	0.610768	0.634415	0.672409	0.657146	0.72111	0.596887	0.843271	0.775672	0.737667	0.751145	0.653232	0.664606	0.634098						30 min	<0.0001	<0.0001	0.0023
32	0.7785	0.786143	0.893199	0.81765	0.856038	0.787969	0.815417	1.01737	0.889188	0.581168	0.623672	0.628981	0.762316	0.683708	0.779085	0.711344	0.717087	0.574923	0.384278	0.455961	0.548492	0.592329	0.508803	0.657769	0.669049	0.603067	0.638822	0.658422	0.649351	0.703015	0.587333	0.843722	0.78311	0.729503	0.76315	0.653495	0.654117	0.616737						32 min	<0.0001	<0.0001	0.0015
34	0.756945	0.784051	0.877213	0.799527	0.843827	0.780664	0.799826	1.01012	0.875034	0.578818	0.62517	0.640294	0.754934	0.675942	0.766254	0.698077	0.722215	0.582127	0.377997	0.455093	0.549202	0.585209	0.506615	0.655434	0.660983	0.601723	0.630356	0.662219	0.651003	0.693477	0.58454	0.834129	0.771225	0.715612	0.733612	0.647299	0.638442	0.616297						34 min	<0.0001	<0.0001	0.0017
36	0.756734	0.757147	0.878573	0.78829	0.832623	0.776218	0.78442	0.997527	0.874932	0.56929	0.619893	0.633592	0.745777	0.664466	0.747936	0.706119	0.720086	0.570849	0.388591	0.452578	0.552031	0.565662	0.509201	0.659783	0.643157	0.579316	0.616462	0.658854	0.641544	0.687451	0.572992	0.830048	0.776575	0.710854	0.734723	0.631537	0.636303	0.5913						36 min	<0.0001	<0.0001	0.0021
38	0.740791	0.74544	0.851197	0.767593	0.823016	0.75399	0.783169	0.995214	0.873732	0.562974	0.624943	0.625876	0.739078	0.661221	0.739649	0.67843	0.693335	0.576162	0.378799	0.428719	0.526925	0.557686	0.500872	0.644719	0.629534	0.58472	0.610846	0.636466	0.627333	0.671173	0.564831	0.808468	0.777194	0.72075	0.717331	0.634531	0.623005	0.58946						38 min	<0.0001	<0.0001	0.0032
40	0.730839	0.742999	0.842257	0.757696	0.799968	0.745759	0.789321	0.980597	0.8637	0.565229	0.606613	0.62241	0.749761	0.658242	0.733582	0.676601	0.696578	0.572939	0.370883	0.427745	0.519806	0.556895	0.501566	0.637763	0.611129	0.569327	0.601208	0.638846	0.612281	0.667612	0.561929	0.804382	0.772055	0.705617	0.700623	0.617882	0.60417	0.574182						40 min	<0.0001	<0.0001	0.0027
42	0.714767	0.719559	0.831818	0.746416	0.805807	0.74003	0.770493	0.976212	0.860231	0.552113	0.615675	0.608721	0.74725	0.646545	0.729167	0.672341	0.678692	0.576891	0.366013	0.42956	0.515891	0.54912	0.496163	0.624806	0.613498	0.576928	0.597296	0.632366	0.610465	0.6497	0.558403	0.806385	0.763856	0.71576	0.709352	0.620562	0.613556	0.581581						42 min	<0.0001	<0.0001	0.0066
44	0.711562	0.722445	0.805924	0.744545	0.80404	0.740533	0.763739	0.96347	0.855292	0.554324	0.606001	0.625283	0.739001	0.656353	0.722408	0.672055	0.691921	0.577489	0.390072	0.434061	0.521017	0.543311	0.486027	0.618379	0.618804	0.56814	0.591198	0.646394	0.602857	0.665351	0.553698	0.79372	0.7754	0.71516	0.69556	0.61601	0.601625	0.5793						44 min	0.0001	<0.0001	0.0085
46	0.702845	0.711822	0.787499	0.736078	0.780638	0.727327	0.761691	0.948465	0.851255	0.548283	0.617197	0.606302	0.742179	0.647046	0.717277	0.665958	0.676828	0.579269	0.362309	0.415836	0.509974	0.534047	0.488516	0.621416	0.601274	0.562036	0.578433	0.62238	0.608405	0.639496	0.545719	0.795277	0.762769	0.705894	0.708348	0.598017	0.599152	0.560206						46 min	0.0002	<0.0001	0.0103
48	0.700722	0.71422	0.797854	0.732365	0.785838	0.719338	0.761245	0.94832	0.859247	0.539116	0.61401	0.612245	0.738353	0.641797	0.715366	0.658961	0.669247	0.569236	0.355708	0.409572	0.496655	0.528061	0.473029	0.611802	0.598522	0.553128	0.590805	0.621482	0.599813	0.63309	0.538641	0.787135	0.769267	0.694628	0.687579	0.594515	0.591536	0.547766						48 min	0.0001	<0.0001	0.0051
50	0.699521	0.717036	0.77759	0.734207	0.772548	0.728034	0.759197	0.936789	0.846836	0.542932	0.607403	0.610174	0.747156	0.641451	0.711752	0.651663	0.67789	0.575399	0.366131	0.412498	0.500991	0.542216	0.486098	0.604903	0.598674	0.555376	0.588935	0.608827	0.588695	0.627916	0.543312	0.784038	0.763083	0.697242	0.69047	0.600231	0.594111	0.546689						50 min	0.0002	<0.0001	0.0079
52	0.703202	0.72308	0.771887	0.744266	0.77661	0.716951	0.760126	0.94077	0.855242	0.544878	0.621287	0.619312	0.76223	0.664815	0.724672	0.660329	0.680815	0.571025	0.361999	0.421367	0.507089	0.51745	0.488653	0.620483	0.599634	0.558028	0.582455	0.615718	0.592169	0.639598	0.541988	0.790486	0.784901	0.709282	0.709611	0.614543	0.593933	0.549814						52 min	0.0004	<0.0001	0.0137
54	0.710501	0.724452	0.791428	0.734785	0.777157	0.719908	0.764574	0.922418	0.848811	0.560456	0.62887	0.616808	0.759526	0.656707	0.717194	0.655889	0.66705	0.58631	0.36775	0.410445	0.508307	0.525201	0.479204	0.614143	0.607452	0.560136	0.572135	0.618168	0.589259	0.634621	0.535145	0.782975	0.781554	0.709747	0.706939	0.588521	0.589218	0.53195						54 min	0.0004	<0.0001	0.0074
56	0.703943	0.714796	0.78816	0.725011	0.78037	0.716241	0.753481	0.926786	0.831212	0.548749	0.619885	0.619994	0.745771	0.66155	0.719022	0.649905	0.667884	0.570395	0.364484	0.416669	0.495652	0.521172	0.477278	0.613861	0.595466	0.554979	0.579531	0.612868	0.586018	0.622804	0.542167	0.775609	0.780883	0.714885	0.70081	0.600396	0.580321	0.518444						56 min	0.0005	<0.0001	0.0094
58	0.716239	0.716013	0.779876	0.735842	0.767442	0.714729	0.745301	0.91769	0.844627	0.567127	0.623727	0.613635	0.77298	0.659852	0.718527	0.63946	0.677146	0.554847	0.365195	0.4111	0.50645	0.523654	0.489494	0.616837	0.591048	0.553092	0.586748	0.622061	0.574243	0.620054	0.535244	0.766374	0.779371	0.705278	0.697872	0.59468	0.59389	0.521054						58 min	0.0006	<0.0001	0.008
60	0.697793	0.71259	0.788076	0.72997	0.781533	0.707592	0.751794	0.91574	0.845394	0.557841	0.616651	0.636241	0.753583	0.670676	0.70808	0.641573	0.668945	0.564519	0.35326	0.410675	0.515346	0.533819	0.473421	0.623087	0.599813	0.559534	0.57219	0.619905	0.585105	0.62035	0.526544	0.777709	0.764784	0.68919	0.705289	0.598595	0.591731	0.511467						60 min	0.0005	<0.0001	0.0067
62	0.692752	0.701977	0.777063	0.72753	0.759019	0.702743	0.754609	0.913103	0.833588	0.556222	0.624036	0.61706	0.762839	0.670888	0.715109	0.648785	0.665196	0.562559	0.361005	0.401604	0.499303	0.527505	0.492299	0.615586	0.598502	0.548098	0.556727	0.610616	0.577759	0.613875	0.518578	0.760477	0.770716	0.687806	0.694323	0.615595	0.574676	0.501772						62 min	0.0012	<0.0001	0.0079
64	0.701545	0.708962	0.782906	0.719477	0.765303	0.709127	0.760005	0.908619	0.833289	0.565174	0.620648	0.625714	0.775728	0.67191	0.715991	0.633612	0.666402	0.571218	0.356584	0.408322	0.497971	0.509825	0.474649	0.614778	0.600506	0.558421	0.561473	0.618135	0.586419	0.61198	0.522203	0.753001	0.773821	0.687689	0.710312	0.592017	0.582467	0.521428						64 min	0.0011	<0.0001	0.0073
66	0.689079	0.704954	0.782065	0.708298	0.760756	0.711932	0.750532	0.908508	0.83245	0.568093	0.631567	0.630388	0.763506	0.659028	0.716282	0.642698	0.671585	0.56177	0.368948	0.414727	0.507704	0.507057	0.489577	0.61295	0.601694	0.554465	0.555602	0.625915	0.582847	0.608977	0.519024	0.749807	0.768019	0.689167	0.703465	0.601886	0.583593	0.49873						66 min	0.0018	<0.0001	0.0078
68	0.692463	0.705559	0.780786	0.723282	0.758792	0.707845	0.740783	0.892307	0.830121	0.560919	0.627138	0.632898	0.768532	0.664072	0.715272	0.634254	0.674237	0.568087	0.356969	0.404779	0.514009	0.521448	0.487479	0.618104	0.597705	0.552851	0.562494	0.608286	0.579706	0.594934	0.518753	0.743023	0.751212	0.672339	0.695549	0.588473	0.57628	0.497177						68 min	0.0019	<0.0001	0.0043
70	0.688749	0.692541	0.781297	0.700455	0.753528	0.700018	0.761001	0.909034	0.827488	0.57577	0.629926	0.635749	0.768891	0.672314	0.710141	0.6291	0.678858	0.548788	0.371326	0.393108	0.500253	0.518467	0.475604	0.61709	0.591025	0.549796	0.548624	0.619026	0.566952	0.602184	0.510998	0.726931	0.753315	0.680022	0.70596	0.590028	0.58799	0.486194						70 min	0.0027	<0.0001	0.0053
72	0.676027	0.683977	0.774715	0.698904	0.740993	0.682448	0.746858	0.890653	0.813352	0.563004	0.638139	0.632757	0.76763	0.661856	0.709855	0.630693	0.65224	0.537305	0.369862	0.397052	0.490658	0.516222	0.478244	0.600154	0.593078	0.543296	0.542095	0.607984	0.573132	0.600163	0.495897	0.736342	0.752883	0.662482	0.695574	0.578143	0.562777	0.490586						72 min	0.0044	<0.0001	0.0074
74	0.685045	0.691905	0.77016	0.69058	0.755283	0.687359	0.751345	0.877965	0.814268	0.567242	0.624272	0.625538	0.753615	0.674303	0.69352	0.62756	0.673118	0.538046	0.364592	0.409012	0.498469	0.512449	0.487965	0.593781	0.60496	0.556856	0.547028	0.615149	0.57227	0.601074	0.510341	0.713634	0.753275	0.661838	0.69187	0.578402	0.568641	0.491717						74 min	0.0032	<0.0001	0.0062
76	0.689218	0.684102	0.779436	0.694431	0.743909	0.696065	0.747422	0.887343	0.811282	0.57576	0.637626	0.636886	0.779307	0.673706	0.714428	0.625596	0.685981	0.538391	0.352073	0.400265	0.492992	0.513721	0.481301	0.623094	0.609359	0.555975	0.554575	0.602102	0.568125	0.592084	0.500242	0.714748	0.746046	0.663659	0.697202	0.5862	0.579096	0.479927						76 min	0.0056	<0.0001	0.0052
78	0.680439	0.67526	0.763431	0.688819	0.734629	0.674075	0.752928	0.86281	0.802619	0.562678	0.632241	0.621477	0.769099	0.682825	0.715155	0.622996	0.676373	0.531345	0.367317	0.390722	0.494081	0.500688	0.479477	0.598524	0.602286	0.551507	0.54375	0.612922	0.562159	0.577234	0.487244	0.695871	0.739179	0.650696	0.673492	0.582145	0.553646	0.462416						78 min	0.0098	<0.0001	0.0036
80	0.678939	0.649588	0.75969	0.666214	0.714884	0.657148	0.723237	0.850023	0.790147	0.553813	0.615914	0.627339	0.762756	0.666651	0.702388	0.628878	0.676604	0.515444	0.361983	0.390087	0.481445	0.497908	0.46148	0.597998	0.591562	0.540693	0.5308	0.593408	0.546658	0.57678	0.486492	0.687127	0.704889	0.636853	0.67984	0.571821	0.545372	0.447875						80 min	0.0192	<0.0001	0.0062
																																													Two-way ANOVA test
Extended Data Fig. 2 b	IAA8-LUC																																												Adjusted P Value
Time(min)	TIR1										ccvTIR1									ccvTIR1ACm1									ccvTIR1ACm3															time	TIR1 vs. ccvTIR1	TIR1 vs. ccvTIR1ACm1	TIR1 vs. ccvTIR1ACm3
10	1.0963	0.868808	1.07825	0.877507	1.01449	0.934995	1.05305	0.841758	1.26322	0.971626	0.914507	0.907347	0.799663	0.839863	0.838378	0.752978	0.723465	0.906058	0.753668	0.60829	0.662615	0.736699	0.811455	0.79551	0.845867	0.663668	0.761891	0.655695	1.04409	0.82631	0.687794	0.667842	0.643553	0.460843	0.552429	0.520591								10 min	0.0002	<0.0001	<0.0001
12	0.897454	0.733813	0.944185	0.7393	0.845194	0.813571	0.914731	0.716061	1.10605	0.811981	0.720539	0.746252	0.660457	0.675684	0.69754	0.627225	0.570187	0.745318	0.596774	0.456141	0.532249	0.599007	0.65718	0.639505	0.708433	0.516115	0.599284	0.492696	0.921357	0.699819	0.576716	0.56903	0.483046	0.331307	0.450015	0.447465								12 min	0.0001	<0.0001	<0.0001
14	0.856599	0.719388	0.88123	0.711189	0.802033	0.774219	0.859902	0.69472	1.05146	0.772041	0.669602	0.696586	0.637873	0.644963	0.644298	0.590467	0.536564	0.69058	0.56039	0.449771	0.49927	0.565947	0.616633	0.581674	0.671197	0.527717	0.578465	0.433899	0.880179	0.666798	0.583698	0.537774	0.455085	0.309031	0.46278	0.42943								14 min	<0.0001	<0.0001	<0.0001
16	0.777848	0.677395	0.84125	0.665693	0.75255	0.730746	0.798891	0.674837	0.982433	0.776596	0.616475	0.646275	0.593462	0.592134	0.616534	0.559027	0.498181	0.648267	0.518604	0.417099	0.460809	0.532275	0.596906	0.543696	0.628333	0.48905	0.538056	0.416224	0.800594	0.624409	0.550921	0.512133	0.423806	0.295559	0.417189	0.396572								16 min	0.0001	<0.0001	<0.0001
18	0.74492	0.638274	0.831869	0.650684	0.753678	0.731462	0.812115	0.693359	0.973408	0.764939	0.597054	0.615664	0.587936	0.571542	0.588229	0.556842	0.490166	0.636543	0.489825	0.414827	0.468547	0.52901	0.591484	0.538563	0.619953	0.499392	0.528876	0.410575	0.805541	0.60288	0.556936	0.512871	0.419403	0.292228	0.41995	0.399729								18 min	<0.0001	<0.0001	<0.0001
20	0.72692	0.655812	0.840039	0.650526	0.74581	0.732719	0.815182	0.706295	0.957278	0.770569	0.584253	0.60856	0.565331	0.553244	0.584767	0.537352	0.462157	0.61115	0.488785	0.428143	0.475836	0.54278	0.583838	0.541633	0.622624	0.510235	0.54951	0.408498	0.791867	0.633948	0.559329	0.508414	0.425416	0.288725	0.424467	0.397988								20 min	<0.0001	<0.0001	<0.0001
22	0.735036	0.655804	0.828636	0.656839	0.759271	0.732169	0.825771	0.777781	0.968349	0.79018	0.564733	0.594979	0.560001	0.538697	0.559182	0.541615	0.460112	0.602937	0.478668	0.426595	0.46899	0.534149	0.585381	0.527898	0.611399	0.522422	0.532792	0.398445	0.785947	0.606365	0.576081	0.513313	0.422336	0.281581	0.408003	0.393233								22 min	<0.0001	<0.0001	<0.0001
24	0.728825	0.665312	0.840654	0.677422	0.793327	0.74644	0.829171	0.722586	0.981646	0.800137	0.5789	0.579882	0.553319	0.536162	0.560122	0.543373	0.453263	0.597032	0.471214	0.427712	0.462235	0.53193	0.578306	0.524733	0.599445	0.493808	0.524327	0.408048	0.790004	0.623187	0.580879	0.494573	0.423779	0.290524	0.421893	0.381769								24 min	<0.0001	<0.0001	<0.0001
26	0.745973	0.641379	0.830519	0.679874	0.779508	0.754993	0.827937	0.737101	0.990922	0.802797	0.556735	0.577014	0.542909	0.512148	0.536413	0.520241	0.445259	0.590909	0.458664	0.422146	0.458105	0.513391	0.544712	0.523944	0.583768	0.484539	0.522426	0.38916	0.787645	0.62251	0.567548	0.484535	0.422651	0.281266	0.409537	0.374707								26 min	<0.0001	<0.0001	<0.0001
28	0.756479	0.662316	0.845803	0.697424	0.81206	0.759141	0.860766	0.761637	1.01541	0.818447	0.563509	0.580489	0.550901	0.518497	0.545801	0.543687	0.445145	0.58706	0.443817	0.419407	0.461139	0.517739	0.574765	0.520919	0.588993	0.468926	0.516485	0.392374	0.794583	0.630237	0.566788	0.489249	0.422418	0.285347	0.427347	0.386412								28 min	<0.0001	<0.0001	<0.0001
30	0.756195	0.663849	0.848924	0.673491	0.818405	0.758618	0.850294	0.88139	0.990098	0.842704	0.558747	0.577775	0.539269	0.516055	0.537758	0.535085	0.431013	0.571338	0.436105	0.430218	0.448708	0.516593	0.547747	0.504768	0.574677	0.472475	0.515887	0.384586	0.78134	0.615212	0.557376	0.481945	0.418453	0.277086	0.430432	0.371785								30 min	<0.0001	<0.0001	<0.0001
32	0.743984	0.645121	0.860465	0.693106	0.805466	0.760517	0.866808	0.756581	0.993731	0.837124	0.541511	0.551567	0.53449	0.482024	0.540161	0.518301	0.422032	0.568044	0.42638	0.418304	0.456542	0.515657	0.555202	0.495205	0.577106	0.472253	0.500962	0.373944	0.783258	0.609135	0.56076	0.485178	0.418383	0.28401	0.410593	0.376064								32 min	<0.0001	<0.0001	<0.0001
34	0.762985	0.663686	0.853307	0.697095	0.832679	0.766519	0.864876	0.735657	0.998461	0.833309	0.550225	0.550086	0.530247	0.504921	0.540585	0.51356	0.410785	0.57823	0.433834	0.406668	0.454969	0.508832	0.556176	0.485239	0.569926	0.47498	0.503178	0.380213	0.755901	0.609641	0.568653	0.481957	0.425915	0.288759	0.414138	0.361593								34 min	<0.0001	<0.0001	<0.0001
36	0.746447	0.646755	0.847454	0.703391	0.811678	0.789646	0.846832	0.749794	1.02025	0.827534	0.545292	0.549271	0.525734	0.497723	0.518993	0.51351	0.425509	0.571102	0.419853	0.401176	0.449435	0.504411	0.542922	0.48114	0.572324	0.468501	0.50884	0.375744	0.764785	0.61003	0.559121	0.474044	0.426116	0.29565	0.418553	0.37257								36 min	<0.0001	<0.0001	<0.0001
38	0.746057	0.625856	0.829829	0.6953	0.816076	0.740667	0.853793	0.743365	1.00254	0.836904	0.548674	0.547576	0.514783	0.486667	0.532425	0.496895	0.420162	0.558587	0.410922	0.396954	0.44693	0.492748	0.523534	0.475755	0.55565	0.466872	0.492233	0.369837	0.730113	0.566061	0.543185	0.463608	0.418014	0.287909	0.398918	0.359889								38 min	<0.0001	<0.0001	<0.0001
40	0.725183	0.620433	0.832102	0.716123	0.820395	0.715678	0.851251	0.758397	1.00149	0.813486	0.527806	0.533155	0.522639	0.501342	0.513246	0.495338	0.42091	0.556093	0.427274	0.395296	0.446214	0.501178	0.545138	0.471991	0.543937	0.48059	0.491467	0.378568	0.748954	0.583895	0.532919	0.465303	0.420053	0.28883	0.398254	0.363414								40 min	<0.0001	<0.0001	<0.0001
42	0.739941	0.602646	0.826702	0.67822	0.805114	0.728223	0.853102	0.738922	0.988655	0.806864	0.527511	0.532181	0.52006	0.487516	0.507504	0.483966	0.404061	0.539419	0.394374	0.397319	0.440936	0.478397	0.521642	0.454157	0.538939	0.468001	0.47802	0.358284	0.732876	0.556289	0.528574	0.463502	0.421013	0.27826	0.385932	0.35522								42 min	<0.0001	<0.0001	<0.0001
44	0.717214	0.616364	0.805748	0.668404	0.783743	0.708987	0.82126	0.712545	0.953722	0.797664	0.507265	0.513738	0.506694	0.475905	0.493044	0.482196	0.397071	0.547487	0.404575	0.39046	0.422694	0.485244	0.520652	0.457837	0.529522	0.464033	0.463936	0.351367	0.721918	0.56014	0.514766	0.447709	0.407369	0.276155	0.384057	0.351299								44 min	<0.0001	<0.0001	<0.0001
46	0.738299	0.597822	0.786779	0.682626	0.779514	0.745246	0.818854	0.717205	0.962682	0.797339	0.502182	0.510736	0.515507	0.469007	0.514325	0.482321	0.406469	0.541578	0.396153	0.382462	0.415377	0.488528	0.517328	0.450662	0.544456	0.457831	0.471811	0.343603	0.729544	0.565828	0.521535	0.458732	0.420438	0.282016	0.37153	0.345166								46 min	<0.0001	<0.0001	<0.0001
48	0.737951	0.587007	0.777686	0.679417	0.80637	0.724524	0.834373	0.703048	0.952899	0.785812	0.519896	0.529273	0.515625	0.46482	0.490488	0.466259	0.395292	0.532646	0.404586	0.3829	0.415814	0.48548	0.510882	0.451159	0.531177	0.474721	0.46404	0.353358	0.712933	0.558919	0.519965	0.441222	0.4052	0.291603	0.371257	0.3428								48 min	<0.0001	<0.0001	<0.0001
50	0.755026	0.599518	0.789246	0.684844	0.7806	0.72435	0.833979	0.711114	0.963702	0.806197	0.499231	0.52283	0.518715	0.479269	0.479735	0.485122	0.395352	0.535791	0.401253	0.398005	0.417104	0.480161	0.539499	0.447597	0.524055	0.466045	0.467562	0.342844	0.702058	0.552928	0.520436	0.440841	0.421393	0.299052	0.361832	0.347698								50 min	<0.0001	<0.0001	<0.0001
52	0.751763	0.597418	0.775702	0.692548	0.777967	0.733811	0.807511	0.707151	0.964078	0.806197	0.517722	0.512928	0.540434	0.486363	0.499257	0.488864	0.399636	0.540942	0.411554	0.383777	0.433323	0.503604	0.538989	0.453805	0.534868	0.475856	0.475798	0.350495	0.699672	0.550305	0.544209	0.465079	0.421978	0.296289	0.393959	0.356048								52 min	<0.0001	<0.0001	<0.0001
54	0.742162	0.607929	0.769605	0.6814	0.773673	0.714062	0.82102	0.7003	0.953621	0.782477	0.506243	0.529004	0.531177	0.468129	0.493397	0.483012	0.412266	0.548108	0.403456	0.395537	0.432091	0.49401	0.523465	0.464095	0.53579	0.470365	0.468557	0.352632	0.700507	0.555363	0.533735	0.441636	0.413584	0.299792	0.355526	0.345								54 min	<0.0001	<0.0001	<0.0001
56	0.741246	0.586206	0.758416	0.664678	0.743747	0.704646	0.817928	0.710865	0.938416	0.816324	0.499287	0.529407	0.524066	0.478543	0.46843	0.489071	0.39302	0.540314	0.403138	0.388094	0.424961	0.486289	0.52093	0.438403	0.519653	0.472197	0.465289	0.337458	0.676454	0.545388	0.516894	0.436602	0.416848	0.294996	0.364218	0.344028								56 min	<0.0001	<0.0001	<0.0001
58	0.730162	0.594975	0.76099	0.646037	0.765908	0.69579	0.785117	0.735311	0.918307	0.793003	0.493348	0.513306	0.516166	0.482274	0.477736	0.494496	0.398421	0.54507	0.400548	0.389503	0.428353	0.509029	0.530216	0.455192	0.52831	0.466551	0.451277	0.334821	0.690633	0.551651	0.524128	0.452994	0.414126	0.295688	0.360793	0.335903								58 min	<0.0001	<0.0001	<0.0001
60	0.719435	0.587933	0.762127	0.643203	0.747278	0.691239	0.818564	0.697545	0.922149	0.77998	0.502218	0.513201	0.539815	0.473027	0.471191	0.4953	0.392646	0.533628	0.392753	0.388196	0.421001	0.495291	0.526512	0.439242	0.520794	0.462891	0.454219	0.327801	0.677748	0.523159	0.513359	0.446501	0.412331	0.300212	0.35176	0.331165								60 min	<0.0001	<0.0001	<0.0001
62	0.721961	0.559728	0.733343	0.624252	0.738427	0.669323	0.777971	0.69642	0.921576	0.787878	0.495205	0.499178	0.523634	0.460442	0.475144	0.496763	0.384398	0.536811	0.385868	0.373521	0.416093	0.487844	0.508768	0.441389	0.505998	0.465551	0.435701	0.338202	0.685971	0.522824	0.50109	0.425502	0.396838	0.294757	0.345641	0.317917								62 min	<0.0001	<0.0001	<0.0001
64	0.701876	0.57725	0.726863	0.637881	0.743972	0.687338	0.784901	0.703815	0.914847	0.766274	0.502607	0.507529	0.53043	0.463217	0.469586	0.509956	0.393199	0.531157	0.391315	0.381805	0.422825	0.488337	0.522475	0.449174	0.518203	0.468069	0.436832	0.330927	0.66746	0.550057	0.534708	0.42416	0.386735	0.30569	0.344567	0.324487								64 min	<0.0001	<0.0001	<0.0001
66	0.733531	0.569921	0.723868	0.621066	0.736001	0.678822	0.779786	0.696478	0.91026	0.772545	0.488965	0.527687	0.535445	0.481274	0.471248	0.50183	0.398936	0.542724	0.390013	0.391052	0.42512	0.496123	0.520366	0.455818	0.508097	0.47719	0.438936	0.333117	0.690862	0.530869	0.512976	0.426245	0.405959	0.311493	0.346067	0.329616								66 min	<0.0001	<0.0001	<0.0001
68	0.716435	0.572722	0.724873	0.607089	0.726088	0.662137	0.771757	0.69155	0.910749	0.777336	0.490376	0.505516	0.525564	0.463619	0.46479	0.510376	0.383883	0.532908	0.390527	0.377663	0.420927	0.487756	0.515904	0.437939	0.509752	0.461355	0.425608	0.31851	0.660898	0.523174	0.506496	0.419188	0.401865	0.302064	0.334443	0.320903								68 min	<0.0001	<0.0001	<0.0001
70	0.742573	0.574994	0.72044	0.624357	0.720695	0.666093	0.770819	0.706269	0.904134	0.783445	0.476396	0.520916	0.524787	0.466433	0.474648	0.521604	0.392711	0.531972	0.389699	0.364924	0.431392	0.487599	0.521109	0.446171	0.509998	0.47785	0.433024	0.320569	0.675665	0.542859	0.522545	0.419758	0.402082	0.313908	0.339539	0.310929								70 min	<0.0001	<0.0001	<0.0001
72	0.703066	0.55292	0.702312	0.605335	0.7257	0.677298	0.761909	0.698574	0.866631	0.771528	0.486071	0.511491	0.526013	0.474577	0.45371	0.502282	0.392559	0.530037	0.368224	0.373112	0.423359	0.479436	0.514274	0.440623	0.52248	0.473919	0.426925	0.309193	0.671517	0.522692	0.517553	0.421923	0.397982	0.296924	0.347908	0.308397								72 min	<0.0001	<0.0001	<0.0001
74	0.712108	0.565353	0.714179	0.589628	0.697971	0.674655	0.765161	0.689326	0.895592	0.771683	0.488965	0.523566	0.540037	0.475489	0.453245	0.507023	0.38545	0.545397	0.385963	0.371666	0.432545	0.482415	0.514796	0.444359	0.508763	0.475622	0.428306	0.317142	0.675564	0.522933	0.518257	0.400828	0.38853	0.306783	0.335074	0.300336								74 min	<0.0001	<0.0001	<0.0001
76	0.724288	0.583809	0.710531	0.596364	0.71051	0.691165	0.763778	0.716169	0.878149	0.790449	0.495796	0.525798	0.542752	0.480505	0.469969	0.517692	0.399576	0.526458	0.384929	0.387422	0.437266	0.487985	0.519818	0.454565	0.51831	0.485168	0.431506	0.31419	0.664542	0.526862	0.527763	0.417532	0.391642	0.31166	0.332176	0.303323								76 min	<0.0001	<0.0001	<0.0001
78	0.69377	0.564848	0.703059	0.591165	0.670843	0.654814	0.738422	0.687894	0.857915	0.773464	0.48454	0.508722	0.54091	0.470242	0.456226	0.516693	0.376524	0.529744	0.382871	0.350476	0.42095	0.48931	0.519955	0.444063	0.500594	0.459121	0.416552	0.314151	0.654631	0.500704	0.507231	0.391892	0.396561	0.299639	0.328154	0.297564								78 min	<0.0001	<0.0001	<0.0001
80	0.736404	0.558553	0.675688	0.591429	0.675732	0.64783	0.743433	0.689805	0.86953	0.757676	0.489411	0.51595	0.535546	0.482912	0.465158	0.51859	0.389424	0.526801	0.379963	0.353011	0.414792	0.47851	0.517301	0.44427	0.506378	0.47735	0.421259	0.308276	0.642452	0.508181	0.506565	0.396913	0.387586	0.29261	0.328001	0.29047								80 min	<0.0001	<0.0001	<0.0001
[truncated: 2 more columns]
