# Supplementary material for: TIR1-produced cAMP as a second messenger in transcriptional auxin signalling
Source: Nature. 2025 Mar 5;640(8060):1011–6. doi: 10.1038/s41586-025-08669-w (PMC12018254; doi:10.1038/s41586-025-08669-w)
Supplement: Supplementary file 11 — Source Data Extended Data Fig. 3 [file 41586_2025_8669_MOESM11_ESM.xlsx]

## Sheet: Sheet1
time (min)	IAA6										IAA7												IAA8												IAA17
10	1.00002	1.02473	0.830259	1.27202	1.07345	0.904103	1.1895	1.01381	0.98929	0.727556	1.11884	1.11884	1.25588	1.17477	0.873968	0.980404	1.10983	0.764239	0.749302	1.09843	1.03373	0.840613	0.786576	1.1708	0.970992	1.04491	0.956589	0.932528	1.10948	0.930386	1.0363	1.12431	0.969179	0.967946	0.874558	1.07216	1.02523	0.961683	1.07945	1.05348	1.03602	1.02155	1.06869	1.1178	0.922364	0.862064	0.904942
12	0.717866	0.804586	0.641797	1.03829	0.878978	0.737426	1.00112	0.800944	0.827478	0.572413	0.857483	0.857483	0.993047	0.910341	0.693752	0.751921	0.878461	0.626687	0.60248	0.904948	0.82241	0.671022	0.609524	0.890672	0.74553	0.809715	0.754527	0.746706	0.905634	0.724909	0.832818	0.911381	0.738997	0.826922	0.663406	0.904789	0.789849	0.756236	0.854012	0.780614	0.800139	0.806476	0.814002	0.876638	0.698702	0.66922	0.720665
14	0.624926	0.729525	0.547852	0.925338	0.774109	0.628509	0.938649	0.70766	0.7521	0.49835	0.725817	0.725817	0.845313	0.770448	0.5732	0.648971	0.763279	0.577985	0.535405	0.780008	0.708174	0.585698	0.541613	0.739922	0.649124	0.6916	0.644844	0.635954	0.773524	0.614361	0.735917	0.805054	0.627064	0.740274	0.572189	0.759743	0.68242	0.630518	0.697359	0.658035	0.688487	0.689967	0.676061	0.742659	0.599123	0.578485	0.616644
16	0.554727	0.676548	0.546575	0.83801	0.703132	0.586775	0.814764	0.658868	0.689954	0.448784	0.620862	0.620862	0.729991	0.658831	0.491579	0.583359	0.660164	0.525167	0.489077	0.669049	0.611924	0.506363	0.485011	0.636909	0.610189	0.61247	0.577445	0.589372	0.697416	0.531674	0.655587	0.736045	0.565243	0.64816	0.519746	0.638299	0.597911	0.553476	0.604297	0.568958	0.579336	0.603013	0.583633	0.632087	0.516407	0.507837	0.53242
18	0.513231	0.598822	0.517373	0.761066	0.642246	0.546016	0.761105	0.617073	0.64377	0.403587	0.548457	0.548457	0.628959	0.547451	0.421324	0.526407	0.585235	0.471764	0.442521	0.593311	0.5396	0.449588	0.448652	0.556826	0.534205	0.544037	0.530644	0.530281	0.609058	0.485978	0.595424	0.667906	0.523776	0.590814	0.462836	0.559131	0.524169	0.484346	0.510594	0.489471	0.50946	0.51408	0.489549	0.528652	0.456861	0.445084	0.446156
20	0.445212	0.517494	0.480578	0.704512	0.594443	0.512914	0.693368	0.520585	0.598321	0.379239	0.470639	0.470639	0.546068	0.478237	0.376316	0.466516	0.511584	0.42758	0.394903	0.522395	0.469228	0.398936	0.40152	0.494177	0.490359	0.501223	0.478676	0.477795	0.547496	0.45271	0.56219	0.595821	0.472943	0.552924	0.426583	0.489157	0.473444	0.411598	0.443523	0.41232	0.445688	0.433983	0.420432	0.469412	0.384611	0.382333	0.392615
22	0.442112	0.501531	0.465381	0.641707	0.57328	0.472779	0.65173	0.513142	0.560051	0.334931	0.422529	0.422529	0.478429	0.412578	0.32391	0.417528	0.466391	0.391648	0.363481	0.470299	0.424689	0.357458	0.38648	0.444934	0.449627	0.468213	0.447071	0.439882	0.496759	0.413946	0.531521	0.568824	0.458479	0.492571	0.388098	0.434507	0.426636	0.371982	0.38282	0.359192	0.384848	0.377368	0.370586	0.392829	0.337656	0.335728	0.34029
24	0.414567	0.439696	0.45617	0.581156	0.522437	0.457718	0.587912	0.442754	0.499712	0.332449	0.380004	0.380004	0.413399	0.367492	0.28758	0.368853	0.387738	0.347849	0.323934	0.409764	0.360007	0.310937	0.362342	0.411363	0.420088	0.448713	0.411481	0.427505	0.462288	0.379098	0.502516	0.534806	0.399204	0.455913	0.360465	0.37403	0.381552	0.336286	0.334668	0.325823	0.345088	0.337775	0.31869	0.353622	0.293972	0.305381	0.305341
26	0.396562	0.428076	0.426093	0.547546	0.486547	0.429923	0.563176	0.447803	0.466289	0.341485	0.334076	0.334076	0.370171	0.322183	0.265091	0.329232	0.358175	0.315426	0.289261	0.369342	0.339871	0.293812	0.354397	0.366885	0.385284	0.396654	0.390016	0.390978	0.431433	0.345474	0.473654	0.473797	0.377085	0.425643	0.322078	0.337718	0.332431	0.288107	0.289579	0.276827	0.300376	0.294888	0.277005	0.316569	0.264645	0.250899	0.259958
28	0.395676	0.413426	0.383153	0.554524	0.462201	0.42824	0.537624	0.427463	0.475526	0.325525	0.307951	0.307951	0.341713	0.289737	0.246477	0.297134	0.332047	0.299712	0.267451	0.331286	0.305748	0.272476	0.311329	0.335099	0.369807	0.375762	0.366359	0.367854	0.401915	0.319175	0.436467	0.454902	0.339077	0.379854	0.297079	0.299482	0.304775	0.256192	0.262999	0.242171	0.270439	0.291124	0.238613	0.277224	0.230576	0.226159	0.231566
30	0.349632	0.377922	0.350021	0.517317	0.483128	0.384428	0.480686	0.415661	0.44294	0.314119	0.269433	0.269433	0.302262	0.255667	0.209231	0.267214	0.291532	0.255171	0.236142	0.290421	0.264433	0.235457	0.306005	0.306927	0.341155	0.360358	0.33759	0.320662	0.368133	0.281695	0.407956	0.408496	0.300577	0.332039	0.267958	0.272075	0.268358	0.227523	0.228102	0.205262	0.240551	0.22843	0.214728	0.246966	0.204537	0.198265	0.202883
32	0.364299	0.359208	0.344412	0.498369	0.440814	0.389144	0.474197	0.396599	0.416023	0.279254	0.252295	0.252295	0.276014	0.248985	0.191387	0.253233	0.262623	0.240376	0.222818	0.27526	0.245646	0.218039	0.284329	0.299889	0.313756	0.32089	0.306642	0.306408	0.346365	0.258733	0.371156	0.382445	0.289998	0.30261	0.244165	0.240856	0.240365	0.204921	0.203237	0.188128	0.211222	0.205774	0.195434	0.217942	0.183259	0.1829	0.178887
34	0.365525	0.349194	0.342149	0.471514	0.434473	0.369793	0.449365	0.373602	0.390897	0.276032	0.226634	0.226634	0.25011	0.22001	0.174391	0.219342	0.246556	0.223898	0.197162	0.248426	0.223751	0.205646	0.271745	0.281058	0.295677	0.287535	0.300213	0.283253	0.324645	0.24088	0.346805	0.35705	0.257284	0.285861	0.219968	0.217578	0.213221	0.184175	0.184379	0.172396	0.194561	0.184781	0.176989	0.204699	0.16756	0.165172	0.161659
36	0.356054	0.326563	0.30763	0.43257	0.426228	0.356997	0.394748	0.338539	0.388003	0.247629	0.201595	0.201595	0.222647	0.192708	0.151934	0.214085	0.222642	0.191449	0.173969	0.217485	0.204576	0.190161	0.247728	0.249074	0.256585	0.272039	0.253818	0.25146	0.296299	0.209567	0.310202	0.306061	0.228652	0.244975	0.193659	0.202149	0.187389	0.161261	0.159415	0.149869	0.174359	0.160092	0.159058	0.17184	0.145237	0.146191	0.143844
38	0.342478	0.300208	0.285655	0.404549	0.373504	0.344501	0.371331	0.329049	0.375198	0.249462	0.187497	0.187497	0.216666	0.185925	0.155901	0.197973	0.206727	0.191208	0.172664	0.205205	0.19151	0.168313	0.223493	0.227929	0.237896	0.236529	0.244449	0.230269	0.264645	0.211993	0.29201	0.28716	0.201463	0.221543	0.175354	0.181755	0.166946	0.143481	0.152195	0.137042	0.159789	0.14457	0.138331	0.15676	0.128538	0.127791	0.127644
40	0.32081	0.282809	0.269072	0.370663	0.341766	0.312437	0.351067	0.302159	0.367577	0.239723	0.164967	0.164967	0.18715	0.166168	0.136292	0.177451	0.187448	0.164276	0.149547	0.184404	0.166996	0.148126	0.222948	0.221291	0.232119	0.234488	0.227155	0.215525	0.25164	0.192487	0.259358	0.265942	0.19678	0.197944	0.17365	0.167521	0.157479	0.13286	0.13663	0.128896	0.14197	0.132577	0.126195	0.145136	0.12164	0.122955	0.120849
42	0.284526	0.251526	0.243021	0.347156	0.338288	0.290365	0.320552	0.292709	0.330865	0.231798	0.152393	0.152393	0.171016	0.14979	0.123533	0.166617	0.16693	0.153048	0.135653	0.166243	0.15298	0.139861	0.205022	0.205392	0.219452	0.212253	0.216515	0.206327	0.22831	0.172969	0.248847	0.243283	0.181929	0.193642	0.149672	0.159206	0.141078	0.127638	0.119147	0.112306	0.126149	0.119533	0.115838	0.129513	0.109498	0.130887	0.108094
44	0.295326	0.253996	0.254446	0.319376	0.331568	0.282772	0.31064	0.29569	0.305857	0.223559	0.146585	0.146585	0.164527	0.140848	0.128499	0.166344	0.166204	0.145859	0.13345	0.154246	0.151344	0.137705	0.192945	0.195069	0.201452	0.196923	0.196876	0.180804	0.221745	0.16813	0.234249	0.228404	0.16747	0.176203	0.141916	0.152157	0.131968	0.112002	0.113998	0.110338	0.117345	0.111149	0.107255	0.113371	0.097758	0.10251	0.098274
46	0.25073	0.215669	0.239091	0.303357	0.289467	0.253938	0.287837	0.243958	0.27681	0.21456	0.132956	0.132956	0.148271	0.128283	0.10747	0.145557	0.151756	0.13027	0.120502	0.141191	0.201032	0.120301	0.181241	0.183903	0.197221	0.182806	0.182843	0.176486	0.197664	0.147171	0.211775	0.214323	0.163514	0.162033	0.127933	0.13939	0.122881	0.107127	0.103562	0.100269	0.139828	0.099624	0.104096	0.108579	0.089382	0.094321	0.092011
48	0.262688	0.223249	0.214817	0.286795	0.286889	0.249212	0.273986	0.252049	0.267779	0.194137	0.12686	0.12686	0.134863	0.124479	0.10384	0.1377	0.13527	0.126491	0.11813	0.13307	0.12977	0.113345	0.17849	0.18354	0.180793	0.17997	0.17864	0.166992	0.193724	0.14098	0.219716	0.200847	0.157247	0.161017	0.124058	0.132194	0.119267	0.103736	0.094025	0.095995	0.102273	0.095998	0.097968	0.103065	0.087645	0.091976	0.08567
50	0.232384	0.189411	0.212249	0.264657	0.247343	0.233175	0.23614	0.221975	0.242917	0.166586	0.111648	0.111648	0.12273	0.107517	0.087622	0.121076	0.12208	0.112315	0.101994	0.116695	0.112016	0.104374	0.159053	0.160497	0.231059	0.162038	0.157788	0.151819	0.176155	0.131593	0.187611	0.181167	0.140986	0.135174	0.108098	0.121265	0.105448	0.087804	0.086654	0.080159	0.088854	0.079852	0.082429	0.090152	0.076289	0.077737	0.07391
52	0.237426	0.183924	0.192781	0.240939	0.250951	0.212463	0.235435	0.205955	0.228555	0.170289	0.109923	0.109923	0.117679	0.100931	0.089573	0.121605	0.120283	0.110054	0.098769	0.110364	0.110967	0.099508	0.143265	0.144917	0.156466	0.157018	0.149093	0.139883	0.159951	0.113758	0.174477	0.166629	0.131844	0.125381	0.096887	0.110957	0.100601	0.081273	0.078591	0.079291	0.085771	0.076719	0.079093	0.080279	0.072699	0.07765	0.06816
54	0.226933	0.183644	0.207176	0.243704	0.239027	0.216576	0.223486	0.224429	0.252257	0.155884	0.104416	0.104416	0.111991	0.098287	0.091598	0.12197	0.116202	0.105563	0.09756	0.11317	0.112253	0.098177	0.141962	0.134869	0.150276	0.135477	0.138976	0.125327	0.149736	0.108033	0.158594	0.14016	0.115916	0.114323	0.091881	0.098276	0.08811	0.072153	0.068218	0.071925	0.076075	0.06843	0.070265	0.076667	0.062751	0.063517	0.064105
56	0.189747	0.163153	0.167789	0.224894	0.221046	0.202585	0.19943	0.185817	0.199303	0.134906	0.09456	0.09456	0.097977	0.086027	0.078291	0.112047	0.101034	0.097873	0.088961	0.091666	0.091874	0.079784	0.137545	0.130268	0.143566	0.139715	0.136483	0.123149	0.147915	0.11295	0.160067	0.140707	0.114211	0.120879	0.086129	0.096284	0.085841	0.073434	0.068944	0.070391	0.073135	0.070462	0.070467	0.072664	0.062507	0.068014	0.063402
58	0.198077	0.165867	0.19412	0.203169	0.241179	0.199126	0.202132	0.196525	0.193385	0.175529	0.094355	0.094355	0.100911	0.094839	0.082386	0.106205	0.104925	0.097648	0.089605	0.097905	0.099933	0.085058	0.128331	0.130873	0.138082	0.129253	0.131826	0.115657	0.138762	0.102597	0.147577	0.133074	0.113769	0.117809	0.0815	0.092903	0.079075	0.069073	0.066897	0.067278	0.069535	0.06397	0.063939	0.06926	0.058814	0.05924	0.057093
60	0.202523	0.146837	0.169115	0.194691	0.203905	0.193466	0.188398	0.1816	0.182416	0.15742	0.091203	0.091203	0.092911	0.086825	0.07627	0.102754	0.10317	0.089149	0.083954	0.089401	0.092547	0.082444	0.121342	0.122328	0.129199	0.119071	0.124414	0.111628	0.126292	0.099562	0.14225	0.126864	0.113567	0.109721	0.07361	0.090228	0.073615	0.064545	0.066381	0.064204	0.066823	0.059507	0.061555	0.060751	0.057072	0.055871	0.057803
62	0.18002	0.148358	0.164747	0.180742	0.203171	0.171757	0.176677	0.167444	0.173737	0.135609	0.083067	0.083067	0.089501	0.079595	0.07164	0.093734	0.09487	0.084288	0.07989	0.086271	0.086283	0.076675	0.11527	0.113582	0.120285	0.118037	0.113879	0.10316	0.122522	0.091417	0.12797	0.117558	0.100693	0.111312	0.071	0.080304	0.070368	0.059287	0.060421	0.057305	0.063466	0.057174	0.056022	0.059845	0.052028	0.053252	0.050568
64	0.158335	0.145474	0.164662	0.174675	0.186007	0.174832	0.164468	0.168499	0.171651	0.138423	0.080321	0.080321	0.08254	0.072545	0.065421	0.096174	0.087823	0.08107	0.077041	0.082548	0.08286	0.071284	0.11722	0.116225	0.117055	0.127258	0.119025	0.11006	0.125853	0.102066	0.122839	0.115203	0.10225	0.099048	0.070137	0.076451	0.068855	0.05946	0.054418	0.058304	0.060096	0.060466	0.056577	0.055617	0.05296	0.052993	0.053089
66	0.152305	0.130739	0.151059	0.163295	0.186527	0.166823	0.159896	0.15548	0.150226	0.131351	0.074201	0.074201	0.081589	0.071652	0.069729	0.087493	0.091196	0.080948	0.072489	0.077432	0.079818	0.067024	0.110028	0.108299	0.116178	0.109859	0.109562	0.111829	0.118332	0.096249	0.120995	0.107859	0.093595	0.099338	0.06634	0.077552	0.067959	0.054485	0.054819	0.054513	0.056354	0.053995	0.056676	0.053696	0.050487	0.051537	0.045497
68	0.1428	0.112585	0.131178	0.143247	0.14898	0.149301	0.128965	0.139257	0.133985	0.117297	0.063098	0.063098	0.065945	0.062212	0.056205	0.077596	0.074569	0.071666	0.058742	0.065651	0.065812	0.054414	0.100496	0.10482	0.110239	0.104518	0.104193	0.096984	0.117669	0.085957	0.114012	0.10284	0.097021	0.094646	0.062289	0.073096	0.061812	0.052167	0.05298	0.056505	0.055709	0.051421	0.048149	0.054175	0.046451	0.047781	0.04578
70	0.155933	0.132601	0.1427	0.156212	0.164524	0.156052	0.145381	0.151019	0.146937	0.139553	0.075927	0.075927	0.077855	0.072243	0.063542	0.083673	0.080613	0.074283	0.071461	0.07616	0.073255	0.063989	0.097875	0.095648	0.099776	0.09583	0.096581	0.08625	0.099929	0.083163	0.109958	0.100414	0.082749	0.088001	0.060743	0.066641	0.061134	0.051511	0.047033	0.048464	0.047619	0.044399	0.049084	0.04926	0.044566	0.04298	0.042962
72	0.156376	0.126177	0.139147	0.144288	0.162159	0.156478	0.143551	0.118673	0.139991	0.129147	0.069242	0.069242	0.069866	0.064813	0.057665	0.076494	0.080091	0.069052	0.062424	0.06838	0.068819	0.059398	0.095631	0.093434	0.103105	0.092966	0.097579	0.091079	0.104199	0.08612	0.101804	0.098058	0.07911	0.081546	0.05736	0.063281	0.055028	0.048674	0.049615	0.046401	0.049582	0.046728	0.047527	0.047203	0.043551	0.042624	0.041775
74	0.142919	0.123938	0.143272	0.146057	0.14885	0.14578	0.133508	0.144489	0.130446	0.114686	0.066536	0.066536	0.067833	0.06279	0.05793	0.078595	0.072632	0.065629	0.062884	0.061257	0.062772	0.057622	0.096475	0.101796	0.102432	0.097627	0.101332	0.092924	0.110364	0.086874	0.106373	0.100665	0.084175	0.087785	0.059825	0.064998	0.058177	0.049388	0.046328	0.050515	0.049385	0.047938	0.047366	0.048587	0.045972	0.045578	0.042875
76	0.151504	0.125885	0.138283	0.150643	0.159923	0.143318	0.138298	0.141487	0.131591	0.115353	0.072698	0.072698	0.071397	0.065879	0.057342	0.069714	0.077891	0.070436	0.067598	0.068133	0.067522	0.05723	0.093806	0.095157	0.097693	0.094019	0.09183	0.082114	0.099008	0.080328	0.09846	0.094261	0.084224	0.085511	0.056197	0.059931	0.052319	0.047006	0.045099	0.04292	0.047307	0.046403	0.044351	0.046917	0.042127	0.041619	0.041701
78	0.144691	0.11261	0.141167	0.145684	0.14516	0.155574	0.131617	0.142501	0.135952	0.116205	0.069033	0.069033	0.06966	0.064597	0.057112	0.075717	0.073792	0.065713	0.063526	0.065118	0.065116	0.0573	0.096243	0.098526	0.100653	0.097264	0.098072	0.098546	0.099855	0.079676	0.097827	0.095098	0.084334	0.084747	0.056834	0.062516	0.053613	0.047275	0.048624	0.047581	0.050405	0.045322	0.048224	0.045958	0.043866	0.043501	0.041325
80	0.149665	0.11222	0.136495	0.133596	0.139328	0.132755	0.121183	0.133944	0.124263	0.105484	0.064946	0.064946	0.067308	0.060627	0.054153	0.07079	0.070218	0.062123	0.060645	0.061397	0.059977	0.052761	0.092179	0.095069	0.094714	0.098013	0.094292	0.089965	0.093124	0.078011	0.097403	0.083971	0.079651	0.080561	0.056353	0.058545	0.052909	0.04693	0.045156	0.046823	0.047529	0.045597	0.043878	0.044833	0.04021	0.040803	0.039115
		sample size
		IAA6	n = 10 roots
		IAA7	n = 12 roots
		IAA8	n = 12 roots
		IAA17	n = 13 roots
