# Supplementary material for: TIR1-produced cAMP as a second messenger in transcriptional auxin signalling
Source: Nature. 2025 Mar 5;640(8060):1011–6. doi: 10.1038/s41586-025-08669-w (PMC12018254; doi:10.1038/s41586-025-08669-w)
Supplement: Supplementary file 12 — Source Data Extended Data Fig. 4 [file 41586_2025_8669_MOESM12_ESM.xlsx]

## Sheet: Sheet1
	IAA1		0			60 min			180 min
		Mock	0.896405	1.21326	0.919479	5.70498	5.07083	4.92079	3.71207	2.81973
		Estradiol	0.165958	0.262227	0.318395	0.418188	0.33889	0.33889	0.252127	0.405814
												sample size	biological replicates
	IAA2		0			60 min			180 min				0		60 min		180 min
		Mock	1.09429	0.968171	0.943874	4.39745	4.50023	3.80176	2.71321	2.11893		IAA1	3 biological replicates		3 biological replicates		2 biological replicates
		Estradiol	0.325335	0.390483	0.646176	0.494257	0.409897	0.409897	0.532185	0.595979		IAA2	3 biological replicates		3 biological replicates		2 biological replicates
												IAA3	3 biological replicates		3 biological replicates		2 biological replicates
	IAA3		0			60 min			180 min			IAA4	3 biological replicates		3 biological replicates		2 biological replicates
		Mock	0.917004	1.04488	1.04367	2.45094	2.76702	2.23199	1.45565	1.45062		IAA5	3 biological replicates		3 biological replicates		2 biological replicates
		Estradiol	0.230313	0.375877	0.321599	0.313166	0.311003	0.311003	0.218898	0.209497		IAA6	3 biological replicates		3 biological replicates		2 biological replicates
												IAA7	3 biological replicates		3 biological replicates		2 biological replicates
	IAA4		0			60 min			180 min			IAA8	3 biological replicates		3 biological replicates		2 biological replicates
		Mock	0.962965	1.06848	0.971906	3.79006	3.01513	3.58562	2.04517	2.27977		IAA9	3 biological replicates		3 biological replicates		2 biological replicates
		Estradiol	0.027755	0.559505	0.654692	0.771402	0.671545	0.671545	0.529324	0.632391		IAA10	3 biological replicates		3 biological replicates		2 biological replicates
												IAA11	3 biological replicates		3 biological replicates		2 biological replicates
	IAA5		0			60 min			180 min			IAA12	3 biological replicates		3 biological replicates		2 biological replicates
		Mock	0.933033	0.968171	1.10701	133.744	105.663	120.537	38.1427	22.1106		IAA13	3 biological replicates		3 biological replicates		2 biological replicates
		Estradiol	2.85469	3.68075	2.83497	5.4768	4.69134	4.69134	2.88119	4.54202		IAA14	3 biological replicates		3 biological replicates		2 biological replicates
												IAA16	3 biological replicates		3 biological replicates		2 biological replicates
	IAA6		0			60 min			180 min			IAA17/axr3	3 biological replicates		3 biological replicates		2 biological replicates
		Mock	0.872564	0.963707	1.18921	32.748	28.84	34.6152	15.9631	13.9288		IAA28	3 biological replicates		3 biological replicates		2 biological replicates
		Estradiol		0.601513	0.055553	0.890899	0.884745	0.884745	0.351111	0.694157		IAA31	3 biological replicates		3 biological replicates		2 biological replicates
												IAA32	3 biological replicates		3 biological replicates		2 biological replicates
	IAA7		0			60 min			180 min
		Mock	1.09177	0.856584	1.0693	1.25411	1.20025	1.08674	1.70133	1.70921
		Estradiol		0.578344	0.614152	0.721965	0.66588	0.66588	0.678302	0.866537
	IAA8		0			60 min			180 min
		Mock	1.0297	0.882023	1.10106	1.45285	1.26771	1.31849	2.02168	2.04517
		Estradiol		0.928016	0.921606	0.949708	0.951905	0.951905	0.971906	1.04649
	IAA9		0			60 min			180 min
		Mock	1.02337	0.933033	1.04729	1.7411	1.79834	2.05623	2.27626	2.62685
		Estradiol		0.569066	0.524858	0.487452	0.510506	0.510506	0.516438	0.640232
	IAA10		0			60 min			180 min
		Mock	1.01944	0.96445	1.01709	2.07692	2.21572	2.41347	1.62576	1.59598
		Estradiol	0.224447	0.466876	0.372276	0.340198	0.384515	0.384515	0.8054	0.623205
	IAA11		0			60 min			180 min
		Mock	0.842193	1.22736	0.967425	8.66714	9.57245	7.79323	3.63567	2.74897
		Estradiol	0.279752	0.448202	0.420125	0.535474	0.52023	0.52023	0.478157	0.524454
	IAA12		0			60 min			180 min
		Mock	0.955577	1.08506	0.96445	2.12056	2.21572	1.88484	1.44171	1.34516
		Estradiol	0.184852	0.33474	0.380978	0.295476	0.345744	0.345744	0.297531	0.340984
	IAA13		0			60 min			180 min
		Mock	0.909618	1.01396	1.08423	4.93597	4.9703	4.83439	3.00355	2.59069
		Estradiol	0.219151	0.244855	0.274206	0.323088	0.314253	0.314253	0.229516	0.337587
	IAA14		0			60 min			180 min
		Mock	0.949708	0.996924	1.0562	1.48338	1.38085	1.21326	2.31694	2.18186
		Estradiol	0.626573	0.60663	0.713123	0.832519	0.796763	0.796763	0.828681	1.01084
	IAA16		0			60 min			180 min
		Mock	0.897095	1.03049	1.08173	1.16743	1.07923	1.11729	1.11987	1.10445
		Estradiol	0.250578	0.15822	0.181747	0.119631	0.113178	0.113178	0.127627	0.260616
	IAA17/axr3		0			60 min			180 min
		Mock	1.02574	0.866537	1.12506	0.97942	0.913831	0.756109	1.13027	1.07923
		Estradiol		12.2383	15.2422	21.3574	21.4564	21.4564	32.2971	25.1067
	IAA28		0			60 min			180 min
		Mock	1.19564	0.822323	1.01709	0.633366	0.660262	0.760197	1.1053	1.20674
		Estradiol	2.0436	1.71053	1.40553	1.59967	1.49255	1.49255	2.18018	2.69654
	IAA31		0			60 min			180 min
		Mock	1.26771	0.836375	0.943148	1.14516	1.07343	1.74782	1.3246	1.46634
		Estradiol	0.566006	0.292307	0.281048	0.295021	0.219489	0.219489	0.106252	0.279752
	IAA32		0			60 min			180 min
		Mock	1.55953	0.996157	0.643693	3.47684	2.99546	3.1553	1.72243	2.70903
		Estradiol	1.16026	1.28887	0.64295	1.29784	1.44838	1.44838	0.722521	2.20042
	Adjusted P Value
Two-way ANOVA	IAA1	IAA2	IAA3	IAA4	IAA5	IAA6	IAA7	IAA8	IAA9	IAA10	IAA11	IAA12	IAA13	IAA14	IAA16	IAA17/axr3	IAA28	IAA31	IAA32
Mock:0 vs. Mock:60 min	<0.0001	<0.0001	<0.0001	<0.0001	<0.0001	<0.0001	0.236	0.0024	0.0001	<0.0001	<0.0001	<0.0001	<0.0001	0.0049	0.2346	>0.9999	0.7216	0.5292	0.003
Mock:0 vs. Mock:180 min	<0.0001	0.0006	0.029	0.0039	0.0124	<0.0001	0.0001	<0.0001	<0.0001	0.0007	<0.0001	0.0131	<0.0001	<0.0001	0.4041	>0.9999	>0.9999	0.4298	0.1878
Mock:0 vs. Estradiol:0	0.1281	0.1198	0.0006	0.1114	0.999	0.9947	0.0057	0.8209	0.0238	0.0002	0.2989	<0.0001	<0.0001	0.0056	<0.0001	0.0003	0.0275	0.0384	>0.9999
Mock:0 vs. Estradiol:60 min	0.2743	0.1057	0.0007	0.6804	0.9818	>0.9999	0.0132	0.9354	0.0068	0.0002	0.61	<0.0001	0.0002	0.1582	<0.0001	<0.0001	0.1671	0.012	0.954
Mock:0 vs. Estradiol:180 min	0.3406	0.3724	0.0006	0.4618	0.998	0.9989	0.1221	>0.9999	0.0353	0.0986	0.6956	0.0002	0.0003	0.9005	<0.0001	<0.0001	0.0003	0.0162	0.9411
Mock:60 min vs. Mock:180 min	0.0003	<0.0001	<0.0001	0.0017	<0.0001	<0.0001	0.001	<0.0001	0.0048	0.0006	<0.0001	0.0002	<0.0001	<0.0001	>0.9999	>0.9999	0.3835	0.9987	0.3025
Mock:60 min vs. Estradiol:0	<0.0001	<0.0001	<0.0001	<0.0001	<0.0001	<0.0001	0.0004	0.0012	<0.0001	<0.0001	<0.0001	<0.0001	<0.0001	<0.0001	<0.0001	0.0003	0.0017	0.003	0.0027
Mock:60 min vs. Estradiol:60 min	<0.0001	<0.0001	<0.0001	<0.0001	<0.0001	<0.0001	0.0007	0.0008	<0.0001	<0.0001	<0.0001	<0.0001	<0.0001	0.0002	<0.0001	<0.0001	0.0081	0.0011	0.0099
Mock:60 min vs. Estradiol:180 min	<0.0001	<0.0001	<0.0001	<0.0001	<0.0001	<0.0001	0.0059	0.0056	<0.0001	<0.0001	<0.0001	<0.0001	<0.0001	0.0025	<0.0001	<0.0001	<0.0001	0.0018	0.025
Mock:180 min vs. Estradiol:0	<0.0001	<0.0001	<0.0001	0.0001	0.0199	<0.0001	<0.0001	<0.0001	<0.0001	<0.0001	<0.0001	<0.0001	<0.0001	<0.0001	<0.0001	0.0007	0.1871	0.0039	0.1674
Mock:180 min vs. Estradiol:60 min	<0.0001	<0.0001	<0.0001	0.0007	0.0302	<0.0001	<0.0001	<0.0001	<0.0001	<0.0001	<0.0001	<0.0001	<0.0001	<0.0001	<0.0001	<0.0001	0.7001	0.0015	0.4858
Mock:180 min vs. Estradiol:180 min	<0.0001	0.0001	<0.0001	0.0007	0.0386	<0.0001	<0.0001	<0.0001	<0.0001	<0.0001	<0.0001	<0.0001	<0.0001	<0.0001	<0.0001	<0.0001	0.0015	0.0022	0.6454
Estradiol:0 vs. Estradiol:60 min	>0.9999	>0.9999	>0.9999	0.6955	0.9995	0.9979	0.867	0.9981	0.9983	>0.9999	0.9857	0.999	0.9608	0.2965	0.5762	0.0119	0.9932	0.9659	0.9314
Estradiol:0 vs. Estradiol:180 min	>0.9999	0.994	0.9596	0.9705	>0.9999	>0.9999	0.4025	0.8376	0.9998	0.0303	0.9924	>0.9999	0.9987	0.0552	>0.9999	0.0002	0.0508	0.9213	0.918
Estradiol:60 min vs. Estradiol:180 min	>0.9999	0.989	0.9552	0.9919	>0.9999	0.9997	0.8695	0.9408	0.9802	0.0386	>0.9999	>0.9999	0.9992	0.7285	0.7025	0.0166	0.0105	0.9998	>0.9999
