# Supplementary material for: TIR1-produced cAMP as a second messenger in transcriptional auxin signalling
Source: Nature. 2025 Mar 5;640(8060):1011–6. doi: 10.1038/s41586-025-08669-w (PMC12018254; doi:10.1038/s41586-025-08669-w)
Supplement: Supplementary file 13 — Source Data Extended Data Fig. 5 [file 41586_2025_8669_MOESM13_ESM.xlsx]

## Sheet: Sheet1
Extended Data Fig. 5 a DR5::LUC
	10 min													240 min
TIR1	0.795524	0.966761	1.00702	0.958945	0.89929	1.24555	0.950822	1.21909	0.909743	1.03156	0.987574	1.02811		0.631366	0.669856	0.68361	0.626619	0.701292	0.743844	0.655612	0.926805	0.745683	0.718342	0.867052	0.902546
ccvTIR1	0.958623	1.04396	1.09555	1.17355	1.28297	1.09848	1.02622	0.997795	1.18689	1.14739				3.4768	6.08808	7.49611	10.9676	10.9102	9.95688	10.8189	9.61781	7.99619	7.04276
ccvTIR1ACm1	0.984122	1.0188	0.95263	0.826755	1.02296	0.909758	1.0409	1.00096	0.778649	0.782282				5.76783	4.69342	4.76874	4.18825	4.68145	3.95775	5.35321	3.89446	3.69419	3.84684
ccvTIR1ACm3	0.963585	1.02634	1.1904	1.06017	1.04472	1.0513	1.0122	0.923634	0.897498	0.898701	0.94036	0.938986		1.00828	1.10957	1.23313	1.74672	1.10317	0.873931	1.22959	0.950644	0.926833	0.775466	0.858897	0.776825
Two-way ANOVA				Adjusted P Value
TIR1:10 min vs. TIR1:240 min				0.9957
TIR1:10 min vs. ccvTIR1:10 min				>0.9999		Compact letter display			p<0.05		sample size
TIR1:10 min vs. ccvTIR1:240 min				<0.0001		ccvTIR1:240 min			A		TIR1	n = 12 roots
TIR1:10 min vs. ccvTIR1ACm1:10 min				>0.9999		ccvTIR1ACm1:240 min			B		ccvTIR1	n = 10 roots
TIR1:10 min vs. ccvTIR1ACm1:240 min				<0.0001		ccvTIR1:10 min			C		ccvTIR1ACm1	n = 10 roots
TIR1:10 min vs. ccvTIR1ACm3:10 min				>0.9999		ccvTIR1ACm3:240 min			C		ccvTIR1ACm3	n = 12 roots
TIR1:10 min vs. ccvTIR1ACm3:240 min				>0.9999		TIR1:10 min			C
TIR1:240 min vs. ccvTIR1:10 min				0.9774		ccvTIR1ACm3:10 min			C
TIR1:240 min vs. ccvTIR1:240 min				<0.0001		ccvTIR1ACm1:10 min			C
TIR1:240 min vs. ccvTIR1ACm1:10 min				0.9995		TIR1:240 min			C
TIR1:240 min vs. ccvTIR1ACm1:240 min				<0.0001
TIR1:240 min vs. ccvTIR1ACm3:10 min				0.9961
TIR1:240 min vs. ccvTIR1ACm3:240 min				0.9878
ccvTIR1:10 min vs. ccvTIR1:240 min				<0.0001
ccvTIR1:10 min vs. ccvTIR1ACm1:10 min				0.9999
ccvTIR1:10 min vs. ccvTIR1ACm1:240 min				<0.0001
ccvTIR1:10 min vs. ccvTIR1ACm3:10 min				>0.9999
ccvTIR1:10 min vs. ccvTIR1ACm3:240 min				>0.9999
ccvTIR1:240 min vs. ccvTIR1ACm1:10 min				<0.0001
ccvTIR1:240 min vs. ccvTIR1ACm1:240 min				<0.0001
ccvTIR1:240 min vs. ccvTIR1ACm3:10 min				<0.0001
ccvTIR1:240 min vs. ccvTIR1ACm3:240 min				<0.0001
ccvTIR1ACm1:10 min vs. ccvTIR1ACm1:240 min				<0.0001
ccvTIR1ACm1:10 min vs. ccvTIR1ACm3:10 min				>0.9999
ccvTIR1ACm1:10 min vs. ccvTIR1ACm3:240 min				>0.9999
ccvTIR1ACm1:240 min vs. ccvTIR1ACm3:10 min				<0.0001
ccvTIR1ACm1:240 min vs. ccvTIR1ACm3:240 min				<0.0001										Extended Data Fig. 5 c
ccvTIR1ACm3:10 min vs. ccvTIR1ACm3:240 min				>0.9999										GH3.3												Adjusted P Value
															Mock			cvxIAA								GH3.3	GH3.5	IAA1	IAA2	IAA5	IAA19	SAUR10	SAUR46	LBD29
														TIR1	0.80107	1.14605	1.08925	1.96791	1.31039	1.04729		TIR1:Mock vs. TIR1:cvxIAA				>0.9999	>0.9999	0.9622	0.0081	>0.9999	0.9995	0.9651	0.5672	>0.9999
Extended Data Fig. 5 b														ccvTIR1	1.10957	0.868541	1.03766	70.5219	49.8665	74.8882		TIR1:Mock vs. ccvTIR1:Mock				>0.9999	>0.9999	>0.9999	>0.9999	>0.9999	>0.9999	>0.9999	>0.9999	>0.9999
Gene	Set		Gene	Set		Gene	Set							ccvTIR1ACm1	0.887475	0.957788	1.17645	19.086	22.8551	20.4087		TIR1:Mock vs. ccvTIR1:cvxIAA				<0.0001	<0.0001	<0.0001	<0.0001	<0.0001	<0.0001	<0.0001	<0.0001	<0.0001
AT2G23170	ccvTIR1		AT2G23170	ccvTIR1ACm1		AT2G33830	Control-TIR1							ccvTIR1ACm3	0.815386	1.0859	1.1294	2.26926	2.01702	2.03105		TIR1:Mock vs. ccvTIR1ACm1:Mock				>0.9999	>0.9999	>0.9999	>0.9999	>0.9999	>0.9999	>0.9999	>0.9999	>0.9999
AT5G52900	ccvTIR1		AT4G37390	ccvTIR1ACm1		AT3G15450	Control-TIR1															TIR1:Mock vs. ccvTIR1ACm1:cvxIAA				0.0022	0.0002	0.0056	<0.0001	0.343	0.3516	0.9806	0.0074	0.0002
AT4G37390	ccvTIR1		AT3G23030	ccvTIR1ACm1										GH3.5								TIR1:Mock vs. ccvTIR1ACm3:Mock				>0.9999	>0.9999	>0.9999	>0.9999	>0.9999	>0.9999	>0.9999	>0.9999	>0.9999
AT4G27260	ccvTIR1		AT5G52900	ccvTIR1ACm1											Mock			cvxIAA				TIR1:Mock vs. ccvTIR1ACm3:cvxIAA				>0.9999	>0.9999	0.9957	0.1103	>0.9999	>0.9999	>0.9999	>0.9999	0.9982
AT4G32280	ccvTIR1		AT2G33830	ccvTIR1ACm1										TIR1	0.954107	0.947516	1.10616	1.18008	1.05133	1.27652		TIR1:cvxIAA vs. ccvTIR1:Mock				>0.9999	>0.9999	0.9618	0.0104	>0.9999	0.9996	0.9252	0.6051	>0.9999
AT2G22810	ccvTIR1		AT4G27260	ccvTIR1ACm1										ccvTIR1	0.73884	1.23399	1.09682	9.40438	6.55835	10.0329		TIR1:cvxIAA vs. ccvTIR1:cvxIAA				<0.0001	<0.0001	<0.0001	<0.0001	<0.0001	<0.0001	<0.0001	<0.0001	<0.0001
AT1G15580	ccvTIR1		AT5G66580	ccvTIR1ACm1										ccvTIR1ACm1	0.704389	1.02416	1.38618	3.9571	4.79361	5.70059		TIR1:cvxIAA vs. ccvTIR1ACm1:Mock				>0.9999	>0.9999	0.959	0.0084	>0.9999	0.9995	0.9159	0.6167	>0.9999
AT3G15540	ccvTIR1		AT2G22810	ccvTIR1ACm1										ccvTIR1ACm3	0.860551	1.05215	1.10445	1.06683	1.11987	1.06683		TIR1:cvxIAA vs. ccvTIR1ACm1:cvxIAA				0.0028	0.0004	0.0411	0.0009	0.3735	0.6305	>0.9999	0.243	0.0002
AT5G66580	ccvTIR1		AT1G21400	ccvTIR1ACm1																		TIR1:cvxIAA vs. ccvTIR1ACm3:Mock				>0.9999	>0.9999	0.9599	0.0073	>0.9999	0.9995	0.9326	0.574	>0.9999
AT3G23030	ccvTIR1		AT5G02760	ccvTIR1ACm1										IAA1								TIR1:cvxIAA vs. ccvTIR1ACm3:cvxIAA				>0.9999	>0.9999	>0.9999	0.8538	>0.9999	0.9967	0.9202	0.7664	0.9994
AT4G14560	ccvTIR1														Mock			cvxIAA				ccvTIR1:Mock vs. ccvTIR1:cvxIAA				<0.0001	<0.0001	<0.0001	<0.0001	<0.0001	<0.0001	<0.0001	<0.0001	<0.0001
AT5G47370	ccvTIR1													TIR1	0.855266	0.989276	1.1819	1.80389	1.33896	1.33587		ccvTIR1:Mock vs. ccvTIR1ACm1:Mock				>0.9999	>0.9999	>0.9999	>0.9999	>0.9999	>0.9999	>0.9999	>0.9999	>0.9999
AT1G67900	ccvTIR1													ccvTIR1	0.834445	1.08339	1.10616	8.72742	7.05619	10.1417		ccvTIR1:Mock vs. ccvTIR1ACm1:cvxIAA				0.0022	0.0002	0.0056	<0.0001	0.3425	0.363	0.9525	0.0084	0.0002
AT5G18020	ccvTIR1													ccvTIR1ACm1	0.989276	0.948977	1.06519	2.81756	3.46081	3.2216		ccvTIR1:Mock vs. ccvTIR1ACm3:Mock				>0.9999	>0.9999	>0.9999	>0.9999	>0.9999	>0.9999	>0.9999	>0.9999	>0.9999
AT3G50340	ccvTIR1													ccvTIR1ACm3	1.09345	1.01787	0.898478	1.2302	1.47996	1.30636		ccvTIR1:Mock vs. ccvTIR1ACm3:cvxIAA				>0.9999	>0.9999	0.9956	0.138	>0.9999	>0.9999	>0.9999	>0.9999	0.9989
AT5G02760	ccvTIR1																					ccvTIR1:cvxIAA vs. ccvTIR1ACm1:Mock				<0.0001	<0.0001	<0.0001	<0.0001	<0.0001	<0.0001	<0.0001	<0.0001	<0.0001
AT1G29500	ccvTIR1													IAA2								ccvTIR1:cvxIAA vs. ccvTIR1ACm1:cvxIAA				<0.0001	0.0002	<0.0001	<0.0001	<0.0001	<0.0001	<0.0001	<0.0001	<0.0001
AT1G78100	ccvTIR1														Mock			cvxIAA				ccvTIR1:cvxIAA vs. ccvTIR1ACm3:Mock				<0.0001	<0.0001	<0.0001	<0.0001	<0.0001	<0.0001	<0.0001	<0.0001	<0.0001
AT1G29510	ccvTIR1													TIR1	0.875931	0.940971	1.21326	1.86894	1.53924	2.03574		ccvTIR1:cvxIAA vs. ccvTIR1ACm3:cvxIAA				<0.0001	<0.0001	<0.0001	<0.0001	<0.0001	<0.0001	<0.0001	<0.0001	<0.0001
AT1G26945	ccvTIR1													ccvTIR1	0.685655	1.21046	1.20488	5.57468	5.85183	5.86537		ccvTIR1ACm1:Mock vs. ccvTIR1ACm1:cvxIAA				0.0022	0.0003	0.0054	<0.0001	0.3446	0.3494	0.9455	0.0087	0.0002
AT5G18030	ccvTIR1													ccvTIR1ACm1	1.01318	0.809754	1.21888	2.57081	2.76809	3.15044		ccvTIR1ACm1:Mock vs. ccvTIR1ACm3:Mock				>0.9999	>0.9999	>0.9999	>0.9999	>0.9999	>0.9999	>0.9999	>0.9999	>0.9999
AT5G12050	ccvTIR1													ccvTIR1ACm3	0.987753	1.01318	0.99923	1.44282	1.83896	1.40661		ccvTIR1ACm1:Mock vs. ccvTIR1ACm3:cvxIAA				>0.9999	>0.9999	0.995	0.1145	>0.9999	>0.9999	>0.9999	>0.9999	0.9985
AT2G37030	ccvTIR1																					ccvTIR1ACm1:cvxIAA vs. ccvTIR1ACm3:Mock				0.0022	0.0002	0.0055	<0.0001	0.3427	0.3507	0.9579	0.0076	0.0002
AT1G62770	ccvTIR1													IAA5								ccvTIR1ACm1:cvxIAA vs. ccvTIR1ACm3:cvxIAA				0.0039	0.0003	0.0219	<0.0001	0.3764	0.2754	0.9487	0.0145	0.0005
AT3G03850	ccvTIR1														Mock			cvxIAA				ccvTIR1ACm3:Mock vs. ccvTIR1ACm3:cvxIAA				>0.9999	>0.9999	0.9952	0.1001	>0.9999	>0.9999	>0.9999	>0.9999	0.9998
AT1G29460	ccvTIR1													TIR1	0.974154	1.20767	0.850012	1.55354	1.07591	1.37448
AT4G28640	ccvTIR1													ccvTIR1	0.996157	1.13114	0.887475	58.8014	29.1302	61.2984						P<0.05
AT2G18010	ccvTIR1													ccvTIR1ACm1	1.32256	1.02101	0.740549	14.2544	13.1471	11.6318				Compact letter display		GH3.3	GH3.5	IAA1	IAA2	IAA5	IAA19	SAUR10	SAUR46	LBD29
AT5G62280	ccvTIR1													ccvTIR1ACm3	1.18464	0.910319	0.927302	1.03846	1.98313	1.0726				ccvTIR1:cvxIAA		A	A	A	A	A	A	A	A	A
AT5G12940	ccvTIR1																							ccvTIR1ACm1:cvxIAA		B	B	B	B	B	B	B	B	B
AT3G04570	ccvTIR1													IAA19										ccvTIR1ACm3:cvxIAA		C	C	C	C D	B	B	B	C	C
AT1G29450	ccvTIR1														Mock			cvxIAA						TIR1:cvxIAA		C	C	C	C	B	B	B	B C	C
AT4G38850	ccvTIR1													TIR1	0.912425	0.951172	1.15224	1.53451	1.30234	1.02653				TIR1:Mock		C	C	C	D	B	B	B	C	C
AT3G58190	ccvTIR1													ccvTIR1	0.765484	1.21233	1.07757	7.7156	5.48102	9.26064				ccvTIR1ACm3:Mock		C	C	C	D	B	B	B	C	C
AT5G38200	ccvTIR1													ccvTIR1ACm1	1.10616	0.936633	0.965193	2.27451	2.54716	2.08814				ccvTIR1ACm1:Mock		C	C	C	D	B	B	B	C	C
														ccvTIR1ACm3	0.996924	0.894336	1.1216	0.940971	0.78398	1.00154				ccvTIR1:Mock		C	C	C	D	B	B	B	C	C
														SAUR10										sample size
															Mock			cvxIAA							Mock		cvxIAA
														TIR1	1.18829	0.471574	1.78454	1.51105	1.50757	2.68618				GH3.3	3 biological replicates		3 biological replicates
														ccvTIR1	0.832519	0.896405	1.33999	8.80845	5.48524	9.66133				GH3.5	3 biological replicates		3 biological replicates
														ccvTIR1ACm1	1.04126	0.961483	0.998845	1.23542	1.76337	2.47084				IAA1	3 biological replicates		3 biological replicates
														ccvTIR1ACm3	0.673098	1.09093	1.36184	0.994623	1.52685	0.510113				IAA2	3 biological replicates		3 biological replicates
																								IAA5	3 biological replicates		3 biological replicates
														SAUR46										IAA19	3 biological replicates		3 biological replicates
															Mock			cvxIAA						SAUR10	3 biological replicates		3 biological replicates
														TIR1	0.962965	0.871893	1.19104	2.1718	1.64972	1.10106				SAUR46	3 biological replicates		3 biological replicates
														ccvTIR1	0.729229	1.32664	1.03367	7.78723	6.85795	8.50186				LBD29	3 biological replicates		3 biological replicates
														ccvTIR1ACm1	1.28937	0.681444	1.13813	2.57279	2.44528	2.44528
														ccvTIR1ACm3	1.24449	0.892272	0.900557	1.36815	0.776768	1.22453
														LBD29
															Mock			cvxIAA
														TIR1	1.38085	0.811627	0.892272	1.01084	1.58985	1.64972
														ccvTIR1	0.399611	1.27162	1.96791	76.9936	52.4668	73.8572
														ccvTIR1ACm1	1.58862	0.530752	1.18601	21.6973	32.5092	33.3461
														ccvTIR1ACm3	3.47149	0.185851	1.54995	4.69857	1.45285	4.87552
