# Supplementary material for: TIR1-produced cAMP as a second messenger in transcriptional auxin signalling
Source: Nature. 2025 Mar 5;640(8060):1011–6. doi: 10.1038/s41586-025-08669-w (PMC12018254; doi:10.1038/s41586-025-08669-w)
Supplement: Supplementary file 14 — Source Data Extended Data Fig. 6 [file 41586_2025_8669_MOESM14_ESM.xlsx]

## Sheet: Sheet1
Extended Data Fig. 6																															Extended Data Fig. 6d
	Extended Data Fig. 6 a							Extended Data Fig. 6 b								Extended Data Fig. 6 c
	Col-0	tir1 afb2	TIR1	TIR1ACm1	TIR1ACm3			Col-0	tir1 afb2	TIR1	TIR1ACm1	TIR1ACm3																					Mock
	1.82334	0.210615	0.477897	0.175654	0.827643			0.298	0.177	0.419	0.422	0.162					Mock															Col-0	0.104	0.067	0.042	0.056	0.076	0.079	0.075	0.068	0.058	0.138	0.061	0.062	0.1	0.055	0.068	0.038	0.083
	1.87891	0.19015	0.650759	0.501756	0			0.257	0.146	0.421	0.367	0.121				TIR1	0.240906	0.245218	0.299312	0.9176	1.03413	1.29151	0.808407	0.260213	1.02459	0.235905	1.16144	0.996016				tir1 afb2	0.02	0.025	0.015
	2.44545	0.197902	0.449843	0.339155	0			0.294	0.241	0.404	0.429	0.198				ccvTIR1	0.440335	0.537924	0.164853	0.206782	0.481232	0.468384	0.203957	0.195618	0.429923	0.185048	0.190114	0.198295				TIR1	0.107	0.075	0.061	0.082	0.12	0.129	0.066	0.086	0.059	0.087	0.029	0.087	0.071	0.087	0.093	0.113	0.07
	2.12684	0	0.442674	2.02915	0			0.244	0.315	0.519	0.532	0.168				ccvTIR1ACm1	0	0	0	0.509035	0.223914	0.44964	0	0.207814	0	0.450349	0.226603	0.202675	0.230415			TIR1ACm1	0.065	0.066	0.053	0.055	0.09	0.064	0.013	0.067	0.096	0.066	0.085	0.037	0.213	0.09	0.103	0.116	0.134
	2.574	0.392157	1.39795	1.68776	0.296384			0.244	0.255	0.502	0.369	0.18				ccvTIR1ACm3	0	0.211015	0	0.187091	0.383436	0.214179	0.568828	0.214408	0.198649	0.723415	0.208117	0				TIR1ACm3	0.024	0.025
	2.2338	0.200361	1.15768	0.946253	0			0.188	0.196	0.447	0.502	0.272
	1.92715	0	1.13482	0.881834	0.21777			0.173	0.23	0.369	0.471	0.225
	2.31303	0.430756	0.451977	1.36776	0.742942			0.217	0.263	0.429	0.408	0.187					cvxIAA															Two-way ANOVA				Adjusted P Value			Compact letter display		P<0.05
	1.5083	0.207987	1.24285	0.336927	0.489716			0.288	0.155	0.317	0.348	0.12				TIR1	0.685558	0.206526	0.246914	0.390016	0.634921	0.238209	0.626566	0.665041	1.28205	1.49551	0.832639	0.446429				Col-0:Mock vs. Col-0:10 nM IAA				<0.0001			Col-0:10 nM IAA		A
	2.02429	0	0.940955	0.348493	0.489476			0.257	0.188	0.426	0.338	0.197				ccvTIR1	8.30189	6.86499	9.04977	9.7645	8.62069	8.59889	7.28787	3.66077	3.78174	5.89275	5.58659	5.81734				Col-0:Mock vs. tir1 afb2:Mock				0.8396			TIR1:10 nM IAA		B
	2.19154	0.447728	1.17151	0.658436	0.681199			0.183	0.149	0.469	0.311	0.159				ccvTIR1ACm1	0	0.895255	0	2.04499	0	0.494805	2.63043	0.954198	2.15424	0.551876	1.67598					Col-0:Mock vs. tir1 afb2:10 nM IAA				0.0058			TIR1ACm1:10 nM IAA		C
		0.40201	0.515996	1.20968	0.405104			0.232	0.373	0.33	0.226	0.202				ccvTIR1ACm3	0.236351	0.214731	0.263158	0.225225	0.237135	0.272554	0.459664	0	0.777605	0	1.11669	0				Col-0:Mock vs. TIR1:Mock				0.6898			tir1 afb2:10 nM IAA		D
					0.425441			0.319	0.112	0.381	0.101	0.281																				Col-0:Mock vs. TIR1:10 nM IAA				<0.0001			TIR1ACm3:10 nM IAA		D
								0.274	0.126	0.511	0.115	0.32																				Col-0:Mock vs. TIR1ACm1:Mock				0.9995			TIR1:Mock		D E
	One-way ANOVA	Adjusted P Value		Compact letter display		p<0.05		0.401	0.073	0.412	0.134	0.263																				Col-0:Mock vs. TIR1ACm1:10 nM IAA				<0.0001			Col-0:Mock		E
	Col-0 vs. tir1 afb2	<0.0001		Col-0		A		0.281	0.08	0.285	0.076	0.255				Two AWY ANOVA		Adjusted P Value			Compact letter display		P<0.05									Col-0:Mock vs. TIR1ACm3:Mock				0.9666			TIR1ACm1:Mock		E
	Col-0 vs. TIR1	<0.0001		TIR1ACm1		B		0.352	0.089	0.261	0.1	0.194				TIR1:Mock vs. TIR1:cvxIAA		>0.9999			ccvTIR1:cvxIAA		A									Col-0:Mock vs. TIR1ACm3:10 nM IAA				0.0109			TIR1ACm3:Mock		D E
	Col-0 vs. TIR1ACm1	<0.0001		TIR1		B		0.267	0.401	0.425	0.153	0.165				TIR1:Mock vs. ccvTIR1:Mock		0.9328			ccvTIR1ACm1:cvxIAA		B									Col-0:10 nM IAA vs. tir1 afb2:Mock				<0.0001			tir1 afb2:Mock		D E
	Col-0 vs. TIR1ACm3	<0.0001		TIR1ACm3		C		0.234	0.475	0.295	0.184	0.157				TIR1:Mock vs. ccvTIR1:cvxIAA		<0.0001			TIR1:Mock		B									Col-0:10 nM IAA vs. tir1 afb2:10 nM IAA				<0.0001
	tir1 afb2 vs. TIR1	0.0016		tir1 afb2		C		0.187	0.222	0.27	0.243	0.16				TIR1:Mock vs. ccvTIR1ACm1:Mock		0.7696			TIR1:cvxIAA		B									Col-0:10 nM IAA vs. TIR1:Mock				<0.0001			sample size
	tir1 afb2 vs. TIR1ACm1	0.0007						0.313	0.304	0.37	0.243	0.162				TIR1:Mock vs. ccvTIR1ACm1:cvxIAA		0.9802			ccvTIR1ACm3:cvxIAA		B									Col-0:10 nM IAA vs. TIR1:10 nM IAA				<0.0001				At least 10 roots should be analyzed for their root hairs.
	tir1 afb2 vs. TIR1ACm3	0.9101						0.318	0.42	0.267	0.215	0.162				TIR1:Mock vs. ccvTIR1ACm3:Mock		0.8613			ccvTIR1:Mock		B									Col-0:10 nM IAA vs. TIR1ACm1:Mock				<0.0001				Mock		IAA
	TIR1 vs. TIR1ACm1	0.9992						0.218	0.404	0.401	0.225	0.137				TIR1:Mock vs. ccvTIR1ACm3:cvxIAA		0.9397			ccvTIR1ACm3:Mock		B									Col-0:10 nM IAA vs. TIR1ACm1:10 nM IAA				<0.0001			Col-0	n = 92 root hairs		n = 126 root hairs
	TIR1 vs. TIR1ACm3	0.0168						0.228	0.412	0.352	0.162	0.08				TIR1:cvxIAA vs. ccvTIR1:Mock		0.9732			ccvTIR1ACm1:Mock		B									Col-0:10 nM IAA vs. TIR1ACm3:Mock				<0.0001			tir1 afb2	n = 3 root hairs		n = 111 root hairs
	TIR1ACm1 vs. TIR1ACm3	0.0083						0.306	0.261	0.265	0.187	0.14				TIR1:cvxIAA vs. ccvTIR1:cvxIAA		<0.0001														Col-0:10 nM IAA vs. TIR1ACm3:10 nM IAA				<0.0001			TIR1	n = 118 root hairs		n = 129 root hairs
				sample size				0.279	0.25	0.235	0.14	0.348				TIR1:cvxIAA vs. ccvTIR1ACm1:Mock		0.8674														tir1 afb2:Mock vs. tir1 afb2:10 nM IAA				0.2491			TIR1ACm1	n = 31 root hairs		n = 157 root hairs
				Col-0	n =11 roots			0.268	0.235	0.277	0.112	0.259				TIR1:cvxIAA vs. ccvTIR1ACm1:cvxIAA		0.9476			sample size											tir1 afb2:Mock vs. TIR1:Mock				0.5508			TIR1ACm3	n = 2 root hairs		n = 98 root hairs
				tir1 afb2	n =12 roots			0.365	0.463	0.255	0.09	0.141				TIR1:cvxIAA vs. ccvTIR1ACm3:Mock		0.9308					Mock		cvxIAA							tir1 afb2:Mock vs. TIR1:10 nM IAA				<0.0001
				TIR1	n =12 roots			0.253	0.333	0.286	0.096	0.115				TIR1:cvxIAA vs. ccvTIR1ACm3:cvxIAA		0.9767			TIR1		n = 12 roots		n = 12 roots							tir1 afb2:Mock vs. TIR1ACm1:Mock				0.9471
				TIR1ACm1	n =12 roots			0.298	0.401	0.322	0.093	0.213				ccvTIR1:Mock vs. ccvTIR1:cvxIAA		<0.0001			ccvTIR1		n = 12 roots		n = 12 roots							tir1 afb2:Mock vs. TIR1ACm1:10 nM IAA				<0.0001
				TIR1ACm3	n =13 roots			0.256	0.546	0.366	0.198	0.23				ccvTIR1:Mock vs. ccvTIR1ACm1:Mock		>0.9999			ccvTIR1ACm1		n = 13 roots		n = 11 roots							tir1 afb2:Mock vs. TIR1ACm3:Mock				>0.9999
								0.365	0.114	0.343	0.121	0.086				ccvTIR1:Mock vs. ccvTIR1ACm1:cvxIAA		0.4156			ccvTIR1ACm3		n = 12 roots		n = 12 roots							tir1 afb2:Mock vs. TIR1ACm3:10 nM IAA				0.2593
								0.389	0.25	0.327	0.193	0.112				ccvTIR1:Mock vs. ccvTIR1ACm3:Mock		>0.9999														tir1 afb2:10 nM IAA vs. TIR1:Mock				0.533
								0.292	0.426	0.315	0.176	0.165				ccvTIR1:Mock vs. ccvTIR1ACm3:cvxIAA		>0.9999														tir1 afb2:10 nM IAA vs. TIR1:10 nM IAA				<0.0001
								0.306	0.35	0.244	0.138	0.135				ccvTIR1:cvxIAA vs. ccvTIR1ACm1:Mock		<0.0001														tir1 afb2:10 nM IAA vs. TIR1ACm1:Mock				0.0278
								0.272	0.423	0.214	0.117	0.21				ccvTIR1:cvxIAA vs. ccvTIR1ACm1:cvxIAA		<0.0001														tir1 afb2:10 nM IAA vs. TIR1ACm1:10 nM IAA				<0.0001
								0.423	0.305	0.277	0.17	0.122				ccvTIR1:cvxIAA vs. ccvTIR1ACm3:Mock		<0.0001														tir1 afb2:10 nM IAA vs. TIR1ACm3:Mock				0.6067
								0.227	0.313	0.223	0.212	0.216				ccvTIR1:cvxIAA vs. ccvTIR1ACm3:cvxIAA		<0.0001														tir1 afb2:10 nM IAA vs. TIR1ACm3:10 nM IAA				>0.9999
								0.24	0.26	0.21	0.315	0.12				ccvTIR1ACm1:Mock vs. ccvTIR1ACm1:cvxIAA		0.2112														TIR1:Mock vs. TIR1:10 nM IAA				<0.0001
								0.33	0.195	0.329	0.275	0.128				ccvTIR1ACm1:Mock vs. ccvTIR1ACm3:Mock		>0.9999														TIR1:Mock vs. TIR1ACm1:Mock				0.5909
								0.34	0.279	0.38	0.356	0.084				ccvTIR1ACm1:Mock vs. ccvTIR1ACm3:cvxIAA		>0.9999														TIR1:Mock vs. TIR1ACm1:10 nM IAA				<0.0001
								0.33	0.259	0.333	0.315	0.083				ccvTIR1ACm1:cvxIAA vs. ccvTIR1ACm3:Mock		0.3034														TIR1:Mock vs. TIR1ACm3:Mock				0.847
								0.308	0.173	0.224	0.249	0.101				ccvTIR1ACm1:cvxIAA vs. ccvTIR1ACm3:cvxIAA		0.431														TIR1:Mock vs. TIR1ACm3:10 nM IAA				0.6279
								0.295	0.406	0.269	0.112	0.105				ccvTIR1ACm3:Mock vs. ccvTIR1ACm3:cvxIAA		>0.9999														TIR1:10 nM IAA vs. TIR1ACm1:Mock				<0.0001
								0.423	0.195	0.23	0.117	0.105																				TIR1:10 nM IAA vs. TIR1ACm1:10 nM IAA				<0.0001
								0.43	0.339	0.314	0.148	0.115																				TIR1:10 nM IAA vs. TIR1ACm3:Mock				<0.0001
								0.385	0.221	0.176	0.149	0.114																				TIR1:10 nM IAA vs. TIR1ACm3:10 nM IAA				<0.0001
								0.173	0.187	0.253	0.232	0.112																				TIR1ACm1:Mock vs. TIR1ACm1:10 nM IAA				<0.0001
								0.32	0.243	0.332	0.188	0.052																				TIR1ACm1:Mock vs. TIR1ACm3:Mock				0.9917
								0.194	0.187	0.2	0.134	0.147																				TIR1ACm1:Mock vs. TIR1ACm3:10 nM IAA				0.0371
								0.214	0.183	0.329	0.147	0.117																				TIR1ACm1:10 nM IAA vs. TIR1ACm3:Mock				0.0031
								0.301	0.168	0.327	0.073	0.131																				TIR1ACm1:10 nM IAA vs. TIR1ACm3:10 nM IAA				<0.0001
								0.218	0.198	0.324	0.055	0.129																				TIR1ACm3:Mock vs. TIR1ACm3:10 nM IAA				0.6172
								0.264	0.281	0.395	0.074	0.101
								0.165	0.12	0.311	0.062	0.161
								0.182	0.159	0.389	0.114	0.198
								0.37	0.199	0.321	0.129	0.236
								0.335	0.138	0.297	0.178	0.374
								0.294	0.098	0.401	0.211	0.168
								0.252	0.193	0.333	0.226	0.202
								0.313	0.213	0.308	0.154	0.118
								0.443	0.129	0.511	0.228	0.152
								0.395	0.149	0.47	0.18	0.112
								0.304	0.078	0.589	0.142
								0.281	0.111	0.394	0.147
								0.449	0.14	0.453	0.181
								0.438	0.144	0.463	0.161
								0.386	0.139	0.236	0.176
								0.339	0.116	0.272	0.22
								0.372	0.078	0.24	0.136
								0.389	0.112	0.23	0.161
								0.452	0.085	0.19	0.119
								0.544	0.155	0.261	0.099
								0.289	0.195	0.215	0.303
								0.373	0.16	0.196	0.18
								0.322	0.137	0.214	0.169
								0.319	0.135	0.317	0.18
								0.318	0.126	0.432	0.163
								0.188	0.118	0.23	0.191
								0.281	0.196	0.387	0.235
								0.393	0.319	0.337	0.185
								0.343	0.279	0.223	0.219
								0.316	0.104	0.366	0.174
								0.496	0.112	0.454	0.2
								0.31	0.169	0.302	0.219
								0.324	0.251	0.286	0.195
								0.387	0.221	0.39	0.292
								0.357	0.182	0.285	0.184
								0.437	0.168	0.258	0.213
								0.233	0.157	0.252	0.205
								0.225	0.119	0.285	0.158
								0.296	0.203	0.299	0.154
								0.387	0.247	0.18	0.182
								0.479	0.226	0.222	0.224
								0.263	0.11	0.103	0.207
								0.445	0.191	0.17	0.179
								0.29	0.168	0.149	0.134
								0.316	0.187		0.166
								0.621	0.117		0.224
								0.394	0.155		0.159
								0.435	0.168		0.113
								0.361	0.18		0.157
								0.462	0.092		0.159
								0.332	0.09		0.176
								0.383	0.155		0.3
								0.288	0.22		0.272
								0.244	0.202		0.234
								0.279	0.112		0.113
								0.264	0.078		0.143
								0.349	0.093
								0.331	0.114
								0.233	0.086
								0.194	0.093
								0.287
								0.46
								0.51
								0.416
								0.288
								0.376
								0.369
								0.4
								0.455
								0.441
								0.515
								0.331
								0.332
								0.504
								0.531
								0.586
								0.398
								0.37
								0.388
								0.335
								0.361
								0.367
								0.413
								0.396
								0.433
								0.36
								0.338
								0.325
								0.346
								0.284
								0.269
								0.244
								0.244
								0.378
								0.282
								0.311
								0.244
								0.318
								0.224
								0.29
								0.257
								0.193
								0.319
								0.258
								0.255
								0.228
								0.218
								0.207
								0.202
								0.167
								0.151
								0.253
								0.443
								0.384
								0.491
								0.271
								0.363
								0.346
								0.412
								0.349
								0.285
								0.335
								0.431
								0.421
								One-way ANOVA	Adjusted P Value		Compact letter display		P<0.05
								Col-0 vs. tir1 afb2	<0.0001		Col-0		A
								Col-0 vs. TIR1	0.9939		TIR1		A
								Col-0 vs. TIR1ACm1	<0.0001		tir1 afb2		B
								Col-0 vs. TIR1ACm3	<0.0001		TIR1ACm1		B
								tir1 afb2 vs. TIR1	<0.0001		TIR1ACm3		B
								tir1 afb2 vs. TIR1ACm1	0.9777
								tir1 afb2 vs. TIR1ACm3	0.0501
								TIR1 vs. TIR1ACm1	<0.0001
								TIR1 vs. TIR1ACm3	<0.0001
								TIR1ACm1 vs. TIR1ACm3	0.1721
								sample size	At least 10 roots should be analyzed for their root hairs.
								Col-0	n =177 root hairs
								tir1 afb2	n = 113 root hairs
								TIR1	n = 97 root hairs
								TIR1ACm1	n = 109 root hairs
								TIR1ACm3	n = 63 root hairs
[truncated: 258 more columns]
