# Supplementary material for: TIR1-produced cAMP as a second messenger in transcriptional auxin signalling
Source: Nature. 2025 Mar 5;640(8060):1011–6. doi: 10.1038/s41586-025-08669-w (PMC12018254; doi:10.1038/s41586-025-08669-w)
Supplement: Supplementary file 15 — Source Data Extended Data Fig. 7 [file 41586_2025_8669_MOESM15_ESM.xlsx]

## Sheet: Sheet1
Extended Data Fig. 7d																																		Two-way ANOVA	LRRAC1m v.s. LRRAC1					Extended Data Fig. 7e
	time (min)	XVE>>axr3-mCherry-LRRAC1														XVE>>axr3-mCherry-LRRAC1m																		time (min)	Adjusted P Value					Time (min)	XVE>>axr3-mCherry-LRRAC1
	210	1.16087	0.972058	0.876565	1.02729	1.17754	1.08509	1.04147	0.904339	0.901167	0.971428	1.15526	0.865539	0.891449	0.969925	0.928142	1.09715	1.03383	0.729835	0.954659	0.737962	0.705664	0.824906	0.740661	0.660399	0.98608	1.73243	1.7865	1.20274	0.922291	1.19256	0.76419		210	>0.9999					185	0.897115	0.7984	0.829123	0.9949	0.706394	0.906698	0.854049	1.61043	1.40289
	212	1.1516	1.05336	0.883786	1.09838	1.19046	1.10846	1.0929	0.962627	0.924659	0.94743	1.24662	0.913519	0.943271	1.01754	0.920582	1.12185	1.07671	0.825728	0.93982	0.752312	0.792606	0.838491	0.773826	0.672812	0.982735	1.71288	1.82922	1.18088	0.998354	1.21416	0.8105		212	>0.9999					245	1.11	1.01847	1.15028	1.54916	0.988283	1.24086	1.12149	1.71081	1.6158
	214	1.19678	0.920036	0.861709	1.05051	1.19852	1.03897	1.04296	0.953686	0.886734	0.914649	1.09305	0.890284	0.890756	1.02136	0.920671	1.07859	1.04533	0.730902	0.880219	0.775906	0.734849	0.826001	0.765301	0.636918	0.874439	1.63268	1.8127	1.17702	0.925303	1.13555	0.776995		214	>0.9999		sample size			305	1.21242	1.12041	1.27263	1.35446	1.33266	1.27329	1.1584	1.64642	1.39856
	216	1.19296	1.03479	0.871956	1.12573	1.21865	1.06774	1.07296	1.01571	0.954014	0.97913	1.21298	0.957759	0.954381	1.04581	0.978507	1.09743	1.06395	0.803403	0.964675	0.776235	0.77055	0.864316	0.780817	0.673501	0.973353	1.75221	1.78171	1.19544	0.970954	1.20224	0.818085		216	>0.9999		axr3-mCherry-LRRAC1	n = 14 roots		365	1.38156	1.31824	1.41284	1.59222	1.59523	1.3646	1.32861	1.95731	1.78117
	218	1.26361	1.01997	0.901345	1.09305	1.2733	1.12419	1.05526	0.945788	0.996026	1.02191	1.21496	0.889728	0.919139	1.07035	0.996903	1.04616	1.0695	0.875625	1.00024	0.787716	0.763574	0.834547	0.749597	0.699045	0.987793	1.67272	1.72617	1.20892	0.994316	1.14763	0.823142		218	>0.9999		axr3-mCherry-LRRAC1m	n = 17 roots		425	1.48127	1.43153	1.44519	1.96218	1.2766	1.46346	1.42782	1.93485	2.20373
	220	1.22482	0.996364	0.867764	1.09083	1.19418	1.05136	1.06146	0.936066	0.951572	1.0086	1.1966	0.918373	0.90013	0.956848	0.949522	1.05887	1.02264	0.843924	0.936847	0.77809	0.760515	0.834861	0.800335	0.685017	0.933992	1.62572	1.69805	1.23819	0.924459	1.17144	0.768354		220	>0.9999					485	1.52783	1.54809	1.5207	2.16662	1.39276	1.4187	1.45525	2.09851	2.46401
	222	1.191	0.958112	0.815599	1.03198	1.18224	1.05664	1.01036	0.956203	0.863996	0.933045	1.14855	0.873336	0.889887	1.00579	0.93642	1.03201	1.0078	0.785532	0.919724	0.742458	0.760392	0.794322	0.73008	0.671047	0.956467	1.63062	1.63975	1.14441	0.910953	1.1427	0.770301		222	>0.9999					545	1.64205	1.53686	1.54635	2.14387	1.30421	1.60658	1.48304	2.11937	2.30996
	224	1.19836	0.968124	0.895709	0.993007	1.21073	1.0993	0.999034	0.973347	0.952861	1.034	1.10987	0.900709	0.897611	1.01343	0.933661	1.00246	1.01668	0.761537	0.910114	0.777658	0.743353	0.840714	0.724359	0.651576	0.881333	1.60576	1.6137	1.14267	0.869361	1.11558	0.772283		224	>0.9999					605	1.64681	1.58984	1.66434	2.24102	1.40534	1.53781	1.53363	2.22661	2.47757
	226	1.14294	0.969223	0.878662	1.03919	1.20943	1.09629	1.03213	0.945873	0.923993	0.95596	1.14615	0.844772	0.94379	1.00986	0.951428	1.00296	0.987579	0.732109	0.915404	0.72656	0.75926	0.845472	0.732099	0.65696	0.945861	1.67571	1.63338	1.1472	0.899637	1.10283	0.798059		226	>0.9999					665	1.59899	1.54054	1.63293	2.20805	1.37594	1.46428	1.51371	2.1411	2.49967
	228	1.21848	1.02385	0.883041	1.00459	1.21179	1.14044	1.0486	0.948434	0.882027	1.02254	1.14245	0.815014	0.966793	1.02377	0.996476	1.03032	1.01149	0.732341	0.905982	0.784769	0.74733	0.818113	0.733295	0.638115	0.904624	1.61424	1.64364	1.14925	0.854259	1.20077	0.759133		228	>0.9999
	230	1.21527	1.06175	0.928173	1.07343	1.23141	1.10516	0.965592	0.972696	0.932476	0.987087	1.08695	0.867449	0.896571	1.04805	0.944429	1.02806	1.06004	0.772722	0.86366	0.781341	0.761861	0.837208	0.757187	0.690281	0.936113	1.65197	1.63182	1.13928	0.877781	1.17269	0.71273		230	>0.9999					Time (min)	XVE>>axr3-mCherry-LRRAC1m
	232	1.18569	1.02003	0.922862	1.05598	1.09816	1.03971	0.989272	0.9628	0.875853	0.971237	1.15779	0.867926	0.873222	0.978603	0.942679	1.01567	1.0211	0.739535	0.879593	0.773442	0.782419	0.777199	0.744138	0.673979	0.885982	1.61163	1.5965	1.15563	0.86181	1.14577	0.750729		232	>0.9999					185	0.979524	0.96566	0.971253	1.09373	1.067	0.84633	0.924574	0.634068	1.51786
	234	1.19692	0.96766	0.913641	0.996826	1.16721	1.10613	1.02691	0.984022	0.90694	1.04024	1.17861	0.888296	0.872179	0.999316	0.962623	0.962452	0.981875	0.782933	0.898187	0.792794	0.747942	0.808127	0.759169	0.650888	0.858858	1.6301	1.57472	1.11597	0.848714	1.11738	0.747509		234	>0.9999					245	1.33785	1.25282	1.33465	1.38257	1.37325	1.17695	1.11275	0.948447	1.88828
	236	1.21536	1.01737	0.997852	1.08984	1.21183	1.17484	1.02186	1.05798	0.975421	1.11803	1.08221	0.919248	0.970005	1.00592	0.923161	1.00499	0.990336	0.820901	0.945268	0.790813	0.777616	0.804746	0.78381	0.709515	0.887451	1.62026	1.56596	1.09331	0.913189	1.15051	0.775576		236	>0.9999					305	1.33546	2.01298	1.44186	1.40872	1.50457	1.21732	1.16606	1.02822	1.80925
	238	1.1488	1.08479	0.976892	0.98385	1.13441	1.08512	1.00137	0.927602	0.806885	0.998545	1.12379	0.760351	0.949085	0.987236	0.921233	1.01304	0.977901	0.779777	0.865913	0.746571	0.739161	0.806437	0.701514	0.633269	0.89875	1.55704	1.50509	1.0791	0.829232	1.12539	0.771174		238	>0.9999					365	1.55605	2.03369	1.68765	1.77187	1.88175	1.48688	1.48417	1.30533	2.33468
	240	1.19361	1.03282	1.01914	1.07434	1.1877	1.21316	1.03349	0.987929	0.97169	1.02178	1.12921	0.899913	1.00151	1.09517	0.937564	1.30554	1.05264	0.7879	0.911773	0.817404	0.8109	0.777857	0.767657	0.649929	0.883413	1.68158	1.64184	1.1311	0.863362	1.18035	0.75393		240	>0.9999					425	1.67692	1.66811	1.74641	2.19856	2.06675	1.69976	1.65166	1.33738	2.64379
	242	1.25533	1.06407	0.970324	1.09057	1.18321	1.17756	1.08513	1.02959	0.933675	1.0848	1.12699	0.90771	0.938235	0.993629	0.986539	0.996354	1.02726	0.757451	0.962108	0.800008	0.787375	0.837145	0.768553	0.68047	0.94839	1.65631	1.55411	1.14391	0.857932	1.14193	0.760188		242	>0.9999					485	1.79438	1.76753	1.8589	2.40987	2.05523	1.86904	1.84498	1.4994	2.99051
	244	1.16199	1.06916	0.993473	1.01397	1.19052	1.13694	1.02759	1.04852	0.945444	1.00383	1.14941	0.83793	0.959674	1.05204	0.916679	0.954784	1.01722	0.806883	0.928707	0.812148	0.78404	0.836519	0.800186	0.643828	0.913148	1.62864	1.54532	1.05787	0.84965	1.14	0.753276		244	>0.9999					545	1.58533	1.69243	1.7985	2.04495	2.26688	1.97525	2.08716	1.60407	2.94566
	246	1.11327	1.03247	0.960356	0.969962	1.13762	1.13833	1.02963	0.993528	0.917687	1.01917	1.07814	0.836498	0.997695	1.04241	0.94001	0.913839	0.965819	0.733918	0.852015	0.767855	0.727904	0.774632	0.758084	0.660668	0.860325	1.55457	1.50957	1.07581	0.807787	1.16109	0.754748		246	>0.9999					605	1.74821	1.9062	1.92385	2.27161	2.30956	2.10823	2.30454	1.70698	3.18932
	248	1.236	1.0893	1.00568	1.01271	1.1496	1.1372	1.01121	0.922524	0.915023	1.08371	1.07475	0.823846	0.918705	1.03157	0.905911	0.95231	1.0055	0.76395	0.881252	0.802598	0.770396	0.812635	0.762534	0.651037	0.878191	1.64389	1.45528	1.09628	0.845247	1.12635	0.726428		248	>0.9999					665	1.94034	1.93514	2.00481	2.6244	2.23435	2.32628	2.26227	1.77069	3.11911
	250	1.17111	1.1228	1.04107	1.08107	1.17354	1.1909	1.01541	1.03163	0.94722	1.0664	1.16641	0.899754	1.0279	1.02576	0.962646	0.998765	1.04161	0.762232	0.922134	0.831348	0.754855	0.817706	0.784445	0.665245	0.940517	1.62277	1.44063	1.082	0.816409	1.17981	0.772138		250	>0.9999
	252	1.189	1.12917	1.08215	1.17742	1.2729	1.13309	1.0536	1.03684	0.916889	1.10351	1.15828	0.90596	1.10715	1.12718	0.997867	1.01107	1.07267	0.817235	0.954251	0.869189	0.794962	0.801178	0.777826	0.655763	0.966215	1.66087	1.4968	1.10047	0.826813	1.1849	0.794074		252	>0.9999
	254	1.21872	1.11846	1.00358	1.06857	1.18409	1.18691	1.07491	1.08324	0.975864	1.17748	1.23682	0.959907	1.08102	1.02588	0.964441	0.954909	1.07241	0.823547	0.886323	0.828706	0.761341	0.829695	0.772554	0.656481	0.876357	1.60243	1.51849	1.03852	0.853711	1.1718	0.789254		254	>0.9999					one way ANOVA test
	256	1.12119	1.02148	0.97908	1.01748	1.14147	1.20653	0.9793	1.01788	0.883759	1.05704	1.11775	0.824163	0.963755	0.971835	0.899988	0.975131	1.01787	0.757034	0.89753	0.854712	0.685076	0.792914	0.74081	0.611194	0.852372	1.63238	1.42169	1.05532	0.75974	1.13042	0.718623		256	>0.9999						Adjusted P Value
	258	1.13996	1.06575	1.01862	1.07534	1.09692	1.13413	0.96432	1.00833	0.897348	0.97633	1.12077	0.875723	0.988928	1.06827	0.921748	0.92323	1.05889	0.803171	0.913557	0.797468	0.751093	0.760515	0.751168	0.637188	0.823901	1.61106	1.43432	1.07183	1.33555	1.14023	0.757786		258	>0.9999					axr3-mCherry-LRRAC1 VS axr3-mCherry-LRRAC1
	260	1.17265	1.09132	1.05575	1.08324	1.14663	1.19416	0.991225	1.01432	0.90765	1.1193	1.10691	0.895457	1.06236	1.05548	0.903465	0.973034	1.07706	0.801082	0.928927	0.830458	0.735337	0.746209	0.763506	0.613826	0.906336	1.61544	1.42564	1.01522	0.765739	1.12526	0.707346		260	>0.9999					185	>0.9999
	262	1.22239	1.12113	1.10619	1.11501	1.20734	1.20579	1.00956	1.07681	0.963608	1.22235	1.18545	0.890762	1.0424	1.10468	0.938687	1.04487	1.11699	0.779081	0.958915	0.911678	0.831213	0.804621	0.80628	0.671586	0.88684	1.68484	1.42573	1.0478	0.866077	1.12872	0.797749		262	>0.9999					245	>0.9999			sample size
	264	1.17507	1.06887	1.04135	1.04405	1.12601	1.17957	1.04766	1.01019	0.914401	1.05755	1.14559	0.854162	1.04648	1.01343	0.920919	0.913182	1.02953	0.78168	0.868104	0.826394	0.746136	0.731934	0.744587	0.599648	0.85331	1.62524	1.45702	1.04042	0.817688	1.21121	0.747855		264	>0.9999					305	0.9939			axr3-mCherry-LRRAC1		n = 9 roots
	266	1.2332	1.18651	1.15644	1.06193	1.11025	1.20067	1.05458	1.14465	0.963518	1.19823	1.25296	0.885352	1.12104	1.02991	0.989208	1.01723	1.14202	0.745291	0.961639	0.858318	0.774954	0.835329	0.784407	0.698298	0.947533	1.69291	1.39405	1.03134	0.850494	1.19525	0.769228		266	>0.9999					365	0.893			axr3-mCherry-LRRAC1m		n = 9 roots
	268	1.12621	1.01465	1.06935	1.0575	1.09804	1.22213	0.97773	1.02547	0.921108	1.09142	1.10832	0.899116	0.970091	1.07275	0.909836	0.945362	1.02944	0.783862	0.942637	0.887805	0.77783	0.760703	0.789604	0.600815	0.828347	1.66614	1.44867	1.02741	0.793618	1.14497	0.739305		268	>0.9999					425	0.7973
	270	1.11397	1.02958	1.11634	1.09543	1.12917	1.20031	0.993729	1.00724	0.910183	1.14081	1.15625	0.886226	0.968182	1.09654	0.953986	0.982142	1.04915	0.767199	0.914684	0.826826	0.746718	0.815797	0.739502	0.630517	0.805995	1.65059	1.41161	0.996696	0.766903	1.19984	0.719988		270	>0.9999					485	0.5777
	272	1.18239	1.16771	1.18369	1.14521	1.14299	1.2397	1.04826	1.09769	0.998826	1.21796	1.16413	0.912405	1.06279	1.11975	0.952865	0.958227	1.10529	0.75838	0.965395	0.868579	0.777126	0.769061	0.8037	0.679962	0.867138	1.65335	1.40838	1.01684	0.815384	1.1883	0.793292		272	>0.9999					545	0.6783
	274	1.12039	1.17714	1.10237	1.03623	1.13417	1.24106	0.992073	1.1009	0.937672	1.17792	1.24483	0.83602	1.03354	1.07022	0.928142	0.964519	1.06972	0.734661	0.945988	0.851792	0.796032	0.749308	0.757636	0.630338	0.789394	1.66969	1.33348	0.948513	0.787208	1.19538	0.76559		274	>0.9999					605	0.2673
	276	1.22822	1.11789	1.20595	1.1022	1.20167	1.25149	1.02696	1.1266	0.934653	1.16506	1.22383	0.845568	1.08875	1.06686	0.952528	0.957319	1.09094	0.76757	0.914778	0.862459	0.757731	0.851201	0.777902	0.649542	0.842786	1.61716	1.40108	1.10041	0.843809	1.15058	0.791692		276	>0.9999					665	0.0396
	278	1.25509	1.08779	1.12556	1.05997	1.14338	1.27013	0.980445	1.08736	0.998337	1.1813	1.19654	0.827108	0.980508	1.09347	0.912797	0.983802	1.07164	0.780844	0.872706	0.895526	0.749196	0.740388	0.742941	0.62582	0.894222	1.62561	1.3543	0.991935	0.791018	1.16273	0.744125		278	>0.9999
	280	1.21308	1.14896	1.11681	1.07994	1.09707	1.27942	0.991733	1.13558	1.00469	1.26806	1.13894	0.922192	1.0161	1.1205	0.902926	0.898	1.03867	0.801221	0.884977	0.874777	0.757547	0.810068	0.720395	0.637127	0.803098	1.61907	1.29878	0.986426	0.780272	1.18532	0.75524		280	>0.9999
	282	1.21979	1.15857	1.17573	1.13979	1.16221	1.26676	1.05789	1.10641	0.98559	1.2333	1.30902	0.904925	1.14491	1.11182	0.966348	0.93885	1.10058	0.72199	0.909926	0.904668	0.800377	0.754411	0.810506	0.708078	0.875459	1.69467	1.34745	1.01828	0.803178	1.15692	0.759806		282	>0.9999
	284	1.15356	1.13652	1.16399	1.04995	1.14169	1.21517	1.00056	1.13046	0.949397	1.265	1.20849	0.875007	1.07668	1.06549	0.892831	0.943483	1.06027	0.723986	0.983958	0.854434	0.684586	0.751531	0.731987	0.639581	0.856532	1.65305	1.33489	0.954096	0.76145	1.1726	0.703635		284	>0.9999
	286	1.14731	1.22361	1.22668	1.11674	1.16302	1.26884	0.992753	1.20146	0.962363	1.27423	1.2221	0.837452	1.04066	1.04901	0.87291	0.964675	1.06248	0.731784	0.946394	0.837697	0.762748	0.735221	0.74855	0.59561	0.861999	1.66674	1.37362	0.985778	0.796493	1.13295	0.763972		286	>0.9999
	288	1.14065	1.12061	1.19217	1.10333	1.0987	1.29065	1.02199	1.25354	0.924171	1.22515	1.22672	0.799338	1.08779	1.07043	0.909074	0.996073	1.06068	0.749189	0.893116	0.870205	0.753203	0.768873	0.750495	0.609399	0.833895	1.68461	1.37982	0.975384	0.772356	1.20032	0.759351		288	>0.9999
	290	1.24582	1.33523	1.26343	1.15763	1.13453	1.3213	1.08675	1.23965	1.02187	1.27894	1.24588	0.917418	1.11644	1.1909	0.923834	0.993881	1.18711	0.780288	0.95037	0.892731	0.778472	0.82309	0.768816	0.641165	0.924365	1.73748	1.42651	1.00353	0.801034	1.23266	0.76779		290	>0.9999
	292	1.17731	1.34206	1.24079	1.15715	1.21525	1.33363	1.0514	1.24543	1.0729	1.28047	1.21976	0.991256	1.04691	1.16172	0.957418	0.958853	1.11392	0.796765	0.943201	0.884655	0.748615	0.765524	0.794054	0.650888	0.850985	1.77349	1.34574	1.01337	0.812715	1.20586	0.789164		292	>0.9999
	294	1.3013	1.24056	1.2284	1.23206	1.24477	1.37386	1.08798	1.25597	1.03418	1.28174	1.29978	0.95187	1.18467	1.17363	0.987593	1.01226	1.1042	0.796441	0.980421	0.856211	0.761464	0.830916	0.77162	0.646999	0.87656	1.72391	1.37428	0.987423	0.782325	1.25813	0.76237		294	0.9998
	296	1.19594	1.23466	1.15509	1.10737	1.16596	1.29544	1.04296	1.17203	0.950462	1.20695	1.29214	0.82854	1.05064	1.15217	0.948894	0.870014	1.08472	0.783815	0.904948	0.860783	0.779115	0.705672	0.788744	0.604763	0.850945	1.70424	1.3109	0.947366	0.782485	1.12247	0.734085		296	>0.9999
	298	1.11885	1.27384	1.25933	1.15763	1.14511	1.34354	1.00943	1.16327	0.980306	1.21847	1.25407	0.820027	1.15967	1.16707	0.891731	0.932308	1.11978	0.809018	0.879999	0.842598	0.749655	0.770657	0.736248	0.599049	0.802242	1.73684	1.29247	0.935626	0.77733	1.13196	0.716405		298	>0.9999
	300	1.18402	1.31139	1.26306	1.17607	1.16736	1.3637	1.06163	1.22407	1.05354	1.36927	1.3007	0.805783	1.18284	1.16487	0.895008	0.913776	1.12052	0.784558	0.92924	0.871627	0.753693	0.732749	0.755131	0.58897	0.84711	1.70581	1.26029	0.970149	0.778516	1.18202	0.721753		300	0.995
	302	1.15551	1.35057	1.24988	1.11279	1.18015	1.4106	1.096	1.28331	1.04141	1.36698	1.24268	0.907471	1.10194	1.14943	0.919998	0.967617	1.1409	0.783119	0.887513	0.856084	0.731055	0.737788	0.738566	0.642631	0.831652	1.84034	1.33163	0.918874	0.745846	1.19792	0.758641		302	0.9989
	304	1.23539	1.37233	1.32547	1.18236	1.22098	1.37037	1.09872	1.26786	1.01885	1.41593	1.29633	0.911609	1.12711	1.16002	0.942545	0.912398	1.12013	0.773975	0.911021	0.88557	0.75819	0.763144	0.739876	0.633688	0.842583	1.86962	1.30136	1.00515	0.794097	1.1458	0.747946		304	0.9889
	306	1.22505	1.36243	1.28937	1.20402	1.24223	1.46646	1.09019	1.23952	1.08356	1.39734	1.35916	0.863471	1.17598	1.22843	0.956656	0.919537	1.09985	0.710618	0.985586	0.875284	0.758863	0.79138	0.809646	0.66339	0.855962	1.72985	1.33549	0.987897	0.838813	1.14369	0.761333		306	0.9679
	308	1.29734	1.41318	1.34866	1.31452	1.32592	1.48763	1.10181	1.40913	1.14356	1.47971	1.43253	0.959191	1.25688	1.25948	0.988266	1.00625	1.13167	0.819972	0.90667	0.900884	0.767673	0.774414	0.771508	0.677389	0.863427	1.82984	1.27438	0.998765	0.820653	1.16212	0.797549		308	0.5591
	310	1.2292	1.45589	1.27726	1.2617	1.25475	1.444	1.09884	1.27919	1.05594	1.48435	1.36415	0.857582	1.09804	1.19132	0.916477	0.930899	1.08466	0.759958	0.938349	0.864287	0.746106	0.770594	0.737744	0.5922	0.858409	1.78033	1.31308	0.948013	0.79485	1.17138	0.741871		310	0.8431
	312	1.30265	1.44345	1.33571	1.29998	1.31846	1.56807	1.1779	1.32997	1.16718	1.51981	1.5051	0.959508	1.17121	1.21336	0.970206	0.962672	1.18615	0.840535	0.935564	0.91691	0.774465	0.765054	0.82404	0.653191	0.897036	1.78396	1.27853	0.9696	0.803907	1.17785	0.786508		312	0.5208
	314	1.31829	1.4115	1.27721	1.24174	1.24014	1.57755	1.14752	1.29382	1.14613	1.58607	1.46382	0.907393	1.25254	1.24035	0.895792	0.976383	1.10392	0.771701	0.899814	0.867157	0.792912	0.774726	0.775957	0.638923	0.812317	1.77035	1.29448	0.946444	0.786455	1.15936	0.788		314	0.4004
	316	1.31364	1.41376	1.31643	1.28822	1.24417	1.51974	1.1361	1.38448	1.1456	1.55075	1.47429	0.913438	1.25792	1.24524	0.964956	0.925202	1.12481	0.789246	0.930273	0.832718	0.791077	0.768685	0.810207	0.657109	0.861509	1.83301	1.33686	0.962945	0.790401	1.20343	0.768574		316	0.496
	318	1.43464	1.44067	1.36357	1.38682	1.32834	1.59871	1.19649	1.36825	1.18632	1.58506	1.49271	0.956166	1.23301	1.32893	0.995288	0.983583	1.10751	0.830278	0.948179	0.88171	0.789149	0.801929	0.807664	0.681427	0.866893	1.79764	1.26791	0.999462	0.844403	1.14462	0.766899		318	0.1902
	320	1.19743	1.453	1.33343	1.28214	1.2883	1.57826	1.19942	1.3531	1.21586	1.57939	1.51902	0.887181	1.16609	1.17878	0.975119	0.903791	1.08267	0.761304	0.926548	0.834421	0.736714	0.728649	0.752626	0.595849	0.77732	1.84094	1.27405	0.946544	0.798866	1.10119	0.73334		320	0.2118
	322	1.35504	1.54182	1.38616	1.36235	1.39854	1.62616	1.2615	1.37719	1.19974	1.66278	1.62041	0.970489	1.11783	1.24383	0.943779	0.942106	1.17071	0.804703	0.93957	0.843766	0.77939	0.778013	0.782986	0.683311	0.865955	1.7736	1.29298	0.996945	0.832791	1.12988	0.728028		322	0.0797
	324	1.42756	1.45745	1.4312	1.43548	1.41312	1.75948	1.23375	1.39715	1.34598	1.70078	1.64284	0.994678	1.28909	1.26588	0.967873	0.957413	1.14683	0.865645	0.936315	0.874293	0.788813	0.817675	0.795064	0.660609	0.866935	1.79301	1.27566	0.975533	0.835506	1.12552	0.791656		324	0.0233
	326	1.39915	1.51428	1.37041	1.3462	1.3839	1.8047	1.30275	1.39338	1.28363	1.6764	1.7077	1.03701	1.29499	1.3017	0.965158	0.929271	1.13343	0.779917	0.95566	0.873583	0.834975	0.807721	0.768778	0.677539	0.854126	1.77981	1.30109	0.985229	0.79136	1.18894	0.792147		326	0.0196
	328	1.3339	1.55947	1.42659	1.40757	1.33028	1.80541	1.31387	1.37819	1.29895	1.57869	1.61518	1.03661	1.29655	1.26438	1.00105	0.879781	1.09623	0.802752	0.951278	0.86449	0.740233	0.809818	0.743428	0.697579	0.85482	1.78153	1.25589	1.02048	0.812623	1.13244	0.761752		328	0.0194
	330	1.37251	1.54067	1.34154	1.38201	1.36684	1.79512	1.24932	1.44876	1.24677	1.63	1.55105	0.893229	1.22563	1.28738	0.963633	0.882098	1.09978	0.760422	0.892647	0.870358	0.753112	0.745489	0.801494	0.643948	0.834915	1.82064	1.23026	0.924857	0.795945	1.13004	0.752785		330	0.0228
	332	1.41993	1.56468	1.44657	1.43999	1.39533	1.81803	1.32537	1.39438	1.31116	1.71548	1.62251	0.974707	1.23718	1.29444	0.940908	0.911616	1.09972	0.799596	0.859183	0.871907	0.785141	0.837521	0.829761	0.658575	0.808075	1.74152	1.24054	0.91708	0.799048	1.17035	0.738123		332	0.0055
	334	1.43078	1.65814	1.38946	1.5047	1.35778	1.85354	1.28178	1.46204	1.37475	1.73388	1.7114	1.00112	1.30775	1.31233	0.958181	0.916468	1.15628	0.795698	0.917251	0.90797	0.805607	0.787436	0.813122	0.676581	0.830061	1.77165	1.25233	0.980219	0.782485	1.09815	0.792164		334	0.0029
	336	1.34196	1.60467	1.35812	1.46816	1.43631	1.83095	1.35724	1.47324	1.2461	1.71968	1.67936	0.980037	1.21574	1.35434	0.992035	0.922572	1.12238	0.765575	0.897748	0.83691	0.760515	0.768936	0.810468	0.675176	0.784621	1.69123	1.21617	0.934503	0.77847	1.09623	0.753458		336	0.0026
	338	1.2972	1.53551	1.40041	1.38205	1.34022	1.87687	1.26715	1.45792	1.2326	1.70746	1.64641	0.818276	1.20116	1.17874	0.940167	0.881878	1.07379	0.757961	0.884883	0.827207	0.774098	0.786997	0.744998	0.65708	0.81248	1.79873	1.26681	0.93747	0.766857	1.07113	0.742416		338	0.0153
	340	1.45453	1.65177	1.47624	1.49776	1.40343	1.94242	1.31102	1.51364	1.34926	1.84362	1.73893	0.957201	1.22503	1.31652	0.953874	0.889171	1.09318	0.780567	0.953281	0.836351	0.733441	0.840683	0.832528	0.69429	0.846825	1.77932	1.2759	0.957262	0.792912	1.13834	0.76479		340	0.001
	342	1.38206	1.56445	1.38253	1.54693	1.46102	1.98682	1.30135	1.48235	1.35357	1.73522	1.71244	1.04282	1.33266	1.28771	0.923073	0.854488	1.1159	0.751324	0.925108	0.878205	0.715667	0.769718	0.765674	0.66034	0.797143	1.71004	1.18207	0.958658	0.755358	1.05129	0.761425		342	0.0003
	344	1.41438	1.55936	1.36292	1.41929	1.43837	1.94028	1.33194	1.42584	1.26955	1.76577	1.69169	0.9942	1.31061	1.30506	0.926728	0.867823	1.09863	0.8002	0.882724	0.831017	0.724448	0.800114	0.752102	0.640597	0.813786	1.77169	1.20178	0.94425	0.734803	1.03088	0.723881		344	0.0009
	346	1.43735	1.6005	1.43073	1.49715	1.47993	1.99213	1.34943	1.50375	1.3434	1.9265	1.80023	1.00287	1.31842	1.36285	0.988064	0.871485	1.0878	0.773511	0.88122	0.82731	0.765318	0.834078	0.774236	0.662164	0.81554	1.76059	1.28679	0.932634	0.791976	1.11513	0.774757		346	0.0002
	348	1.40623	1.59194	1.42696	1.48973	1.4899	2.03715	1.40192	1.56164	1.44057	1.87405	1.77485	0.971843	1.25601	1.30382	0.945215	0.897748	1.11542	0.789292	0.896966	0.818369	0.777065	0.757854	0.758683	0.671047	0.79286	1.76549	1.20988	0.909701	0.735032	1.10305	0.773738		348	0.0001
	350	1.42398	1.62926	1.40865	1.46633	1.41707	1.96449	1.37209	1.54502	1.47596	1.95005	1.78926	0.904767	1.26574	1.37813	0.956903	0.857086	1.07991	0.809251	0.859496	0.850192	0.715453	0.811884	0.793156	0.690251	0.759577	1.76343	1.2226	0.935576	0.74329	1.11956	0.715877		350	0.0001
	352	1.42877	2.40011	1.54876	1.48426	1.47469	2.03799	1.45115	1.56963	1.42791	1.88627	1.82696	0.957759	1.33231	1.27634	0.896869	0.87665	1.10196	0.779405	0.867667	0.821874	0.718543	0.830634	0.756851	0.614574	0.748278	1.66319	1.22807	0.927275	0.693304	1.07866	0.730302		352	<0.0001
	354	1.37158	1.56335	1.44904	1.50787	1.52998	2.19407	1.40731	1.50049	1.41814	1.88996	1.89115	0.987836	1.25437	1.45061	0.924306	0.855739	1.14978	0.799643	0.919849	0.801633	0.732156	0.795793	0.775883	0.677689	0.756559	1.67134	1.21365	0.942729	0.752666	1.12142	0.744035		354	<0.0001
	356	1.49519	1.79175	1.45458	1.62509	1.58845	2.13251	1.46507	1.58026	1.43959	2.01612	1.85801	1.00534	1.42641	1.41861	0.954928	0.881002	1.09917	0.772258	0.917313	0.827969	0.700677	0.800802	0.791325	0.674727	0.859021	1.79428	1.27521	0.978998	0.802767	1.13808	0.748236		356	<0.0001
	358	1.48825	1.69992	1.39296	1.46039	1.55677	2.1194	1.41389	1.57393	1.44426	2.00123	1.80663	1.02054	1.36261	1.44534	0.961031	0.816298	1.03408	0.717349	0.91578	0.813087	0.685259	0.782583	0.761749	0.643409	0.823942	1.72742	1.21054	0.905165	0.715639	1.04924	0.717569		358	<0.0001
	360	1.50809	1.64789	1.53888	1.56364	1.57302	2.13312	1.4904	1.62726	1.4674	2.08041	1.86971	0.973114	1.31652	1.46045	0.970363	0.831229	1.11084	0.757313	0.886762	0.825023	0.74112	0.796764	0.783547	0.70404	0.789312	1.71677	1.26313	0.958208	0.755952	1.05421	0.71113		360	<0.0001
	362	1.43306	1.7031	1.4972	1.6165	1.58608	2.1808	1.41122	1.6691	1.38959	2.175	1.85345	1.03025	1.36729	1.45132	0.954143	0.856209	1.08363	0.784094	0.896622	0.828782	0.727323	0.816517	0.756514	0.713792	0.743587	1.66835	1.26238	0.946618	0.722849	1.0586	0.818922		362	<0.0001
	364	1.4992	1.70402	1.5074	1.61728	1.60809	2.1159	1.53313	1.69736	1.53121	2.14954	1.95386	1.07297	1.46503	1.4891	1.02656	0.876588	1.13622	0.847636	0.958822	0.851004	0.817018	0.852641	0.812188	0.69088	0.823289	1.74417	1.25801	0.973688	0.801261	1.11863	0.785654		364	<0.0001
	366	1.44112	1.70293	1.41229	1.59589	1.59891	2.21268	1.49906	1.74232	1.40078	2.17532	1.9225	1.06716	1.3166	1.45543	0.894783	0.84231	1.06882	0.785951	0.857367	0.797671	0.760392	0.810413	0.78594	0.691149	0.74783	1.66678	1.25335	0.957412	0.720179	1.08924	0.737996		366	<0.0001
	368	1.56208	1.67688	1.5815	1.74388	1.6541	2.22161	1.60439	1.84357	1.54129	2.25826	1.90476	1.08706	1.49472	1.56444	1.0009	0.850074	1.13651	0.749885	0.959165	0.78802	0.736806	0.858932	0.815703	0.737992	0.761658	1.73292	1.31876	0.957959	0.783079	1.06815	0.791438		368	<0.0001
	370	1.51676	1.67388	1.44214	1.59541	1.60136	2.16785	1.46626	1.70825	1.48223	2.25935	1.95429	1.04322	1.40089	1.42126	0.948063	0.799425	1.09738	0.76952	0.869138	0.827665	0.745096	0.822339	0.760141	0.668117	0.720624	1.6716	1.27749	0.943601	0.705144	1.05902	0.705073		370	<0.0001
	372	1.53264	1.77439	1.47884	1.65573	1.61694	2.13458	1.54845	1.77127	1.55959	2.32822	2.06622	0.957759	1.48422	1.56091	0.973324	0.824749	1.11459	0.716188	0.867259	0.79282	0.711139	0.822934	0.799662	0.683401	0.732085	1.7214	1.23268	0.92558	0.742035	1.06668	0.769683		372	<0.0001
	374	1.57037	1.83996	1.56627	1.68872	1.68751	2.24724	1.51693	1.76997	1.56119	2.23949	2.00782	1.07035	1.41634	1.62302	0.969084	0.850168	1.1327	0.791428	0.865663	0.822535	0.741884	0.826377	0.77749	0.702605	0.707244	1.70611	1.27512	1.01255	0.731883	1.05434	0.796567		374	<0.0001
	376	1.60772	1.81548	1.54899	1.66984	1.7026	2.30214	1.56131	1.78563	1.59685	2.42007	2.06449	1.14196	1.45002	1.54111	0.963206	0.856616	1.16093	0.775786	0.87928	0.804654	0.786916	0.810883	0.811141	0.745649	0.792942	1.73389	1.36815	0.950532	0.76234	1.10279	0.752712		376	<0.0001
	378	1.56249	1.8767	1.59515	1.68711	1.69696	2.31382	1.61478	1.78034	1.55062	2.33293	2.2241	1.1239	1.52822	1.59047	1.00989	0.859997	1.12135	0.774161	0.931243	0.849074	0.767613	0.874522	0.820115	0.691	0.765859	1.73655	1.2913	0.982513	0.743108	1.08312	0.805535		378	<0.0001
	380	1.68252	1.78463	1.54345	1.78129	1.70421	2.36775	1.70178	1.83476	1.59312	2.33299	2.13182	1.08554	1.45245	1.63132	0.982972	0.828256	1.16388	0.803264	0.862564	0.848592	0.793096	0.866571	0.799626	0.733834	0.752194	1.74073	1.30991	0.985179	0.748948	1.07405	0.779251		380	<0.0001
	382	1.62635	1.82126	1.61923	1.67145	1.73164	2.34179	1.63871	1.75764	1.58677	2.37571	2.14482	1.11061	1.50279	1.605	0.948265	0.81661	1.05854	0.769008	0.893367	0.802497	0.7618	0.875993	0.766534	0.71777	0.749134	1.61682	1.26056	0.95447	0.724126	1.02706	0.731848		382	<0.0001
	384	1.54014	1.81021	1.54377	1.76003	1.7939	2.36027	1.58312	1.85533	1.4995	2.46145	2.05895	1.08658	1.58213	1.64855	0.923834	0.844126	1.14138	0.783212	0.933278	0.785429	0.732799	0.836926	0.824677	0.750883	0.833854	1.72144	1.27722	0.926054	0.731564	1.05793	0.775266		384	<0.0001
	386	1.59342	1.77364	1.54517	1.76428	1.70745	2.3615	1.60307	1.80898	1.52522	2.47361	2.16589	1.09955	1.45618	1.65764	0.968502	0.829633	1.06863	0.767524	0.841842	0.778369	0.736837	0.836269	0.726378	0.723873	0.772384	1.80445	1.35349	0.929842	0.726522	1.05857	0.7683		386	<0.0001
	388	1.67554	1.86947	1.67838	1.79023	1.73212	2.45255	1.67814	1.88337	1.53397	2.47036	2.1702	1.08674	1.43413	1.75358	1.02571	0.802774	1.11844	0.787667	0.885822	0.79696	0.780369	0.861343	0.797119	0.74505	0.760025	1.67616	1.36049	0.953822	0.763778	1.08193	0.763079		388	<0.0001
	390	1.66413	1.93463	1.60176	1.75456	1.7414	2.45035	1.60842	1.91349	1.62452	2.55744	2.21462	1.07281	1.60131	1.73432	0.986045	0.905824	1.11433	0.755548	0.913307	0.81136	0.773271	0.848164	0.802017	0.782769	0.77369	1.74111	1.35571	0.992284	0.757869	1.05139	0.774121		390	<0.0001
	392	1.58578	1.75946	1.61904	1.85538	1.73649	2.51854	1.63604	1.92964	1.59383	2.60403	2.18	1.03128	1.48856	1.66752	0.928949	0.806155	1.15308	0.753413	0.869075	0.757061	0.727231	0.835048	0.787884	0.735299	0.726088	1.71527	1.2523	0.920844	0.705921	1.11241	0.763825		392	<0.0001
	394	1.66487	1.9046	1.62952	1.79141	1.83543	2.46876	1.69231	1.91792	1.59863	2.55617	2.17987	1.15803	1.5343	1.69716	0.90858	0.814326	1.08898	0.827956	0.910239	0.754394	0.743872	0.839117	0.805496	0.757165	0.78042	1.69833	1.29163	0.967931	0.743496	1.06982	0.782816		394	<0.0001
	396	1.76343	1.87115	1.59463	1.8266	1.73897	2.43688	1.71446	1.95893	1.60524	2.65572	2.25589	1.18262	1.51164	1.7899	0.973123	0.833921	1.05757	0.799736	0.883475	0.821265	0.736623	0.844971	0.809907	0.752079	0.771324	1.70058	1.27108	0.947117	0.737541	1.08177	0.757113		396	<0.0001
	398	1.68215	1.87144	1.6339	1.86085	1.71845	2.63467	1.67559	1.98614	1.73839	2.65878	2.33849	1.14021	1.60478	1.77907	0.958697	0.877996	1.15747	0.737678	0.933998	0.762724	0.769784	0.903947	0.872723	0.805832	0.73853	1.73243	1.33187	1.02013	0.762044	1.11103	0.79122		398	<0.0001
	400	1.71052	2.07062	1.65453	1.83359	1.85534	2.55923	1.71981	1.96171	1.62549	2.59722	2.18067	1.13814	1.58412	1.73855	0.957935	0.835893	1.14093	0.765668	0.894524	0.813873	0.741058	0.88795	0.83122	0.766347	0.783806	1.71527	1.33052	0.979995	0.760561	1.09853	0.795803		400	<0.0001
	402	1.66897	1.9105	1.62654	1.89097	1.76877	2.52081	1.69541	1.9871	1.62714	2.52256	2.38759	1.17243	1.57041	1.808	0.947032	0.808127	1.16686	0.777921	0.898	0.780198	0.759842	0.832325	0.789642	0.766617	0.716299	1.70177	1.27946	0.946044	0.696909	1.0579	0.755859		402	<0.0001
	404	1.65299	1.87902	1.48993	1.89626	1.80902	2.46404	1.75775	2.07277	1.67807	2.53522	2.24911	1.19121	1.56329	1.75171	0.880626	0.789314	1.10001	0.735636	0.843781	0.765721	0.699147	0.859997	0.735987	0.710293	0.761901	1.65193	1.34939	0.937544	0.699441	1.00819	0.728227		404	<0.0001
	406	1.69012	1.8951	1.64754	1.94053	1.79569	2.58735	1.68557	2.06071	1.7299	2.65788	2.27739	1.24627	1.59715	1.8278	0.968523	0.798799	1.12404	0.764367	0.942262	0.742533	0.741273	0.902038	0.765525	0.730513	0.774138	1.64531	1.3278	0.96317	0.756362	1.03229	0.75846		406	<0.0001
	408	1.73883	1.9046	1.63385	1.95911	1.8283	2.68513	1.82344	2.0936	1.62905	2.61638	2.33591	1.25375	1.63707	1.81543	0.964485	0.81226	1.12404	0.826192	0.92179	0.764299	0.757395	0.893648	0.83795	0.754771	0.749176	1.61817	1.35553	0.963119	0.732111	1.08296	0.784908		408	<0.0001
	410	1.80539	1.83718	1.65062	2.06383	1.87319	2.74945	1.86885	2.24794	1.74718	2.61371	2.44753	1.26385	1.60947	1.78754	0.991227	0.820367	1.11087	0.746916	0.929835	0.810979	0.79695	0.863565	0.808411	0.836282	0.837322	1.67059	1.37957	0.990563	0.791497	1.09379	0.775358		410	<0.0001
	412	1.74866	1.94961	1.59226	2.1048	1.85301	2.76181	1.7603	2.166	1.76503	2.72867	2.38063	1.16941	1.60296	1.81269	0.932764	0.797765	1.10235	0.764043	0.893868	0.7868	0.757058	0.845973	0.777602	0.814985	0.81554	1.6645	1.31245	0.949809	0.733321	1.02854	0.768809		412	<0.0001
	414	1.81065	1.91646	1.66119	2.06787	1.89084	2.79246	1.76114	2.1594	1.68918	2.71632	2.35112	1.27826	1.61459	1.88767	0.895635	0.797891	1.1301	0.768684	0.958383	0.783372	0.793952	0.860373	0.793754	0.798414	0.748115	1.66816	1.32173	0.989442	0.694034	1.07299	0.77483		414	<0.0001
	416	1.81256	2.0271	1.70176	2.13822	1.93	2.74906	1.85158	2.28161	1.78679	2.78405	2.3948	1.29417	1.57787	1.87384	0.956476	0.8034	1.14292	0.794073	0.937316	0.737709	0.827298	0.924952	0.796671	0.734581	0.767775	1.61794	1.27001	0.946245	0.705144	1.07389	0.762389		416	<0.0001
	418	1.74563	1.89707	1.59375	2.03992	1.84267	2.73695	1.84648	2.18127	1.70432	2.66584	2.38266	1.24142	1.57024	1.82768	0.931261	0.780016	1.08869	0.765992	0.895088	0.745886	0.728301	0.88122	0.797868	0.772032	0.734369	1.60243	1.33381	0.971171	0.698095	1.06684	0.762498		418	<0.0001
	420	1.76967	1.96813	1.60306	2.18674	1.83712	2.74718	1.90123	2.23974	1.76001	2.75368	2.48652	1.27754	1.56477	1.88065	0.937879	0.738258	1.10058	0.809111	0.890893	0.767549	0.73338	0.873802	0.771582	0.788572	0.712588	1.56997	1.36366	0.999687	0.689562	1.02517	0.760532		420	<0.0001
	422	1.87633	1.9462	1.73422	2.31473	1.96537	2.77272	1.96013	2.24451	1.91531	2.9274	2.548	1.35647	1.67674	1.98714	1.01229	0.827786	1.14394	0.842624	0.999329	0.7819	0.823198	0.961701	0.83451	0.822971	0.710793	1.67777	1.43276	0.990937	0.695265	1.09279	0.796258		422	<0.0001
	424	1.87414	1.9164	1.77251	2.20697	1.94309	2.96617	1.9875	2.20158	1.86824	2.83446	2.45991	1.29011	1.64419	1.95911	1.00182	0.813074	1.17244	0.839977	0.97128	0.816846	0.797226	0.929552	0.856309	0.784115	0.746769	1.63634	1.368	1.00579	0.729852	1.14029	0.798095		424	<0.0001
	426	1.83143	1.96055	1.71163	2.27706	1.97962	2.87431	2.02013	2.32558	1.89573	2.88551	2.66079	1.428	1.64792	2.07502	0.94784	0.813261	1.0984	0.772815	0.986024	0.799931	0.807167	0.961639	0.790614	0.832423	0.795349	1.60093	1.32083	0.995923	0.732955	1.10356	0.815557		426	<0.0001
	428	1.92439	1.88301	1.75551	2.33526	2.04882	2.89908	2.01966	2.30284	1.80766	2.87208	2.62845	1.4767	1.73993	2.00162	0.963902	0.76665	1.1849	0.834965	0.95566	0.795131	0.819404	0.924137	0.817236	0.807597	0.792738	1.65088	1.28353	0.993556	0.734461	1.14048	0.831346		428	<0.0001
	430	1.94144	2.00951	1.82146	2.38209	2.01745	2.88632	2.05255	2.39606	1.87885	2.95808	2.49921	1.34709	1.65652	2.12405	1.00123	0.780205	1.13879	0.865461	0.999735	0.818979	0.805516	0.98615	0.844493	0.839094	0.813501	1.61353	1.29801	0.981541	0.710666	1.11334	0.816448		430	<0.0001
	432	2.00227	1.97051	1.72141	2.45261	2.02272	2.8547	2.08434	2.35904	1.98832	2.92752	2.72837	1.24078	1.76042	2.08087	0.926661	0.806625	1.1343	0.841509	0.963673	0.769835	0.774862	0.931963	0.84569	0.790187	0.727965	1.59925	1.30405	1.00293	0.717647	1.10776	0.79624		432	<0.0001
	434	1.88471	1.89481	1.64652	2.33196	1.98195	2.88008	1.9241	2.37371	1.85718	2.8232	2.59026	1.28637	1.5172	2.0548	0.898507	0.776949	1.05463	0.860168	0.945988	0.759042	0.766755	0.908235	0.748699	0.739666	0.736001	1.56279	1.24844	0.95457	0.640557	1.00915	0.801279		434	<0.0001
	436	1.95085	2.03069	1.76156	2.39355	2.01787	2.8904	2.06261	2.36	2.00671	3.00977	2.5934	1.3213	1.75738	2.02616	0.942119	0.795293	1.1176	0.862118	0.96599	0.804528	0.780186	0.959886	0.819404	0.847171	0.791514	1.64442	1.26585	1.0456	0.672931	1.07876	0.797804		436	<0.0001
	438	2.01256	1.99759	1.68955	2.55278	2.0965	2.93824	2.17893	2.43929	1.97282	3.0491	2.73028	1.4171	1.6948	2.0543	0.953022	0.798016	1.1583	0.857987	1.02944	0.773214	0.788842	0.963142	0.854626	0.832484	0.731147	1.65515	1.28646	1.00774	0.712218	1.09552	0.816739		438	<0.0001
	440	1.96263	1.97884	1.78988	2.52848	2.1192	3.04874	2.27382	2.38877	2.02638	3.04458	2.79982	1.4502	1.66077	2.02657	0.975636	0.799237	1.13443	0.921623	1.02205	0.805493	0.830601	1.00919	0.79282	0.862066	0.790903	1.63021	1.30456	1.00445	0.703479	1.08007	0.823907		440	<0.0001
	442	2.02216	1.99209	1.78662	2.6056	2.09092	2.89658	2.21139	2.37224	1.89702	3.03122	2.79798	1.32616	1.82916	2.09146	0.90849	0.790879	1.1043	0.813707	1.03263	0.77494	0.833079	0.97463	0.789043	0.793449	0.768346	1.61966	1.26483	0.955667	0.682582	1.09177	0.794166		442	<0.0001
	444	2.06431	2.11558	1.8168	2.53456	2.13215	3.00297	2.18423	2.53924	2.09193	3.06324	2.76397	1.53821	1.79392	2.21172	0.934649	0.833577	1.09869	0.808741	0.994601	0.764883	0.826043	0.934969	0.804261	0.801435	0.788904	1.67859	1.26803	1.00746	0.721571	1.07312	0.814301		444	<0.0001
	446	2.11443	2.05939	1.89519	2.60039	2.17495	3.02401	2.20473	2.49975	2.10717	3.03364	2.79878	1.48163	1.81857	2.1578	0.922534	0.830384	1.15228	0.927749	1.03282	0.797113	0.817936	0.968901	0.792296	0.843192	0.767	1.68484	1.20627	1.02833	0.702293	1.12398	0.851501		446	<0.0001
	448	2.03855	1.9686	1.82849	2.63906	2.16928	3.01838	2.26372	2.45513	2.14154	3.09213	2.74962	1.52404	1.7362	2.18872	0.922556	0.793571	1.09392	0.895677	1.00337	0.826954	0.783734	0.89609	0.790353	0.812323	0.771243	1.58747	1.28084	1.01569	0.674072	1.10879	0.824179		448	<0.0001
	450	2.00544	2.04556	1.81312	2.63659	2.16461	2.9628	2.12028	2.39155	2.03757	2.92027	2.74826	1.41925	1.8079	2.0976	0.903151	0.759764	1.05886	0.834502	0.971655	0.737581	0.79487	0.975006	0.76646	0.80296	0.785845	1.63757	1.25089	0.968055	0.721982	1.08638	0.796386		450	<0.0001
	452	2.03436	2.11714	1.76534	2.54072	2.16009	2.92636	2.17401	2.44493	2.01977	3.01384	2.9407	1.45784	1.7395	2.18362	0.95089	0.806625	1.13424	0.818905	1.01758	0.777277	0.772353	0.940854	0.766833	0.797187	0.753214	1.62254	1.26827	0.988146	0.632891	1.1044	0.810118		452	<0.0001
	454	2.076	2.11917	1.90879	2.63759	2.20277	3.01365	2.21729	2.40075	2.1176	3.04834	2.82841	1.46007	1.85564	2.27565	0.911699	0.814826	1.15824	0.89368	0.962358	0.765315	0.758863	0.945111	0.776892	0.836192	0.752235	1.56941	1.24515	1.01743	0.677083	1.15382	0.823469		454	<0.0001
	456	2.11699	2.06685	1.86864	2.6549	2.36318	3.12493	2.24717	2.52926	2.09393	3.03389	2.81313	1.45609	1.80087	2.24527	0.921457	0.826408	1.10235	0.859798	1.03276	0.794801	0.802456	1.00584	0.801344	0.871399	0.774751	1.69071	1.29678	1.00804	0.699213	1.16526	0.840513		456	<0.0001
	458	2.00334	2.09972	1.90888	2.61806	2.27207	3.02796	2.24971	2.5093	2.10663	3.10684	2.86765	1.59223	1.68073	2.28641	0.935141	0.790629	1.12157	0.864625	0.98665	0.702737	0.851556	0.945173	0.772368	0.822523	0.746647	1.66046	1.24159	0.995575	0.672383	1.12254	0.803898		458	<0.0001
	460	2.19691	2.10198	1.96487	2.78788	2.37167	3.20776	2.4882	2.54497	2.2209	3.2041	2.91576	1.48625	1.81744	2.42079	0.989723	0.885165	1.25317	0.906305	1.03392	0.835996	0.799367	0.990845	0.864421	0.880552	0.867628	1.6728	1.27539	1.03982	0.735032	1.15276	0.847589		460	<0.0001
	462	2.09179	2.05401	1.94032	2.76458	2.24945	3.02624	2.43872	2.49888	2.08447	3.12988	2.79637	1.55969	1.6441	2.1737	0.921457	0.789157	1.13763	0.850654	0.998984	0.75922	0.752806	0.964332	0.807626	0.840649	0.771446	1.60665	1.24419	0.987224	0.678679	1.12968	0.787054		462	<0.0001
	464	2.18075	2.14255	1.93236	2.86145	2.35776	3.07046	2.37825	2.55274	2.21139	3.19252	2.8143	1.55778	1.79974	2.30833	0.957553	0.841214	1.14494	0.969988	0.985899	0.811309	0.810747	1.07208	0.810057	0.846094	0.811379	1.62942	1.29247	1.04004	0.694376	1.16753	0.822288		464	<0.0001
	466	2.17586	2.14758	2.00963	2.86705	2.34987	3.10059	2.35228	2.55369	2.29262	3.12778	3.01155	1.62175	1.81423	2.34096	0.992146	0.842812	1.25048	0.928678	1.04293	0.79927	0.798969	0.982737	0.820077	0.885787	0.807749	1.59035	1.27653	1.04391	0.694376	1.15673	0.809173		466	<0.0001
	468	2.17781	2.08086	1.93678	2.85468	2.35518	3.1091	2.41318	2.59805	2.20886	3.19665	2.92568	1.5799	1.90129	2.31663	0.966527	0.812822	1.14132	0.950168	1.02957	0.795106	0.771314	1.04957	0.841801	0.843042	0.788741	1.69153	1.25505	1.01641	0.72059	1.17635	0.805171		468	<0.0001
	470	2.30008	2.19567	1.97521	2.87473	2.42317	3.13898	2.47076	2.62791	2.23045	3.19296	2.95783	1.67912	1.87699	2.3728	0.983824	0.804214	1.18385	1.00415	1.05326	0.861646	0.833721	0.967869	0.829462	0.88498	0.794982	1.60239	1.21964	1.06604	0.717396	1.25528	0.83984		470	<0.0001
	472	2.16845	2.15574	2.04507	3.00593	2.40841	3.13292	2.49504	2.61298	2.21361	3.1978	2.97582	1.68501	1.80026	2.44466	0.972629	0.824844	1.14811	0.953974	1.04237	0.810293	0.823534	1.00737	0.8679	0.883125	0.794044	1.68117	1.23127	1.05293	0.705213	1.16148	0.841186		472	<0.0001
	474	2.24554	2.13456	2.06715	2.91214	2.42047	3.12182	2.42705	2.6786	2.24133	3.21314	2.94502	1.63488	1.79418	2.40173	0.973123	0.854613	1.1526	0.905238	0.967775	0.835106	0.831947	1.04591	0.834436	0.886025	0.845112	1.60916	1.2269	1.04486	0.697913	1.13321	0.823834		474	<0.0001
	476	2.25653	2.20551	2.08951	2.97303	2.49091	3.24721	2.53251	2.698	2.35448	3.33561	3.03403	1.71421	2.07047	2.53541	1.00094	0.871297	1.25281	0.94975	1.01056	0.860858	0.87912	1.08137	0.885884	0.905828	0.84087	1.64587	1.3039	1.02858	0.724856	1.22263	0.853101		476	<0.0001
	478	2.15914	2.15962	2.01154	2.91965	2.47933	3.11771	2.4046	2.62292	2.28849	3.31168	2.91606	1.6313	1.8375	2.54757	0.927402	0.754536	1.19634	0.898972	1.00703	0.833227	0.812093	1.02262	0.830921	0.83685	0.784662	1.66412	1.19645	1.00664	0.712856	1.17837	0.779887		478	<0.0001
	480	2.25671	2.19752	2.00357	3.04959	2.44111	3.22967	2.5376	2.63142	2.23751	3.26158	2.94323	1.65859	1.85668	2.48106	0.898529	0.834767	1.18958	0.964511	1.0028	0.842192	0.854891	1.01511	0.816637	0.840769	0.75354	1.58205	1.24371	1.01676	0.714247	1.16362	0.782669		480	<0.0001
	482	2.24125	2.13572	2.0522	2.9982	2.45769	3.20879	2.56391	2.75499	2.38224	3.3323	2.94489	1.76967	1.99921	2.54549	0.923902	0.831636	1.20151	0.923155	1.11975	0.875462	0.875755	1.0281	0.796522	0.879415	0.801304	1.64348	1.24757	1.06926	0.680415	1.28195	0.821104		482	<0.0001
	484	2.1821	2.06419	1.98732	2.97429	2.49807	3.18659	2.52321	2.60291	2.31398	3.27877	2.9797	1.6099	1.91032	2.49082	0.883432	0.783962	1.24317	0.894748	1.05574	0.795435	0.77529	0.98449	0.807925	0.866255	0.754193	1.61907	1.21811	1.04869	0.663623	1.17003	0.793638		484	<0.0001
	486	2.20045	2.12328	1.95015	3.13253	2.52098	3.13836	2.60244	2.76605	2.25118	3.27699	2.83882	1.65867	2.02108	2.58398	0.938081	0.778233	1.16507	0.951792	1.00719	0.832185	0.822372	0.986181	0.823144	0.886715	0.757578	1.58119	1.24189	1.05896	0.659676	1.16285	0.784579		486	<0.0001
	488	2.36617	2.17339	2.076	3.15497	2.5051	3.28828	2.66898	2.75238	2.42008	3.31384	2.93227	1.79274	2.01145	2.65991	0.95688	0.838742	1.26884	0.955274	1.04779	0.825328	0.882944	1.03263	0.85571	0.883304	0.825451	1.59813	1.238	1.0367	0.745686	1.2498	0.825871		488	<0.0001
	490	2.2562	2.13456	2.14298	3.05358	2.47258	3.16228	2.56739	2.81314	2.42896	3.26101	3.11947	1.81144	1.98046	2.61308	0.915489	0.8178	1.24044	0.981823	1.03498	0.839424	0.803221	1.0383	0.847074	0.873254	0.712628	1.57188	1.23653	1.05004	0.671403	1.19285	0.794803		490	<0.0001
	492	2.24446	2.1775	2.08536	2.99234	2.45706	3.18704	2.56306	2.79005	2.41395	3.23402	2.88964	1.75749	1.97343	2.61096	0.896196	0.783679	1.18955	0.928816	1.02919	0.805264	0.814174	0.961106	0.804337	0.87113	0.74477	1.577	1.24117	1.08058	0.680619	1.20997	0.773629		492	<0.0001
	494	2.30432	2.20342	2.0807	3.19407	2.58706	3.17225	2.67369	2.93354	2.49327	3.35222	3.09957	1.82115	2.06032	2.76788	0.925742	0.844345	1.24993	1.01775	1.05173	0.950027	0.918522	1.05038	0.854401	0.924373	0.809135	1.62441	1.28682	1.11405	0.756591	1.24237	0.828217		494	<0.0001
	496	2.28932	2.19642	2.20036	3.27488	2.62704	3.2063	2.61645	2.80338	2.50579	3.3444	2.98321	1.74651	2.05129	2.63305	0.960918	0.843062	1.26477	0.896141	1.117	0.837747	0.836658	0.966741	0.878107	0.913516	0.84813	1.63612	1.28102	1.05996	0.767268	1.22817	0.798604		496	<0.0001
	498	2.51913	2.17003	2.12835	3.16078	2.68991	3.23925	2.72996	3.04816	2.71007	3.32625	3.07832	1.84398	2.06153	2.83223	0.986516	0.854018	1.28602	0.99895	1.09524	0.897938	0.894752	1.10895	0.868796	0.960417	0.920082	1.67048	1.27838	1.10732	0.770758	1.26483	0.841914		498	<0.0001
	500	2.36244	2.16725	2.12109	3.21069	2.56709	3.23459	2.80813	2.78302	2.48896	3.3584	2.98081	1.80022	1.86857	2.87154	0.918047	0.795324	1.28679	0.942695	1.02594	0.843818	0.861622	0.984428	0.830248	0.837149	0.77112	1.57861	1.24336	1.05587	0.679525	1.23173	0.802806		500	<0.0001
	502	2.42882	2.1319	2.20967	3.257	2.69212	3.28006	2.80592	2.98623	2.54061	3.36719	3.05534	1.73426	2.1808	2.80089	0.939606	0.850355	1.28723	0.960518	1.10322	0.81997	0.908457	1.03332	0.839034	0.925031	0.840584	1.59921	1.29495	1.0636	0.743998	1.27974	0.837767		502	<0.0001
	504	2.36789	2.12096	2.13524	3.16972	2.6268	3.2454	2.69287	2.81084	2.54056	3.21499	2.97859	1.82624	2.05962	2.67734	0.937812	0.810255	1.25964	0.952535	1.09364	0.867437	0.858409	0.938318	0.788969	0.879834	0.773037	1.53326	1.2695	1.02945	0.718582	1.22647	0.775849		504	<0.0001
	506	2.43617	2.16841	2.14591	3.23782	2.62095	3.22724	2.66877	2.96774	2.53132	3.28864	3.00594	1.8895	1.97751	2.82824	0.900167	0.846598	1.26778	0.947894	1.05784	0.862001	0.888543	1.01122	0.793905	0.887611	0.778096	1.54967	1.27416	1.08509	0.732796	1.19381	0.752039		506	<0.0001
	508	2.41945	2.28704	2.16417	3.18708	2.66263	3.23015	2.69351	3.05367	2.51831	3.32059	2.90196	1.82378	2.06795	2.85162	0.911699	0.835111	1.25525	0.970081	1.04531	0.893773	0.833721	1.01698	0.78381	0.941812	0.823208	1.54862	1.26878	1.06395	0.717898	1.23916	0.787508		508	<0.0001
	510	2.37143	2.15111	2.17102	3.35595	2.69803	3.17623	2.74766	2.94426	2.42909	3.37247	3.02984	1.78813	2.07064	2.80421	0.954503	0.840557	1.2408	1.02244	1.06547	0.83409	0.855564	0.993694	0.797569	0.937116	0.805995	1.55894	1.28804	1.07763	0.774569	1.18532	0.804024		510	<0.0001
	512	2.39686	2.14174	2.22556	3.44185	2.63859	3.25967	2.79867	2.96079	2.55531	3.45503	3.08294	1.89292	2.06448	2.8661	0.960806	0.819772	1.32547	0.967156	1.02227	0.846154	0.860214	1.01354	0.831594	0.921472	0.785519	1.55356	1.26337	1.14738	0.767176	1.2058	0.800951		512	<0.0001
	514	2.29067	2.17466	2.17679	3.3705	2.68163	3.15927	2.79251	3.05766	2.54709	3.17183	3.01432	1.77468	2.14226	2.90882	0.948244	0.815171	1.2822	0.943205	1.06225	0.910409	0.859296	0.998326	0.813011	0.93891	0.80579	1.5171	1.2712	1.04707	0.77101	1.19737	0.814429		514	<0.0001
	516	2.43049	2.14874	2.10464	3.47049	2.76348	3.21989	2.78908	3.08722	2.6356	3.32657	2.84331	1.80691	2.0532	2.88703	0.895658	0.797703	1.24801	0.978853	1.03357	0.827411	0.867403	0.953406	0.818208	0.8472	0.807789	1.52496	1.25894	1.07978	0.730925	1.18872	0.77865		516	<0.0001
	518	2.53887	2.23166	2.23357	3.39193	2.78794	3.22332	2.89525	3.04343	2.75351	3.32008	3.18772	1.96978	2.11891	2.97059	0.962129	0.907203	1.35018	0.999601	1.0928	0.885316	0.906407	0.998045	0.854551	0.936966	0.944597	1.50667	1.25119	1.12228	0.802174	1.23028	0.824616		518	<0.0001
	520	2.32337	2.20053	2.23385	3.40678	2.74893	3.13412	2.75598	3.01387	2.67108	3.28182	3.14165	1.87955	2.0992	2.91563	0.88453	0.871705	1.26195	0.988739	1.04328	0.882928	0.840941	1.02174	0.829687	0.90532	0.847845	1.47194	1.28834	1.10804	0.756614	1.17923	0.787854		520	<0.0001
	522	2.56119	2.18409	2.1705	3.51832	2.83568	3.20277	2.95564	3.05658	2.8044	3.51251	3.15674	1.9522	2.15658	2.97844	0.959887	0.883193	1.35499	1.01051	1.08485	0.916376	0.9024	1.02077	0.863525	0.916446	0.852291	1.55924	1.35233	1.13611	0.821816	1.23625	0.834838		522	<0.0001
	524	2.41144	2.15395	2.17474	3.38187	2.81434	3.24352	2.78216	3.21911	2.63338	3.34841	3.14473	1.86451	2.09955	2.94905	0.926055	0.817299	1.30428	0.94975	1.01204	0.848312	0.832314	0.967931	0.842922	0.865327	0.840747	1.50387	1.34461	1.15146	0.746667	1.18522	0.809864		524	<0.0001
	526	2.4889	2.13143	2.17143	3.48286	2.76775	3.15435	2.88821	3.20983	2.68059	3.38685	3.0421	1.9491	2.17281	2.94573	0.896623	0.825188	1.26099	1.48097	1.03555	0.873303	0.873215	0.990783	0.830023	0.878698	0.817171	1.52417	1.27216	1.11956	0.755701	1.21497	0.799914		526	<0.0001
	528	2.45266	2.24052	2.18778	3.53407	2.87178	3.185	2.89601	3.15397	2.70821	3.42307	3.20651	2.01577	2.21682	2.92962	0.939583	0.854206	1.33822	1.03525	1.05611	0.928618	0.892336	1.01526	0.802728	0.926646	0.901116	1.56369	1.34527	1.20376	0.815771	1.25785	0.85914		528	<0.0001
	530	2.58103	2.23687	2.31838	3.55981	2.84735	3.22413	2.97686	3.18153	2.77163	3.4062	3.04875	2.02906	2.18002	3.09157	0.956701	0.857493	1.29826	1.05943	0.987276	0.934281	0.857706	1.02591	0.862665	0.940317	0.909436	1.63511	1.37144	1.18983	0.831855	1.21859	0.83562		530	<0.0001
	532	2.60893	2.20516	2.16067	3.40435	2.82243	3.079	2.82447	3.25956	2.66162	3.3738	2.97637	1.88258	2.16387	2.9647	0.927918	0.84303	1.26118	1.00652	1.03639	0.906371	0.896588	1.00158	0.814693	0.90484	0.797061	1.561	1.35624	1.15508	0.764781	1.18603	0.792692		532	<0.0001
	534	2.51442	2.16043	2.28676	3.68641	2.88412	3.16099	3.00766	3.21065	2.79641	3.34936	3.31536	1.95936	2.16882	3.06981	0.93642	0.839242	1.31589	1.06226	1.08488	0.898497	0.932595	1.07386	0.892091	0.943667	0.854616	1.50697	1.39363	1.2592	0.837513	1.21359	0.845715		534	<0.0001
	536	2.51782	2.18832	2.32756	3.73515	2.94874	3.17927	2.95903	3.25023	2.74609	3.25203	3.16315	2.0145	2.20215	2.92343	0.930767	0.818175	1.26528	1.03515	1.11825	0.959044	0.868107	0.960919	0.864684	0.912677	0.869912	1.47874	1.35894	1.16154	0.844334	1.15651	0.826035		536	<0.0001
	538	2.59071	2.31985	2.24596	3.66536	2.99733	3.25048	3.01573	3.38616	2.86529	3.42988	3.2866	2.17348	2.22263	3.05881	1.03473	0.87618	1.27628	1.10844	1.11609	0.973063	0.941344	1.0362	0.886109	1.00149	0.949736	1.49874	1.35897	1.23512	0.836327	1.2472	0.867962		538	<0.0001
	540	2.5454	2.27425	2.41773	3.75772	2.92076	3.13619	2.94817	3.41602	2.84903	3.36547	3.07493	2.05778	2.19191	2.99828	0.952013	0.855333	1.34229	1.06778	1.08391	0.958206	0.909589	1.09643	0.889996	0.96299	0.9127	1.51804	1.41257	1.23956	0.879081	1.25942	0.835129		540	<0.0001
	542	2.61354	2.19555	2.26305	3.59197	2.98909	3.16859	3.03062	3.16669	2.75666	3.3696	3.12699	1.99771	2.15146	3.00513	0.927649	0.824311	1.27647	1.05261	1.09524	0.913634	0.869147	1.00944	0.830135	0.899576	0.894794	1.46412	1.34625	1.16306	0.789534	1.2167	0.823525		542	<0.0001
	544	2.76393	2.30915	2.40245	3.85814	3.02312	3.36247	3.11528	3.42739	2.93008	3.3775	3.32836	2.13313	2.23531	3.11477	0.992909	0.925578	1.28868	1.15031	1.13049	0.961736	0.895516	1.10006	0.91718	1.0008	0.905725	1.54873	1.49198	1.26768	0.8648	1.19881	0.858158		544	<0.0001
	546	2.59789	2.23236	2.26897	3.73519	2.91779	3.18044	2.98832	3.46307	2.91027	3.32816	3.16197	2.13401	2.16144	3.1462	0.987368	0.89127	1.343	1.07387	1.14054	0.930168	0.90702	1.03239	0.892539	0.98333	0.958996	1.51897	1.37039	1.23612	0.844997	1.22211	0.868726		546	<0.0001
	548	2.63007	2.32037	2.30921	3.8308	3.0073	3.183	2.97605	3.35773	2.82851	3.22683	3.12046	2.13608	2.09504	3.10634	0.948086	0.888201	1.33576	1.09062	1.08288	0.902815	0.868229	1.01564	0.855897	0.94621	0.898912	1.44113	1.34916	1.21403	0.853963	1.20025	0.828545		548	<0.0001
	550	2.66868	2.27165	2.44069	3.90246	3.0775	3.22303	3.10013	3.3922	2.8378	3.33434	3.2707	2.1718	2.23479	3.14317	0.982612	0.870296	1.29281	1.0682	1.08923	0.963945	0.948349	1.08923	0.909701	1.02266	0.935949	1.52185	1.40126	1.22415	0.885195	1.22875	0.883133		550	<0.0001
	552	2.80385	2.29433	2.43431	3.75411	3.1177	3.15548	3.1371	3.47791	2.86364	3.35127	3.17294	2.26967	2.25223	3.00696	0.958226	0.844408	1.32111	1.0786	1.10638	0.963387	0.959117	1.06391	0.883529	0.996851	0.911027	1.55479	1.39031	1.2851	0.863933	1.26525	0.843643		552	<0.0001
	554	2.6644	2.33281	2.33678	3.81409	3.14367	3.12677	3.16175	3.54366	2.88745	3.26094	3.32374	2.16846	2.23565	3.14578	0.975859	0.903978	1.28083	1.13898	1.10504	0.948835	0.871503	1.06798	0.873545	0.960596	0.900748	1.46842	1.43114	1.27059	0.876298	1.17683	0.856593		554	<0.0001
	556	2.58731	2.3544	2.28811	3.85111	3.1424	3.09748	3.09627	3.59206	2.92582	3.33536	3.24988	2.20124	2.24859	3.13993	0.983935	0.879937	1.33409	1.06022	1.11659	0.880211	0.874592	1.09393	0.884875	0.9664	0.894263	1.54481	1.39348	1.25237	0.831787	1.26086	0.819395		556	<0.0001
	558	2.71177	2.27847	2.28084	3.95766	3.0665	3.14076	3.24208	3.47336	2.91059	3.40321	3.29904	2.12804	2.27723	3.15114	0.971283	0.91484	1.28832	1.13977	1.10701	0.934281	0.936633	1.04434	0.859262	0.958593	0.873052	1.53079	1.38998	1.25755	0.856061	1.16324	0.869162		558	<0.0001
	560	2.63426	2.211	2.23962	3.72478	2.96844	3.06997	3.05944	3.5526	2.85423	3.21594	3.10321	2.11698	2.13193	3.0224	0.893706	0.864285	1.25464	1.07837	1.04907	0.836097	0.888603	1.05943	0.86775	0.908012	0.893406	1.49463	1.36046	1.21765	0.808927	1.17407	0.807081		560	<0.0001
	562	2.77027	2.38692	2.27404	3.85242	3.08954	3.08797	3.14635	3.50768	2.96481	3.171	3.28413	2.17698	2.30761	3.16542	0.942119	0.921289	1.3214	1.15078	1.03085	0.924529	0.883127	1.09252	0.818245	0.899367	0.923183	1.51034	1.44733	1.28051	0.824623	1.19948	0.839895		562	<0.0001
	564	2.70138	2.27963	2.26654	3.9541	3.15104	3.09512	3.14113	3.4385	2.81075	3.29277	3.22154	2.2793	2.1564	3.07662	0.977991	0.929052	1.31441	1.08013	1.06588	0.903983	0.898393	1.15055	0.930977	0.957904	0.875459	1.50589	1.42791	1.24743	0.848487	1.21724	0.825507		564	<0.0001
	566	2.71521	2.34578	2.37679	4.00128	3.20348	3.14393	3.23966	3.50035	2.95091	3.19627	3.30797	2.24063	2.27576	3.10734	0.996207	0.915154	1.31842	1.06783	1.09712	0.945227	0.931952	1.09014	0.901999	0.974685	0.927506	1.50798	1.39615	1.28929	0.851362	1.24015	0.830218		566	<0.0001
	568	2.8528	2.23155	2.29006	3.96265	3.22363	3.12101	3.19179	3.51519	2.81288	3.19818	3.27785	2.12526	2.13149	3.13515	0.937699	0.860185	1.32589	1.13532	1.08451	0.890243	0.897597	1.05126	0.859001	0.951325	0.929178	1.50297	1.40147	1.25638	0.844312	1.214	0.840549		568	<0.0001
	570	2.75736	2.21934	2.33841	3.96452	3.29553	3.16267	3.28889	3.54883	2.92933	3.1542	3.37247	2.29386	2.33999	3.21391	0.966079	0.965145	1.32816	1.1272	1.13421	0.915387	0.901727	1.15995	0.874517	0.980249	0.949329	1.52926	1.40958	1.33024	0.817391	1.21003	0.867416		570	<0.0001
	572	2.8351	2.26864	2.36486	4.04247	3.30984	3.1102	3.25469	3.53503	2.93386	3.28004	3.43327	2.25885	2.2794	3.24135	0.993605	0.921821	1.33749	1.17909	1.08281	0.916682	0.929321	1.13281	0.900653	0.941962	0.942068	1.58938	1.42842	1.30536	0.885651	1.26855	0.852537		572	<0.0001
	574	2.87301	2.32685	2.4113	4.60889	3.23685	3.17267	3.24544	3.52839	3.04444	3.24949	3.36045	2.34789	2.25362	3.28527	0.969421	0.935689	1.28727	1.18331	1.1657	0.903119	0.920113	1.1138	0.926415	0.950995	0.924202	1.68076	1.34796	1.38057	0.861879	1.26438	0.90978		574	<0.0001
	576	2.77036	2.26742	2.42886	4.00462	3.2848	3.14577	3.14325	3.60156	2.98582	3.23421	3.30101	2.28025	2.25701	3.27584	1.00141	0.959416	1.32569	1.17454	1.1036	0.969736	0.913413	1.13919	0.921479	0.948633	0.881659	1.54189	1.38915	1.32354	0.886222	1.27663	0.921312		576	<0.0001
	578	2.82257	2.25759	2.45895	3.94282	3.25919	3.1314	3.33604	3.59132	2.91352	3.20881	3.22167	2.1574	2.28635	3.26854	0.936779	0.938129	1.37732	1.14586	1.14768	0.888567	0.893742	1.04901	0.917964	0.934603	0.955161	1.5177	1.37204	1.34527	0.879263	1.21541	0.876311		578	<0.0001
	580	2.72262	2.35636	2.37409	4.01482	3.27953	3.06592	3.2451	3.53993	2.9852	3.18908	3.21631	2.25153	2.25692	3.2078	0.926011	0.895214	1.32957	1.12023	1.11863	0.905736	0.94477	1.09546	0.89826	0.912528	0.873501	1.60381	1.41616	1.4041	0.851407	1.26445	0.876602		580	<0.0001
	582	2.79365	2.28895	2.41438	4.04047	3.36186	3.16827	3.26619	3.5875	3.03538	3.2789	3.30748	2.25917	2.33148	3.33703	1.00738	0.908705	1.35326	1.09907	1.08635	0.953355	0.877774	1.1545	0.899345	0.91196	0.98045	1.51785	1.41505	1.38874	0.929089	1.22205	0.956529		582	<0.0001
	584	2.71004	2.21563	2.3304	4.06786	3.21569	3.15775	3.22129	3.53885	2.92879	3.15693	3.21193	2.15876	2.28235	3.08907	0.972405	0.938162	1.35983	1.07252	1.06482	0.884071	0.880925	1.10823	0.899793	0.878937	0.894507	1.4848	1.36351	1.34258	0.83635	1.19494	0.831746		584	<0.0001
	586	2.77823	2.37581	2.48051	4.16516	3.37419	3.2284	3.26721	3.58837	3.06038	3.21365	3.2524	2.33182	2.43052	3.22736	1.00473	0.969872	1.35829	1.1757	1.12777	0.895804	0.931585	1.17813	0.950532	0.993351	0.925833	1.49145	1.40826	1.35444	0.890556	1.21778	0.922404		586	<0.0001
	588	2.85149	2.20695	2.40287	4.20557	3.27098	3.20659	3.31142	3.62482	2.91867	3.10703	3.2736	2.22432	2.30319	3.26962	0.947211	0.935375	1.34418	1.06616	1.0769	0.897227	0.889675	1.10958	0.980669	0.925181	0.941252	1.41566	1.33267	1.38124	0.858936	1.18686	0.879657		588	<0.0001
	590	2.85047	2.34068	2.5099	4.07719	3.36458	3.27323	3.20181	3.6493	2.91196	3.46209	3.30341	2.14785	2.40717	3.26032	0.984452	0.980045	1.38075	1.20815	1.18549	0.92369	0.9634	1.17394	0.910449	0.940914	1.00676	1.53924	1.35929	1.35248	0.90461	1.23522	0.904396		590	<0.0001
	592	2.89337	2.31389	2.41363	4.12823	3.3681	3.21254	3.23037	3.7904	3.07144	3.1521	3.32275	2.39452	2.20198	3.29893	0.98425	0.936408	1.3763	1.13713	1.11612	0.970828	0.942812	1.08663	0.921554	0.986829	0.974658	1.46393	1.39175	1.42491	0.88832	1.26919	0.919184		592	<0.0001
	594	2.7372	2.26274	2.52285	4.09668	3.44976	3.15526	3.11511	3.53416	3.0324	3.14694	3.30822	2.25447	2.41568	3.40699	0.990015	0.970467	1.3672	1.24644	1.15888	0.890243	0.933879	1.09493	0.967469	0.910704	0.944841	1.51321	1.44822	1.38391	0.901302	1.26874	0.916874		594	<0.0001
	596	2.9032	2.27142	2.47013	4.16746	3.29717	3.24808	3.08647	3.56202	3.0475	3.264	3.30717	2.29776	2.21699	3.23425	0.967156	0.948491	1.28919	1.17677	1.08654	1.55483	0.960005	1.12598	0.939614	0.90499	0.947778	1.45302	1.34156	1.36374	0.842053	1.2084	0.895502		596	<0.0001
	598	2.90976	2.23866	2.49854	4.21381	3.37431	3.21805	3.12585	3.71236	3.02623	3.26661	3.42698	2.23546	2.43269	3.31603	0.996252	1.0065	1.38675	1.10635	1.2038	0.922447	0.963585	1.11562	0.951653	0.912378	1.01002	1.43402	1.32965	1.39547	0.890123	1.22083	0.979448		598	<0.0001
	600	2.81298	2.38368	2.3841	4.20661	3.45709	3.32706	3.2577	3.68932	2.93626	3.36196	3.26817	2.40494	2.37089	3.42226	1.01447	1.00765	1.37976	1.20188	1.17334	0.956199	0.955477	1.15969	0.952888	0.948721	0.947697	1.43593	1.43518	1.43132	0.940908	1.2366	0.962058		600	<0.0001
	602	2.80981	2.23473	2.48811	4.12623	3.4651	3.24139	3.30998	3.69813	3.08094	3.22345	3.36021	2.26219	2.24503	3.26082	1.01048	1.04788	1.37098	1.23516	1.117	0.9147	0.970803	1.17951	0.938605	0.946957	0.980246	1.43799	1.43058	1.40295	0.897401	1.23407	0.920294		602	<0.0001
	604	2.79099	2.33062	2.49812	4.25747	3.56691	3.22828	3.2103	3.65529	3.09555	3.15464	3.17528	2.23148	2.31412	3.23948	0.927694	1.04835	1.37934	1.14358	1.12692	0.899716	0.931034	1.12457	0.906822	0.956289	1.02438	1.47029	1.35268	1.37805	0.86578	1.20128	0.930698		604	<0.0001
	606	2.85094	2.28588	2.49975	4.10375	3.40078	3.21018	3.24251	3.64943	3.00465	3.25903	3.34339	2.41791	2.39789	3.30818	0.982141	1.01216	1.36335	1.18596	1.11884	0.929075	0.941527	1.13183	0.957149	0.893653	1.01467	1.4486	1.35215	1.35896	0.886906	1.2232	0.914291		606	<0.0001
	608	2.82276	2.34416	2.47777	3.99568	3.49886	3.24621	3.19065	3.85871	3.08307	3.1978	3.13752	2.49994	2.30032	3.41687	0.982343	1.00769	1.31002	1.14219	1.16333	0.955285	0.904787	1.12589	0.89684	0.960956	0.989302	1.51624	1.37321	1.47155	0.91385	1.22147	0.98183		608	<0.0001
	610	2.94898	2.39595	2.42858	4.15544	3.51969	3.2153	3.16684	3.66597	2.99159	3.18749	3.40906	2.37454	2.44155	3.34853	0.950284	0.99698	1.32848	1.18693	1.07223	0.917011	1.01091	1.14332	1.02838	0.919228	1.0132	1.4667	1.35624	1.46407	0.874723	1.23955	0.949779		610	<0.0001
	612	2.88494	2.26789	2.49449	4.18838	3.54042	3.23462	3.27739	3.73571	3.12113	3.25764	3.32436	2.32935	2.40839	3.26189	0.963004	1.02929	1.29441	1.11058	1.09699	0.935398	0.98099	1.17566	0.97678	0.892038	1.00811	1.39891	1.36013	1.40415	0.86708	1.19888	0.925314		612	<0.0001
	614	2.85261	2.1948	2.4195	4.17319	3.46719	3.1739	3.1926	3.7233	2.99709	3.0547	3.21618	2.45101	2.44727	3.38785	0.938395	1.01072	1.38601	1.07591	1.11055	0.908224	0.933573	1.11913	0.945932	0.863083	1.02116	1.42748	1.31682	1.33635	0.878146	1.27079	0.917365		614	<0.0001
	616	2.97255	2.29485	2.50953	4.18547	3.48007	3.23498	3.24879	3.80941	3.10168	3.12746	3.17929	2.27095	2.35292	3.24932	0.969646	1.01216	1.37367	1.17538	1.18727	0.965342	0.972731	1.21704	0.9825	0.908311	1.04114	1.39289	1.40027	1.4358	0.91061	1.22884	0.966842		616	<0.0001
	618	2.95802	2.25151	2.46212	4.22106	3.59456	3.33674	3.11919	3.88418	3.11731	3.15821	3.37481	2.36897	2.51923	3.43584	1.04052	1.03742	1.34185	1.22745	1.1318	0.891817	1.00748	1.10138	0.942754	0.93553	0.999703	1.47175	1.48289	1.50822	0.954756	1.25717	0.932791		618	<0.0001
	620	2.90063	2.26198	2.59127	4.15275	3.61932	3.30628	3.27828	3.85606	3.19237	3.22765	3.36421	2.4604	2.41707	3.44999	1.04253	1.09296	1.38415	1.18238	1.1612	0.923869	1.05199	1.17917	0.98538	0.969181	1.06019	1.55692	1.44945	1.46933	0.919211	1.26576	1.00649		620	<0.0001
